# Supplementary material for: CellectSeq: In silico discovery of antibodies targeting integral membrane proteins combining in situ selections and next-generation sequencing
Source: Commun Biol. 2021 May 12;4:561. doi: 10.1038/s42003-021-02066-5 (PMC8115320; doi:10.1038/s42003-021-02066-5)
Supplement: Supplementary file 3 — Supplementary Data 1 [file 42003_2021_2066_MOESM3_ESM.txt]

#CDR-L3	#CDR-H1	#CDR-H2	#CDR-H3	#COUNTS
SFFPI	LSYYSM	SIYPSYGYTY	SHYGVWYGAM	2260484
GSWLI	LSYSYM	SIYPYSGSTY	SGYWGAYGM	487255
SYVPF	LYYYYM	SISPSYGSTY	SYGPGYWGF	407005
SSYSLI	FSSSSI	SIYPYYGSTS	GPWWAF	214271
VGWSPI	IYYSSI	SIYSYSSYTS	SFAGWASYAF	178680
SAVPPF	LSYYYI	SIYPYSGSTY	SVRGSKKPYFSGWAM	132581
GYSVPI	IYSYYI	SISSYYSSTY	GPFSHPYGF	115301
SSYSLI	IYSSSI	SIYSYYGSTY	GPWWAF	113172
YSWLF	IYYSSM	SIYPYSGYTS	SPGSGYYAM	66442
GSWLI	LSYYSM	SIYPSYGYTY	SHYGVWYGAM	63247
YSYLI	ISYYSM	SISSSYGYTY	SPGYAGWYAL	61701
GSWYPI	ISYSYM	SIYPYSSYTY	GPWHGSYGL	57737
SSYSLI	LSYYSM	SIYPSYGYTY	SHYGVWYGAM	54003
SYVPF	LSYYSM	SIYPSYGYTY	SHYGVWYGAM	53707
SFFPI	LSYSYM	SIYPYSGSTY	SGYWGAYGM	53380
GSGWG	LSYYSM	SIYPSYGYTY	SHYGVWYGAM	51736
SAYAPF	ISYYYI	SIYPYYGSTY	AVRGSKKPYFSGWAM	47884
SFFPI	LYYYYM	SISPSYGSTY	SYGPGYWGF	43730
GVFPI	IYYSYI	SIYPSYGYTS	YYWSYAM	34578
YSYLI	IYSSSI	SISPSSGYTY	AWGHWYGF	29917
VGWSPI	LSYYSM	SIYPSYGYTY	SHYGVWYGAM	28518
GYHLI	ISYYYI	SIYPSSGYTY	YSSHGL	28461
SFFPI	WWVVWM	SIYPSYGYTY	SHYGVWYGAM	27326
SFFPI	FGYWHM	SIYPSYGYTY	SHYGVWYGAM	22700
SAVPPF	LSYYSM	SIYPSYGYTY	SHYGVWYGAM	22088
WWGGGLI	FSSSSI	SIYPYSGYTS	HHSYYGL	21666
SFFPI	FSSSSI	SIYPYYGSTS	GPWWAF	21521
SVYAW	LSYYSM	SIYPSYGYTY	SHYGVWYGAM	21296
SFFPI	LSYYSM	SIYPSYGYTY	SGYWGAYGM	19594
SSYSLI	ISYYSM	SIYPYYGYTS	SSYYHAM	19557
SFFPI	IYYSSI	SIYSYSSYTS	SFAGWASYAF	18599
GSFAW	WFYPVM	SIYPSYGYTY	SHYGVWYGAM	18322
FSGSLI	LYSYYI	SISSYYGYTS	VYGGM	18129
GYSVPI	LSYYSM	SIYPSYGYTY	SHYGVWYGAM	17979
YHYLF	IYYYSI	SIYSYYSSTY	SWAGYWGVGL	17148
PSPWF	LSYYSM	SIYPSYGYTY	SHYGVWYGAM	16013
GSWLI	LSYSYM	SIYPYSGSTY	SHYGVWYGAM	15963
WWGGGLI	FSSSSI	SIYPYSGYTS	GAVVHSYGGYAYHHSYYGL	15570
YSYLI	LSYYSM	SIYPSYGYTY	SHYGVWYGAM	15537
SFFPI	AFSHFH	SIYPSYGYTY	SHYGVWYGAM	14939
SFFPI	LSYYSM	SIYPSYGYTY	SYGPGYWGF	14312
SFFPI	LSYYYI	SIYPYSGSTY	SVRGSKKPYFSGWAM	14272
PAVVI	LSYYSM	SIYPSYGYTY	SHYGVWYGAM	12708
SYVPF	LYYYYM	SISPSYGSTY	SHYGVWYGAM	12444
VYASH	LSYSYM	SIYPYSGSTY	SGYWGAYGM	12244
SFFPI	YYGPHA	SIYPSYGYTY	SHYGVWYGAM	12174
SFFPI	IYSYYI	SISSYYSSTY	GPFSHPYGF	12166
GSFLI	LSYYYM	SIYPYSGYTY	GVWYGAYGL	11776
SSYSLI	FSSSSI	SIYSYYGSTY	GPWWAF	11672
FVYFH	YSVYPM	SIYPSYGYTY	SHYGVWYGAM	11501
SFFPI	IYSSSI	SIYSYYGSTY	GPWWAF	10947
GYGWPI	ISYSYM	SIYPYYGYTS	YYYSYAM	10709
SFFPI	LSYYSM	SIYPSYGYTY	GPWWAF	10228
PVAPI	LSYYSM	SIYPSYGYTY	SHYGVWYGAM	9655
YSWLF	LSYYSM	SIYPSYGYTY	SHYGVWYGAM	9537
SGYYPI	ISYYSM	SIYPYSGYTY	VGYWGYGM	9518
SSYSLI	HGFVWI	SIYSYYGSTY	GPWWAF	9232
GSWYPI	LSYYSM	SIYPSYGYTY	SHYGVWYGAM	9176
VGWSPI	FSSSSI	SIYSYSSYTS	SFAGWASYAF	9088
VGWSPI	HVVSGI	SIYSYSSYTS	SFAGWASYAF	9078
GAHWW	LSYYSM	SIYPSYGYTY	SHYGVWYGAM	8868
SAYAPF	LSYYSM	SIYPSYGYTY	SHYGVWYGAM	8718
SSYSLI	LSYSYM	SIYPYSGSTY	SGYWGAYGM	8217
SFFPI	YWWFSM	SIYPSYGYTY	SHYGVWYGAM	8143
SSYSLF	IYSYYM	SIYPYSGYTS	SPYSWFGM	8099
SYVPF	LSYYSM	SISPSYGSTY	SYGPGYWGF	8014
SSYLI	ISYYSM	SISPSSGYTS	GSGWWGFWGL	7836
SFFPI	YWYVYG	PHWAWSWYTY	SHYGVWYGAM	7737
SSYSLI	FSSSSI	SIYPYYGSTY	GPWWAF	7612
WHYHS	LYYYYM	SISPSYGSTY	SYGPGYWGF	7558
GSWLI	LYYYYM	SISPSYGSTY	SYGPGYWGF	7530
SYVPF	LSYSYM	SIYPYSGSTY	SGYWGAYGM	7457
SSWAPF	ISYSYM	SIYPYSGYTY	SVRGSKKPYFSGWAM	7317
YSFLI	FSSSSI	SIYSSYGYTY	SPGWGFYAI	7263
SFFPI	YGPVVM	FWPGPYYYTY	SHYGVWYGAM	7087
SFFPI	YAPSSM	SIYPSYGYTY	SHYGVWYGAM	7072
WWGWPI	IYYYYM	SISPYYSSTY	ASSVWSFYAL	7059
SFFPI	PPGVFP	SIYPSYGYTY	SHYGVWYGAM	6987
SGGSYAYPI	IYYYSM	SIYPSYGSTS	SYGYWSSWGM	6888
SSYSLI	GWSHSI	SIYSYYGSTY	GPWWAF	6865
SFFPI	FYHSVM	SIYPSYGYTY	SHYGVWYGAM	6857
SFFPI	IYYSSM	SIYPYSGYTS	SPGSGYYAM	6812
SGWPFLI	ISYSYM	SIYPYYGYTY	ASYYSFYYGM	6777
SSYSLI	LYYYYM	SISPSYGSTY	SYGPGYWGF	6702
FSGSLI	LYSYYI	SISSYYGYTS	GGYPSYYHVHGAAYVYGGM	6694
SFFPI	ISYYSM	SISSSYGYTY	SPGYAGWYAL	6477
SFFPI	LSYYSM	SIYPSYGYTY	SFAGWASYAF	6467
SSYSLI	FSSSSI	SIYPYYGSTS	SHYGVWYGAM	6285
SAVWPF	LSYSYM	SIYPSSGSTY	SVRGSKKPYFSGWAM	6153
VGWSPI	HHWASI	SIYSYSSYTS	SFAGWASYAF	6010
WWYVG	LSYYSM	SIYPSYGYTY	SHYGVWYGAM	5953
SFFPI	ISYSYM	SIYPYSSYTY	GPWHGSYGL	5937
QSFFPI	LSYYSM	SIYPSYGYTY	SHYGVWYGAM	5908
GAWWVVPSP	LSYYSM	SIYPSYGYTY	SHYGVWYGAM	5881
SFFPI	LSYYSM	SIYPSYGYTY	SVRGSKKPYFSGWAM	5873
PHWPI	LSYSYM	SIYPYSGSTY	SGYWGAYGM	5825
GSWLI	HSAFYM	SIYPYSGSTY	SGYWGAYGM	5768
SYVAS	LSYYSM	SIYPSYGYTY	SHYGVWYGAM	5768
YSWLI	IYYSYI	SISPYYGYTY	GVPHYAM	5762
SSYSLI	FSSSSI	SIYPSYGYTY	GPWWAF	5719
SFFPI	IYYSYI	SIYPSYGYTS	YYWSYAM	5718
VGWSPI	IYYSSI	SIYSYSSYTS	SHYGVWYGAM	5635
SFFPI	WFGHYP	HSYAYFWFGY	SHYGVWYGAM	5609
SFFPI	LSYYSM	SIYPYSGSTY	SGYWGAYGM	5571
SSYWI	LSYYSM	SIYPSYGYTY	SHYGVWYGAM	5418
SYVPF	LSYYSM	SIYPSYGYTY	SYGPGYWGF	5365
SAVPPF	LSYYYI	SIYPYSGSTY	SHYGVWYGAM	5177
GSWLI	LSYYSM	SIYPYSGSTY	SGYWGAYGM	5079
GVFPI	LSYYSM	SIYPSYGYTY	SHYGVWYGAM	5013
GSAAH	LSYYSM	SIYPSYGYTY	SHYGVWYGAM	5007
SAYALF	ISYSYM	SIYPYSGYTY	SVRGSKKPYFSGWAM	4955
SFFPI	LSYYSM	SIYPSYGYTY	FYFAAPPGAM	4938
SFFPI	LSYYSM	SISPSYGSTY	SYGPGYWGF	4906
SFFPI	ISYYYI	SIYPYYGSTY	AVRGSKKPYFSGWAM	4881
GSWLI	LSYSYM	SIYPSYGYTY	SHYGVWYGAM	4875
FGFGA	LSYYSM	SIYPSYGYTY	VFFVFYHGAM	4874
SAVPPF	LSYYSM	SIYPYSGSTY	SVRGSKKPYFSGWAM	4841
FWSLI	ISYYSM	SISSYYSYTY	AAYPYGWYSGGAF	4820
YYGGWYSPF	IYSSSM	SIYPSYSYTS	GSGYAM	4786
AGFPF	LYYYYM	SISPSYGSTY	SYGPGYWGF	4762
SYVPF	LYYYYM	SIYPSYGYTY	SYGPGYWGF	4752
YGFVI	LSYYSM	SIYPSYGYTY	SHYGVWYGAM	4747
HSVGI	VPVGHM	SIYPSYGYTY	SHYGVWYGAM	4664
FSGSLI	LSYYSM	SIYPSYGYTY	SHYGVWYGAM	4485
SFFPI	LSYYSM	SIYPSYGYTY	FGFPFHVGAM	4367
GYHLI	LSYYSM	SIYPSYGYTY	SHYGVWYGAM	4245
SFFPI	FGHVFM	SIYPSYGYTY	HSWHSSPGAM	4216
SFFPI	AVWPVM	SIYPSYGYTY	SHYGVWYGAM	4137
PVHSW	GGWGAY	SIYPSYGYTY	SHYGVWYGAM	4075
PFYGG	LSYYSM	SIYPSYGYTY	SHYGVWYGAM	4049
AWPPI	LSYYSM	SIYPSYGYTY	SHYGVWYGAM	4038
GYFHG	AVFSYG	SIYPSYGYTY	SHYGVWYGAM	4006
SSYSLI	YAFHWP	SIYPYYGSTS	GPWWAF	3997
GSWLI	FSSSSI	SIYPYYGSTS	GPWWAF	3957
SFHYLF	ISYSSM	SISPYSGSTY	SYAL	3880
VGWSPI	LSYSYM	SIYPYSGSTY	SGYWGAYGM	3878
PVWFH	LSYYSM	SIYPSYGYTY	WSVAGYYGAM	3868
SFFPI	LSYYSM	ASVYPHFYTY	SHYGVWYGAM	3826
SYVPF	LYYYYM	SIYPSYGYTY	SHYGVWYGAM	3810
FSYAG	ASPAYM	SIYPYSGSTY	SGYWGAYGM	3760
GSWLI	LSYSYM	SIYPSYGYTY	SGYWGAYGM	3755
SFFPI	YGWAPM	SIYPSYGYTY	SHYGVWYGAM	3736
SFFPI	SHWWWM	SIYPSYGYTY	SHYGVWYGAM	3726
WYAPI	PGVGVM	SIYPSYGYTY	SHYGVWYGAM	3693
SFFPI	LSYYSM	SIYPSYGYTY	GPFSHPYGF	3641
GYSVPI	LSYYYI	SISSYYSSTY	GPFSHPYGF	3595
WGGSPFYLF	IYYYYM	SISSSYGYTY	GVGVAF	3592
GYSVPI	IYSYYI	SISSYYSSTY	SHYGVWYGAM	3562
HAGPI	YGFWHM	SIYPSYGYTY	SHYGVWYGAM	3525
SFFPI	HWVSAM	SIYPSYGYTY	SHYGVWYGAM	3492
SFFPI	VPAWGM	SIYPSYGYTY	YSSYAPGGAM	3471
GYYYPI	ISYYSM	YIYPYSGYTY	TVRGSKKPYFSGWAM	3464
SSYSLI	IYSSSI	SIYSYYGSTY	SHYGVWYGAM	3414
SSYSLI	ISYSSI	SIYPYYGYTS	SPYYHAM	3384
VGWSPI	HPSSVI	SIYPYSGSTY	SFAGWASYAF	3346
GSWLI	SHAPSF	SIYPYSGSTY	SGYWGAYGM	3326
PYAYH	LSYYSM	SISPSYGSTY	SYGPGYWGF	3324
GSYLI	LYYSYM	SIYSYYGYTS	SGHGYGM	3279
SFFPI	LSYYSM	PSGSWPGYTY	SHYGVWYGAM	3269
SSYSLI	ISYSSM	SIYPYYGYTS	SVYGWAAL	3256
GSWLI	IYYSSI	SIYSYSSYTS	SFAGWASYAF	3238
SYVPF	FSSSSI	SIYPYYGSTS	GPWWAF	3237
SFFPI	IYSSSI	SISPSSGYTY	AWGHWYGF	3205
VGWSPI	GVFFSI	SIYPYSGSTY	SFAGWASYAF	3164
VGWSPI	LYYYYM	SISPSYGSTY	SYGPGYWGF	3100
GYSGG	GWVPFS	SIYPSYGYTY	SHYGVWYGAM	3097
HVSWF	VAGSSM	SIYPSYGYTY	SHYGVWYGAM	3093
SSYSLI	LYYSSM	SIYPYYGYTS	SPFYSAM	3077
SFFPI	ISYYYI	SIYPSSGYTY	YSSHGL	3002
YYYPAVPI	LYSSYI	SISPYSSSTY	APWYGYAL	3002
PWFPI	LSYYSM	SIYPSYGYTY	SHYGVWYGAM	2971
YHYLF	LSYYSM	SIYPSYGYTY	SHYGVWYGAM	2959
AYVWGLI	FSSSSI	SIYPYSGYTS	HHSYYGL	2958
SSYSLI	IYYSSI	SIYSYSSYTS	SFAGWASYAF	2927
WPHWV	LSYYSM	SIYPYSGSTY	SGYWGAYGM	2925
SPWHS	YYFVHM	SIYPSYGYTY	SHYGVWYGAM	2918
VGHSP	VVGYYF	HGWGVVAGAY	SHYGVWYGAM	2903
SFFPI	LSYYSM	SIYPSYGYTY	YGPVGFWGAM	2887
WAGYLF	IYYSSM	SIYSYSGYTY	GYSGYAHGI	2882
SSYSLI	FSSSSI	SIYPSYGYTY	SHYGVWYGAM	2870
HAPWF	AAVAHM	HYWVWFYYTY	SHYGVWYGAM	2869
SAVPPF	LSYSYM	SIYPYSGSTY	SGYWGAYGM	2868
SAYHPF	ISYSYM	SIYPYYGSTY	TVRGAKKPYFSGWAM	2867
SFFPI	LSYYSM	PAAPPPPVSY	SHYGVWYGAM	2863
GSSYF	LSYYSM	SIYPSYGYTY	SHYGVWYGAM	2857
PFHGY	WYHFYV	WFYVFPPYTY	SHYGVWYGAM	2853
GPSFI	SVFSHM	SIYPSYGYTY	SHYGVWYGAM	2851
HFFPI	LSYYSM	SIYPSYGYTY	SHYGVWYGAM	2799
YSYLI	LSYYSM	SISSSYGYTY	SPGYAGWYAL	2794
SYVAHYPI	ISYYSM	SIYPYSGYTS	SYGYGSYYGM	2757
SFFPI	LSYYSM	GHHASPGYTY	SHYGVWYGAM	2754
SSYSLI	HAPPGI	SIYPSYGYTY	GPWWAF	2751
GSWLI	LSYYSM	SIYPSYGYTY	SGYWGAYGM	2675
ASYPI	ISYYSM	SISSYYGSTS	SWSFSWGPGGGYAM	2657
SFFPI	LSYYSM	SIYPSYGYTY	SLRCLVR	2645
WWGGGLI	LSYYSM	SIYPSYGYTY	SHYGVWYGAM	2620
GSGYPI	ISYSYI	SIYPYYGYTS	YFYYYGM	2609
SFFPI	LSYYSM	SIYPSYGYTY	HPAHPVAGAM	2608
SFFPI	FSSSSI	SIYPYSGYTS	HHSYYGL	2593
SSYSLI	WFVAHS	SIYSYYGSTY	GPWWAF	2586
GSWLI	YGSSWM	SIYPYSGSTY	SGYWGAYGM	2574
SFFPI	LSYSYM	SIYPYSGSTY	SHYGVWYGAM	2545
VPPVF	IYYSSM	SIYPYSGYTS	SPGSGYYAM	2539
VSPVI	AYHAYM	SIYPYSGSTY	SGYWGAYGM	2539
SFFPI	LSYYSM	SIYPSYGYTY	YGAM	2522
SFFPI	LSYYSM	SIYPSYGYTY	SPGYAGWYAL	2505
SSYSLI	LSYSYI	SISPSYSYTS	WYYGGF	2502
YSYAPI	ISYSYI	YIYPYSGYTY	SHWHFAL	2502
SAVPPF	LYYYYM	SISPSYGSTY	SYGPGYWGF	2476
YSWLF	VWGAYM	SIYPYSGYTS	SPGSGYYAM	2476
VGWSPI	WAGHFG	SIYSYSSYTS	SFAGWASYAF	2469
VGWSPI	FSSSSI	SIYPYSGSTY	SFAGWASYAF	2456
SFFPI	LSYYSM	SIYPSYGYTY	SHYGVW*GAM	2449
VSPSPF	LSYYSM	SIYPSYGYTY	SHYGVWYGAM	2439
SAVPPF	LYYYYM	SIYPYSGSTY	SVRGSKKPYFSGWAM	2428
GSWLI	LSYYYI	SIYPYSGSTY	SVRGSKKPYFSGWAM	2427
SFFPI	LSYYSM	FFSAWYGYTY	SHYGVWYGAM	2389
GSWLI	HGYGYM	SIYPSYGYTY	SGYWGAYGM	2373
WFPYI	LSYYSM	SIYPSYGYTY	SHYGVWYGAM	2357
GSWLI	VFWFYM	AHSGHPGGTY	SGYWGAYGM	2346
SFFPI	LSYYSM	SIYPSYGYTY	ASAVVHVGAM	2346
SFFPI	LSYYSM	SIYPSYGYTY	SPGSGYYAM	2326
YSYLI	VSWASI	SISPSSGYTY	AWGHWYGF	2318
SSYSLI	HGWASM	SIYPSYGYTY	SHYGVWYGAM	2306
YSYLI	FSSSSI	SISPSSGYTY	AWGHWYGF	2301
SFFPI	LSYYSM	SIYPSYGYTY	SH*GVWYGAM	2298
YSYLI	ISYSSM	SIYPYYGSTY	SAGPVSYYAM	2276
SFFPI	FSSSSI	SIYSYYGSTY	GPWWAF	2272
VPGYS	AVAVHM	SIYPSYGYTY	YAHAWSAGAM	2260
YSYLF	FSSSSI	SISSYYGYTY	AYGPSGWYAF	2253
SYVPF	LSYYYI	SIYPYSGSTY	SVRGSKKPYFSGWAM	2251
YSYLI	AYPHPI	SISPSSGYTY	AWGHWYGF	2230
SSYSLI	PAFFSI	SIYPSYGYTY	GPWWAF	2229
SFFPI	LSYYSM	SIYPSYGYTY	SLRCLVRCY	2189
GSWLI	IYSYYI	SISSYYSSTY	GPFSHPYGF	2161
YSYLI	ISYYSM	SISSSYGYTY	SHYGVWYGAM	2149
GSWLI	WVASYM	SIYPSYGYTY	SHYGVWYGAM	2146
AHHAPI	IYYSSI	SIYSYSSYTS	SFAGWASYAF	2144
SYVPF	LYYYYM	SISPSYGSTY	SGYWGAYGM	2140
SGFPI	LSYYSM	SIYPSYGYTY	SHYGVWYGAM	2123
SGHASWWPI	LSSYYI	SIYPYYSYTS	YGGHGM	2106
APYVGW	IYSYYI	SISSYYSSTY	GPFSHPYGF	2103
SYVPF	WHWSVP	SISPSYGSTY	SYGPGYWGF	2101
SAFASLI	FSSSSI	SIYPYSGYTS	HHSYYGL	2100
SAVPPF	LSYYSM	SIYPSYGYTY	SVRGSKKPYFSGWAM	2073
YSWLF	IYYSSM	SIYPYSGYTS	SHYGVWYGAM	2057
AHGFA	ISYYSM	SISSSYGYTY	SPGYAGWYAL	2046
SFFPI	LSYYSM	SIYPSYGYTY	FVHVHHWWAM	2033
YSYLI	LSYSYM	SIYPYSGSTY	SGYWGAYGM	2031
HSGVG	LSYYSM	SIYPSYGYTY	SHYGVWYGAM	2025
SSYSLI	LSYYYI	SIYPYSGSTY	SVRGSKKPYFSGWAM	2024
GYSVPI	LSYSYM	SIYPYSGSTY	SGYWGAYGM	2023
SFFPI	YWYYHM	VPHPHPWWYY	SHYGVWYGAM	2023
SAYAPF	ISYYYI	SIYPYYGSTY	SVRGSKKPYFSGWAM	1995
SSYSLI	IYSYYI	SISSYYSSTY	GPFSHPYGF	1977
GSWLI	IYYSSM	SIYPYSGYTS	SPGSGYYAM	1927
SFFPI	ISYYSM	SIYPYYGYTS	SSYYHAM	1902
SAYAPF	ISYYYI	SIYPYYGSTY	SHYGVWYGAM	1899
SYVPF	LYYYYM	SISPSYGSTY	WFGWFHWGF	1899
YSYLI	HPGHPM	SISSSYGYTY	SPGYAGWYAL	1895
SFFPI	AASPSI	SIYSYSSYTS	SFAGWASYAF	1892
HHPSG	AWPWYM	SIYPSYGYTY	SHYGVWYGAM	1874
GHVFHG	IYYSSI	SIYSYSSYTS	SFAGWASYAF	1869
WVFSY	HYVHGM	SIYPSYGYTY	YPGPHSWGAM	1861
SYVPF	PYVGPM	SIYPSYGYTY	SHYGVWYGAM	1858
YVWGGLI	FSSSSI	SIYPYSGYTS	GAVVHSYGGYAYHHSYYGL	1853
SFFPI	LSYYSM	APVGGYYYTY	SHYGVWYGAM	1851
WYAAG	FSSSSI	SIYPYYGSTS	GPWWAF	1827
SFFPI	LSYYSM	WWHGHHPFGP	SHYGVWYGAM	1809
SFFPI	LSYYYM	SIYPSYGYTY	SHYGVWYGAM	1801
SFFPI	LSYYSM	SIYPYSGSTY	SVRGSKKPYFSGWAM	1792
YPWHPI	IYSYYI	SISSYYSSTY	GPFSHPYGF	1787
SYVPF	AWYFSM	SISPSYGSTY	SYGPGYWGF	1784
GYSVPI	LYYYYM	SISSYYSSTY	GPFSHPYGF	1734
SFFPI	LSYYSM	SIYPSYGYTY	ASSYPPYGAM	1732
SHVGI	LSYYSM	SIYPYSGSTY	SGYWGAYGM	1703
SFFPI	FSSSSI	SIYPYSGYTS	GAVVHSYGGYAYHHSYYGL	1697
VGWSPI	FSSSSI	SIYPYYGSTS	GPWWAF	1681
SPPFG	PGYASM	SIYPSYGYTY	SHYGVWYGAM	1680
SAVPPF	LSYYYI	SIYPSYGYTY	SVRGSKKPYFSGWAM	1676
FSYVA	LSYYSM	PSHSFPHYTY	SHYGVWYGAM	1667
WSAYA	PVGAFY	SIYPSYGYTY	AFPWYAFGAM	1665
SFFPI	LSYYSM	PSSYHGAFTY	SHYGVWYGAM	1662
SVWYA	LSYSYM	SIYPSYGYTY	SGYWGAYGM	1660
SFFPI	FSPGYY	WSYHPPPAPY	SHWPSFHGAM	1657
PHHSF	LSYYSM	SISPSYGSTY	SYGPGYWGF	1654
WPGGYW	LSYYYI	SIYPYSGSTY	SVRGSKKPYFSGWAM	1650
SSYSLI	PAWPVS	HPFYGYWYTS	GPWWAF	1648
GSWLI	YPAPYM	SIYPYSGSTY	SGYWGAYGM	1646
GYSVPI	LSYYYI	SIYPYSGSTY	GPFSHPYGF	1632
GSWLI	LSYYSM	WGWYYPSSTY	SGYWGAYGM	1629
WYSWA	LSYYSM	SIYPSYGYTY	YGYWVFPGAM	1628
SSYYLI	LYYSSM	SIYSYYGSTS	SYSYSAL	1620
SYVPF	LSYYSM	AAVSASGPTY	SYGPGYWGF	1600
GSWLI	AAYSYM	WSWSSFASTY	SGYWGAYGM	1589
GSWLI	VAYVGW	FWSFVPVWTY	SGYWGAYGM	1583
YHGWV	LSYYSM	SIYPSYGYTY	AAPVFAPGAM	1577
GAWFP	WGVSYM	SIYPSYGYTY	SHYGVWYGAM	1574
YPHWPI	WAVVSI	SIYSYSSYTS	SFAGWASYAF	1572
SFFPI	AYWFAI	SIYSYSSYTS	SFAGWASYAF	1567
YHYLF	FPAYVI	SIYSYYSSTY	SWAGYWGVGL	1567
GWWHS	LSYYSM	SIYPSYGYTY	SHYGVWYGAM	1557
SYVPF	LSYYSM	SISPSYGSTY	SHYGVWYGAM	1540
SYPPI	LSYYSM	SIYPSYGYTY	SHYGVWYGAM	1538
SSYSLI	FSSSSI	WVYVFHGVTS	GPWWAF	1521
VHGPI	LSYYSM	SIYPSYGYTY	SHYGVWYGAM	1509
WFWPF	LSYYSM	SISPSYGSTY	SYGPGYWGF	1505
PVAVY	LSYYSM	SIYPSYGYTY	GAYSVWVGAM	1496
SFFPI	HVHYGM	SIYPSYGYTY	SHYGVWYGAM	1496
YSAPI	LSYYSM	SIYPSYGYTY	SHHHSPYGAM	1491
SFFPI	LSYYSM	SIYPSYGYTY	PYGPWSSGAM	1476
SFFPI	LSYYSM	SIYPSYGYTY	GPWHGSYGL	1459
SASPF	LYYYYM	SISPSYGSTY	SYGPGYWGF	1437
SYVPF	AAFFYM	SISPSYGSTY	SYGPGYWGF	1434
HWSSGH	FSSSSI	SIYPYYGSTS	GPWWAF	1431
FWHAA	LSYYSM	SIYPSYGYTY	SHYGVWYGAM	1421
GVFPI	GAPSYI	SIYPSYGYTS	YYWSYAM	1418
PGYVPI	ISYSYM	SIYPYSSYTY	GPWHGSYGL	1407
GSWLI	LSYSYM	SFWPWPVGTY	SGYWGAYGM	1400
SFFPI	SYGGYM	SIYPSYGYTY	ASYGYHGGAM	1398
SSYSLI	LSYYSM	SIYPYYGYTS	SSYYHAM	1393
FSWGAF	LSYYYI	SIYPYSGSTY	SVRGSKKPYFSGWAM	1387
GSFLI	LSYYSM	SIYPSYGYTY	SHYGVWYGAM	1382
SFFPI	PFFVYM	SIYPYSGSTY	SGYWGAYGM	1369
VGVPI	WVFWYM	SIYPSYGYTY	SHYGVWYGAM	1367
YFASW	LYYYYM	SIYPSYGYTY	SYGPGYWGF	1367
AYAVI	LSYYSM	SIYPSYGYTY	SHYGVWYGAM	1361
GVWPI	LSYYSM	SIYPSYGYTY	AHWPPAAGAM	1356
PYPYHPI	FSSSSI	SIYPYSGYTS	HHSYYGL	1356
GSWLI	LSYSYM	SAVSSWYSTY	SGYWGAYGM	1337
VYPWPF	LSYYYI	SIYPYSGSTY	SVRGSKKPYFSGWAM	1337
SFFPI	YPSPSM	SIYPSYGYTY	SHYGVWYGAM	1335
WPPSPI	AFWGSI	SIYSYSSYTS	SFAGWASYAF	1335
GYHLI	LSYYSM	SIYPSSGYTY	YSSHGL	1334
SFFPI	SVAGYF	SIYPSYGYTY	VYYYYAAGAM	1317
SWVSI	LSYYSM	SIYPSYGYTY	SHYGVWYGAM	1317
SYVPF	LSYYSM	SISPSYGSTY	WGFWVWWGF	1317
SFFPI	LSYYSM	SIYPSYGYTY	YYWSYAM	1310
YAAWV	LSYYSM	SIYPSYGYTY	SHYGVWYGAM	1309
SPFSI	LSYYSM	SIYPSYGYTY	SHYGVWYGAM	1300
SFFPI	WYASVM	SIYPSYGYTY	SHYGVWYGAM	1294
SYVPF	LSYYSM	HSPPWWHSTY	SYGPGYWGF	1293
SFFPI	FPYYWV	SIYPSYGYTY	SHYGVWYGAM	1284
FFYPI	LSYYSM	SIYPSYGYTY	SHYGVWYGAM	1274
HASPI	PGAGYP	SIYPSYGYTY	SHYGVWYGAM	1272
SFFPI	LSYYSM	SIYPSYGYTY	WFSSHSSGAM	1270
GSWLI	LSYYSM	WPHSYYPHTY	SGYWGAYGM	1260
GYSVPI	IYSYYI	SISSYYSSTY	PAHVWGYGF	1251
VAHAI	LSYYSM	SIYPSYGYTY	APGFSVGGAM	1248
GYVGH	YFPVWV	SIYPSYGYTY	WWHVGVHGAM	1245
WWGGGLI	FSSSSI	SIYPSYGYTY	HHSYYGL	1245
VSVAPI	FSSSSI	SIYSYSSYTS	SFAGWASYAF	1244
GYSVPI	LYYYYM	SIYPYSGSTY	GPFSHPYGF	1243
HYFHH	IYYSYI	SIYPSYGYTS	YYWSYAM	1239
SFFPI	WHPVHV	SIYPSYGYTY	WFPSWGHGAM	1237
VPSVPG	ISYSYM	SIYPYSSYTY	GPWHGSYGL	1223
SSYSLI	AYWAYW	SWAFHWGWGF	GPWWAF	1220
SFFPI	LSYYSM	SIYSYSSYTS	SFAGWASYAF	1203
SAVPPF	PYAHGG	SIYPYSGSTY	SVRGSKKPYFSGWAM	1201
SFFPI	HFWSPY	HSHYVWGYTY	SHYGVWYGAM	1197
YSWLF	VYVPSM	SIYPYSGYTS	SPGSGYYAM	1191
GSWLI	FGYFYM	PHSWFWGSTY	SGYWGAYGM	1178
GYSVPI	YVWGWA	SISSYYSSTY	GPFSHPYGF	1177
SFFPI	LSYYSM	SIYPYYGSTS	GPWWAF	1176
GSWLI	LSYSYM	SIYPYSGSTY	SYGPGYWGF	1164
GYSVPI	LYYYYM	SISPSYGSTY	SYGPGYWGF	1162
SFFPI	SFGYSM	PAGHPVGYTY	SHYGVWYGAM	1161
SFFPI	FSSSSI	SIYSYSSYTS	SFAGWASYAF	1156
GYGWPI	LSYYSM	SIYPSYGYTY	SHYGVWYGAM	1151
SFFPI	YGAWYH	SIYPSYGYTY	SHYGVWYGAM	1148
GVPYI	ISYYSM	SISSSYGYTY	SPGYAGWYAL	1144
GYGWPI	IYYYYM	SISPYYSSTY	ASSVWSFYAL	1132
SFFPI	LSYYSM	GHSSYAFYYY	SHYGVWYGAM	1119
HSAPI	VGFFWG	SIYPSYGYTY	SHYGVWYGAM	1116
GYHLI	ISYYYI	YAPHPYAYTY	YSSHGL	1115
AFGYYSPI	LYSYSM	SIYPYYGYTY	SSAAWSFYGM	1109
GSWYPI	ISYSYM	SIYPYSSYTY	SHYGVWYGAM	1105
SSYSLI	FSSSSI	WYSAAHPSTS	GPWWAF	1103
WHYSH	YVGGPM	SIYPSYGYTY	HSHSHHPGAM	1102
SYVPF	IYYSSI	SIYSYSSYTS	SFAGWASYAF	1091
SYVPF	IYSYYI	SISSYYSSTY	GPFSHPYGF	1089
SSYSLI	SPYWGP	VWAFSWVFTY	GPWWAF	1087
GSWYPI	WSSGYM	SIYPYSSYTY	GPWHGSYGL	1083
SSFFG	LSYYSM	PSFFYGVYTY	SHYGVWYGAM	1083
SFFPI	YVPWPF	SIYPSYGYTY	SHYGVWYGAM	1082
SSYSLI	PGHGHA	SIYPSYGYTY	GPWWAF	1082
FGVYPI	LSYYSM	SIYPSYGYTY	SHYGVWYGAM	1074
FVPSI	LSYSYM	SIYPSYGYTY	SGYWGAYGM	1071
HVGAG	LSYYSM	SIYPSYGYTY	SHYGVWYGAM	1067
WPFWY	LSYYSM	SIYPSYGYTY	SHYGVWYGAM	1062
SFFPI	LSYYSM	SIYPSYGYTY	AGWPFVWPWM	1055
SGGSLF	LSYYSM	SISSSYGYTS	SHYGWSFAL	1053
SAVPPF	LSYYYI	SIYPSYGYTY	SHYGVWYGAM	1052
SFFPI	AVHFPW	PAAPAGGVTY	SHYGVWYGAM	1050
GSFPPF	GFSHGA	YIYPSYSYTS	GWWVGSYGF	1039
HHPYGS	VAHFGI	SIYSYSSYTS	SFAGWASYAF	1033
FSGSLI	LSYYYI	SISSYYGYTS	VYGGM	1030
SFFPI	YHVHHF	VYWGGPPYTY	HVFVHGPGAM	1029
SFFPI	LSYYSM	SIYPSYGYTY	FHGAYSFGAM	1025
GSFLI	LSYYSM	SIYPYSGYTY	GVWYGAYGL	1022
SFFPI	LSYYSM	SIYPSYGYTY	YSSHGL	1022
YSWLF	LSYYSM	SIYPYSGYTS	SPGSGYYAM	1021
GSWLI	LSYYSM	SISPSYGSTY	SYGPGYWGF	1019
SSYSLI	LSYYSM	SISPSYGSTY	SYGPGYWGF	1016
SFFPI	LYYYYM	SISPSYGSTY	SHYGVWYGAM	1008
SFFPI	ISYYSM	SIYPSYGYTY	SHYGVWYGAM	1006
SSYSLI	FSSSSI	FSAHPHWSHY	GPWWAF	1006
SYVPI	WHASVY	SIYPSYGYTY	SHYGVWYGAM	1006
GSWLI	PHWSSG	WHPVYFWWGY	SGYWGAYGM	1004
YSYLI	LYYYYM	SISPSYGSTY	SYGPGYWGF	1002
SAYYPF	IYYSYM	SIYPYSGYTY	SVRGSKKPYFSGWAM	1001
SFFPI	YVFSVM	SIYPSYGYTY	SHYGVWYGAM	1000
SSYSLI	APPWAM	SIYPSYGYTY	SHYGVWYGAM	999
AWHLI	ISYYYI	SIYPSSGYTY	YSSHGL	996
GSWLI	ISYYSM	SISSSYGYTY	SPGYAGWYAL	996
SGYYPI	LSYYSM	SIYPSYGYTY	SHYGVWYGAM	993
SAVPPF	FSSSSI	SIYPYYGSTS	GPWWAF	991
SFFPI	ASSHSI	SIYSYYGSTY	GPWWAF	988
SFFPI	LSYSYM	SIYPSYGYTS	YYWSYAM	986
GSWLI	GVWSYM	SIYPYSGSTY	SGYWGAYGM	985
YAVHI	LSYYSM	SIYPSYGYTY	SHYGVWYGAM	980
YSYSLF	LSYYSM	SIYSYYGYTS	SYSYSAL	979
FSGSLI	LYSYYI	SIYPSYGYTY	VYGGM	976
GYYHYLI	IYYYYM	SISPSYGYTY	GHWHWGL	973
SFFPI	YAAVAI	SIYSYYGSTY	GPWWAF	969
GGHYI	GYHVWG	SIYPSYGYTY	SHYGVWYGAM	968
SSFPI	LSYYSM	SIYPSYGYTY	SHYGVWYGAM	966
ASFVPF	ISYSSM	SISSYSGYTY	GWWGGYWYAM	965
VGWSPI	FSSSSI	SIYSYSSYTS	SHYGVWYGAM	964
AYYPI	LSYYSM	SIYPSYGYTY	SHYGVWYGAM	963
SFFPI	YGAVGM	SIYPSYGYTY	SHYGVWYGAM	963
SFFPI	LSYYSM	SIYPSYGYTY	AVRGSKKPYFSGWAM	961
GYGGPG	FSSSSI	SIYSYSSYTS	SFAGWASYAF	960
GSWLI	LSYYSM	SIYPYSGSTY	SHYGVWYGAM	959
SPSHY	LYYYYM	SISPSYGSTY	PFVSGFWGF	955
SYVPF	LYYYYM	AFAVGGHPTY	SYGPGYWGF	955
SFFPI	LSYYSM	SISSSYGYTY	SPGYAGWYAL	949
SFFPI	GWSSWM	SIYPSYGYTY	SHYGVWYGAM	944
VVSYWV	GSHGSI	SIYSYSSYTS	SFAGWASYAF	943
FAAWI	PPYSGF	SIYPSYGYTY	SHYGVWYGAM	940
GSWLI	LSYSYM	SIYPYSGSTY	GPWWAF	939
SFFPI	IYYSYI	SIYPSYGYTY	YYWSYAM	938
SFFPI	LYSYYI	SISSYYGYTS	VYGGM	937
VSVHF	PSAHAM	FPPAGGYFSY	SHYGVWYGAM	937
WYPPFLF	LYSYYM	SISSSYGYTY	SSGSYGYFGF	936
YASLI	LSYSYM	SIYPYSGSTY	SGYWGAYGM	935
SFFPI	YPAHGF	SIYPSYGYTY	SHYGVWYGAM	932
YSYLI	FSSSSI	SIYPSYGYTY	AWGHWYGF	932
AGGWY	LSYSYM	SIYPYSGSTY	SGYWGAYGM	930
SSYSLI	VSFYWM	SIYPYYGYTS	SSYYHAM	925
GSWLI	IYSSSI	SIYSYYGSTY	GPWWAF	924
YHYLF	LSYYSM	SIYSYYSSTY	SWAGYWGVGL	924
SFFPI	LSYYSM	SIYPSYGYTY	FWYYVSPGAM	917
SSYLI	LSYYSM	SIYPSYGYTY	SHYGVWYGAM	916
SRSRSD	LSYYSM	SIYPSYGYTY	SHYGVWYGAM	914
YVVHF	IYYSSM	SIYPYSGYTS	SPGSGYYAM	906
FPHVW	LSYYSM	SIYPSYGYTY	SHYGVWYGAM	903
AWFWP	LSYYSM	SIYPSYGYTY	GHAVGFSGAM	900
SFFPI	VVHPSM	SIYPSYGYTY	SHYGVWYGAM	890
GSWLI	YWVAGM	SIYPSYGYTY	SHYGVWYGAM	887
SGYGWWGLF	LYYSSM	SISPSYGYTS	AAGYPHYSWSYYYGAL	883
SSYSLI	VGFAVF	HYPGYHVHPS	GPWWAF	883
SFFPI	LSYYYI	SIYPSYGYTY	SVRGSKKPYFSGWAM	881
SFFPI	VSGGHM	SIYPSYGYTY	SHYGVWYGAM	876
SAVPPF	LSYYYI	VHFHSAWVTY	SVRGSKKPYFSGWAM	875
SFFPI	GYPVHG	SIYPSYGYTY	HFPYHAHGAM	874
SFFPI	LSYYSM	SIYPYSGYTS	SPGSGYYAM	870
YYSLF	ISSYYI	SISPYYGYTY	GAWSFVYGGM	869
HSHGF	LSYYSM	SIYPSYGYTY	SHYGVWYGAM	868
SYFHI	LSYYSM	SIYPSYGYTY	PSHGVAFGAM	868
WFVPI	LSYYSM	SIYPSYGYTY	SHYGVWYGAM	868
GVSYPF	ISYYYI	SIYPYYGSTY	AVRGSKKPYFSGWAM	865
HFHPF	LYYYYM	SISPSYGSTY	FAHPVVWGF	865
WHSFG	LSYYSM	GGWSHWWYTY	SHYGVWYGAM	865
YSYLI	IYSSSI	SIYPSYGYTY	AWGHWYGF	864
VGWSPI	HWASHM	SIYPSYGYTY	SHYGVWYGAM	858
GSWLI	PVSGAP	HGGYFYSSTY	SGYWGAYGM	852
SFFPI	FFFHYM	SIYPSYGYTY	SHYGVWYGAM	852
SSSPI	AWHFFP	SIYPSYGYTY	SHYGVWYGAM	852
YSWLF	LSYSYM	SIYPYSGSTY	SGYWGAYGM	847
YSYLI	SFAPYW	SISSSYGYTY	SPGYAGWYAL	847
SSYSLF	LSYYSM	SIYPSYGYTY	SHYGVWYGAM	844
SGHGGGAPI	IYYSSM	SISSYYGYTY	GYPGGFWYAF	839
SSSVFI	IYSYYI	SISSYYSSTY	GPFSHPYGF	838
WPSPI	WFAFSM	SIYPSYGYTY	SHYGVWYGAM	831
WWYSLI	ISYYSM	SIYSSSGYTS	ASYSASAL	831
GSWLI	HVYYYM	SIYPYSGSTY	SHYGVWYGAM	829
GSWYPI	LSYSYM	SIYPYSSYTY	GPWHGSYGL	828
SSYSLI	FSSSSI	SIYPYYGSTY	GPWWGM	827
SFFPI	LSYYSM	SIYPSYGYTY	VGAPGPYGAM	826
SGYAA	LSYYSM	SIYPSYGYTY	SHYGVWYGAM	826
VFAVP	ASGYYM	YYPHWYYPTY	SGYWGAYGM	826
AGVWVAFGG	LSYSYM	SIYPYSGSTY	SGYWGAYGM	825
YSWLF	IYYSSM	AGWWSSSYTS	SPGSGYYAM	825
SFFPI	HSYHPV	SIYPSYGYTY	SHYGVWYGAM	824
FHGPI	VYGSYM	SIYPSYGYTY	FVGYGYVGAM	821
GSWYPI	LSYYSM	SIYPYSSYTY	GPWHGSYGL	820
SFFPI	VYGYFY	SIYPSYGYTY	SHYGVWYGAM	819
GSWLI	LSYSYM	SIYPYSGSTY	VHFSSHAGM	818
SSYSLF	LYYYYM	SIYPYSGYTS	SPYSWFGM	813
YSAFI	WPGSVM	SIYPSYGYTY	SHYGVWYGAM	813
GYSVPI	FSSSSI	SIYPYYGSTS	GPWWAF	806
VYGAI	HYHSPG	YYYGPFVYTY	SHYGVWYGAM	802
YSFLI	LSYYSM	SIYPSYGYTY	SHYGVWYGAM	801
AASYPI	ISYSYI	SIYPYYGYTS	YWYWYAM	793
GSWLI	ISYSYM	SIYPYSSYTY	GPWHGSYGL	793
SFFPI	LSYYSM	SIYPSYGYTY	SHYGVWYGAF	792
SSYSLI	ISYYSM	SISSSYGYTY	SPGYAGWYAL	791
GYWVPI	IYSYYM	SISPSYGYTS	SSHGYGL	790
SFFPI	LSYYYM	SIYPYSGYTY	GVWYGAYGL	788
GWFSPAHAH	LYYYYM	SISPSYGSTY	SYGPGYWGF	787
SFFPI	ASHVPM	SIYPSYGYTY	VGFVSSYGAM	783
GSYPI	LYYYYI	SISPYYSYTY	SGSYHYWSSAYAM	778
WHPAG	FSSSSI	SIYPYSGYTS	HHSYYGL	778
GSWLI	LSYSYM	WGFSVVHSTY	SGYWGAYGM	777
ASYLI	LSYYSI	SISSSSSYTS	APGPSAWWGL	771
VGWSPI	PYPFSI	HFHHSWYYTS	SFAGWASYAF	771
FVSGY	SYAHYM	SIYPSYGYTY	SGYWGAYGM	770
APPLI	WWYSYM	SIYPYSGSTY	SGYWGAYGM	768
SSYSLI	FSSSSI	SIYSYYGSTY	SHYGVWYGAM	768
SFFPI	LSYYSM	SIYPSYGYTY	SFWYWYVYAM	767
VGWSPI	ISYSYM	SIYPYSSYTY	GPWHGSYGL	767
WYAGSPYLI	ISSYYI	SIYSSSSYTY	GGWYGL	766
SSYSLI	PSGVHI	YYSFAGPSTY	GPWWAF	764
YYVGFYYPF	IYYYYI	SIYPYYGSTY	SWSGSWGVGL	764
GYHWV	LSYYSM	SIYPSYGYTY	YFHASHVGAM	763
SFFPI	LSYYSM	SIYPSYGYTY	AWGHWYGF	763
YGVYHLI	LYYYSM	SISPYYGYTS	YWYGSWSSAM	761
SFFPI	ISYSYM	SIYPYYGYTS	YYYSYAM	760
GSWYPI	ISYSYM	GPYPASSYTY	GPWHGSYGL	758
VGWSPI	FSVYHY	SIYPYSGSTY	SFAGWASYAF	757
GGPWA	LSYYSM	SIYPSYGYTY	SYGPGYWGF	756
SYVPF	IYSSSI	SIYSYYGSTY	GPWWAF	756
SSYSLI	GVHWFA	SIYPSYGYTY	GPWWAF	755
SSWAPF	LSYYSM	SIYPSYGYTY	SHYGVWYGAM	752
VSPWV	PFASSV	SIYPYSGSTY	SGYWGAYGM	752
SFFPI	ISYSYM	SIYPYSGYTY	SVRGSKKPYFSGWAM	751
FGGHF	LSYYYI	SIYPYSGSTY	SVRGSKKPYFSGWAM	747
WVWFA	WGHSHP	PWYWWGWVTY	SGYWGAYGM	747
SFFPI	LSYYSM	SIYPSYGYTY	SHYSVWYGAM	745
VGWSPI	APGHAI	PAHGSAVYTS	SFAGWASYAF	744
SFFPI	FSSSSI	SIYPYYGSTS	SHYGVWYGAM	743
SFFPI	LSYYSM	SIYPSYGYTY	SHYGV*YGAM	743
YAVPH	VWGPHV	HHWWAGYGSY	SGYWGAYGM	741
GSWLI	ASWPFS	SIYPSYGYTY	SGYWGAYGM	739
SFFPI	LSYYSM	SIYPSYGYTY	SHW	739
SSYSLI	FSSSSI	SIYPYYGSTS	SGYWGAYGM	734
YYAAP	ISYYYI	SIYPSSGYTY	YSSHGL	734
VGWSPI	SWVPYS	FVPGFGYYTS	SFAGWASYAF	730
YSWLI	LSYYSM	SIYPSYGYTY	SHYGVWYGAM	730
SYPSV	LSYYSM	SIYPSYGYTY	SHYGVWYGAM	728
SFFPI	LSYYYI	SISSYYSSTY	GPFSHPYGF	724
SYVPF	LYYYYM	FPVHWYFSTY	SYGPGYWGF	724
SYVPF	VGPGAM	SIYPSYGYTY	SHYGVWYGAM	722
WYVPV	ASFGPA	SIYPSYGYTY	SHYGVWYGAM	720
SSYSLI	LYSYYI	SISSYYGYTS	VYGGM	719
SFFPI	YVHVSG	VYHWGHVYTY	SHYGVWYGAM	717
WPSSF	FVPHPM	SIYPYSGSTY	SGYWGAYGM	717
SFFPI	SSWYSM	SIYPSYGYTY	SGYWGAYGM	715
SYVPF	LYYYYM	SISPSYGSTY	GPWWAF	715
YSWLF	LSYYSM	SIYPSYGYTY	SPGSGYYAM	715
IFLPDHV	LSYYSM	SIYPSYGYTY	SHYGVWYGAM	712
VGYSGYWGG	LSYYSM	SIYPSYGYTY	SHYGVWYGAM	707
GSSAS	LSYSYM	PYAWWYSWTY	SGYWGAYGM	706
HGPHW	GVYVGA	SIYPSYGYTY	SHYGVWYGAM	704
SSYSLI	WSHASI	VYSFVFVSTY	GPWWAF	703
GSWYPI	LSYSYM	SIYPYSGSTY	SGYWGAYGM	702
SAYAPF	LSYSYM	SIYPYSGSTY	SGYWGAYGM	701
SFFPI	IYYYSM	SIYPSYGSTS	SYGYWSSWGM	701
SFFPI	LSYSYM	SIYPSYGYTY	SHYGVWYGAM	701
VGWSPI	IYYSSI	FPFGASFYTS	SFAGWASYAF	701
SAVPPF	AHYVWM	SIYPSYGYTY	SHYGVWYGAM	699
VSYPVI	IYYSSI	SIYSYSSYTS	SFAGWASYAF	699
SFFPI	GASSGM	SIYPSYGYTY	SHYGVWYGAM	698
SFFPI	LSYYSM	SIYPSYGYTY	SHYGVWYGA	691
SFFPI	LSYYSM	SIYSYYGSTY	GPWWAF	690
SGAPF	LSYYSM	SIYPSYGYTY	SYGPGYWGF	690
SSYSLI	FSSSSI	SIYSYSSYTS	SFAGWASYAF	690
YHYPI	LSYYSM	SIYPSYGYTY	SFGSSGFGAM	690
SFFPI	FVWHWM	FSSSWVAYTY	SHYGVWYGAM	689
SAYAPF	LSYYSM	SIYPYYGSTY	AVRGSKKPYFSGWAM	687
YSFLI	FSSSSI	SIYPSYGYTY	SPGWGFYAI	686
SFFPI	HAASSM	SIYPSYGYTY	AYPHFWVGAM	681
YFHPFHP	LSYYSM	SIYPSYGYTY	SHYGVWYGAM	680
WWGGGLI	FSSSSI	SIYPYSGYTS	SHYGVWYGAM	675
GSYLI	IYYSYI	SIYPYYSYTY	GYYWGSYGI	673
SSYSLI	IYYSSM	SIYPYSGYTS	SPGSGYYAM	673
SSYSLI	LSYYSM	SIYPYSGSTY	SGYWGAYGM	673
GSWLI	LSYYSM	SISSSYGYTY	SPGYAGWYAL	672
YSWLF	LYYYYM	SISPSYGSTY	SYGPGYWGF	671
SSYSLI	ISYSYM	SIYPYSSYTY	GPWHGSYGL	670
SAVPPF	LSYYYI	SIYPYSGSTY	SGYWGAYGM	669
SFFPI	VWWWSM	SIYPSYGYTY	SHYGVWYGAM	669
YGPGPLI	FSSSSI	SIYPYSGYTS	GAVVHSYGGYAYHHSYYGL	669
SAVWPF	LSYYSM	SIYPSYGYTY	SHYGVWYGAM	668
YVGFSH	LSYYSM	SIYPSYGYTY	SHYGVWYGAM	668
PAHFI	LSYYSM	SIYPSYGYTY	SHYGVWYGAM	667
FYPPI	SPYWSM	SIYPSYGYTY	HYFSAYPGAM	665
GSWLI	LSYSYM	PHAGAWSATY	SGYWGAYGM	662
SFFPI	LYYYYM	SISSYYSSTY	GPFSHPYGF	661
GSFLI	LSYYYM	SIYPSYGYTY	GVWYGAYGL	659
SFFPI	IYSYYI	SIYPYSGSTY	GPFSHPYGF	658
SFFPI	LSYYSM	YAFFSFAFPY	SHYGVWYGAM	656
SYVPF	ISYYSM	SISSSYGYTY	SPGYAGWYAL	656
YSWYA	IYYSSI	SIYSYSSYTS	SFAGWASYAF	655
VSWYPF	IYSYSM	SIYPSYSYTY	SYWYGAYGF	653
YSYLI	FSSSSI	SIYPYYGSTS	GPWWAF	653
GFSPWS	ISYYYI	SIYPYYGSTY	AVRGSKKPYFSGWAM	650
GSWLI	ASSVYM	SIYPYSGSTY	SGYWGAYGM	650
SFFPI	IYYYSI	SIYSYYSSTY	SWAGYWGVGL	650
SGWPFLI	LSYYSM	SIYPSYGYTY	SHYGVWYGAM	649
SFFPI	LSYYSM	SIYPSYGSTY	SYGPGYWGF	648
HPWFV	YSAHYM	SIYPSYGYTY	SHYGVWYGAM	647
SAYALF	LSYYSM	SIYPSYGYTY	SHYGVWYGAM	645
PVPAI	PGPGSM	SIYPSYGYTY	SHYGVWYGAM	644
SSYSLI	FSSSSI	VVGYFAHGPS	GPWWAF	644
FSGSLI	LYYYYM	SISSYYGYTS	VYGGM	641
FWSLI	LSYYSM	SIYPSYGYTY	SHYGVWYGAM	640
GYSVPI	IYSYYI	SIYPYSGSTY	GPFSHPYGF	640
SFFPI	LSYYSM	SIYPSYGYTY	WHWYPWPGAM	640
SHHGG	LSYYSM	SIYPSYGYTY	SHYGVWYGAM	637
VYPHV	LSYYSM	SIYPSYGYTY	SHYGVWYGAM	637
SSYSLI	ISYSSM	SIYPYYSYTS	SPYYSAF	636
SYVPF	LYYYYM	SIYPSYGYTY	ASPYHPWGF	635
GSWLI	LSYSYM	WHVFGFGSTY	SGYWGAYGM	632
SFFPI	LYYYSM	SIYPSYGYTY	SHYGVWYGAM	631
SSYSLI	HSWYYS	YWSYFGVYHY	GPWWAF	631
SSYSLI	LSYYYM	SIYSSYSYTS	GSYWGWAYYVPGYSAL	630
YAWYH	SPVVYM	SIYPSYGYTY	SHYGVWYGAM	626
SFFPI	LSYYSM	SIYPSYGYTY	SSYYHAM	625
GYVPI	ISYSYM	YISPSSSYTY	SGWYYPGWAF	623
SHGVS	LSYYSM	SIYPSYGYTY	SHYGVWYGAM	623
SSYSLI	FSSSSI	SIYPYSGSTY	GPWWAF	623
SFFPI	FFVGGM	SIYPSYGYTY	PYWHHWAGAM	622
SFFPI	VFSWSM	HFAWSPGYTY	SHYGVWYGAM	622
GSWLI	FSSSSI	SIYSYSSYTS	SFAGWASYAF	621
PVFPI	WYAVVP	SIYPSYGYTY	PAFFGAGGAM	621
SGYYPI	LSYYSM	SIYPYSGYTY	VGYWGYGM	621
YSWLI	ISSSSM	SISSYYGYTS	APGYWYGF	617
SSYFLI	IYYSSM	SIYPYYGSTY	GPWWAF	616
SSAPF	LYYYYM	GPAGWVGPTY	SYGPGYWGF	615
GSWLI	LSYSYM	SIYPYSGSTY	SVRGSKKPYFSGWAM	613
SFFPI	LYYYYM	SIYPSYGYTY	SHYGVWYGAM	611
SSVPI	LSYYSM	SIYPSYGYTY	SFGYPVPGAM	611
SFPSWI	LSYYSM	SIYPSYGYTY	SHYGVWYGAM	610
WVVYV	IYSYYI	SISSYYSSTY	GPFSHPYGF	610
SSYSLI	FAYGFA	SIYPYYGSTS	GPWWAF	609
SYVPF	IYYSSM	SIYPYSGYTS	SPGSGYYAM	608
SFFPI	ISYYSM	SIYPYSGYTY	VGYWGYGM	606
WYYSLI	LYYYSI	SIYPSSSYTS	AHYYSWGGAF	606
YSYLI	IYSSSI	GGGPGFHYTY	AWGHWYGF	604
SFFPI	FYYYYY	AFWSGGYVVY	SHYGVWYGAM	601
GSWLI	LSYSYM	SIYPYSGSTY	WYSHSGYGM	599
SAYAPF	LYYYYM	SISPSYGSTY	SYGPGYWGF	599
SSYSLI	WVVYYM	SIYPYSGSTY	SGYWGAYGM	599
SFFPI	LSYYSM	SIYPYSSYTY	GPWHGSYGL	598
GWWYI	GSGHFM	HWVFWAGYTY	SHYGVWYGAM	597
SFFPI	PGGYSM	SIYPSYGYTY	SHYGVWYGAM	597
SSYSLI	FSSSSI	SIYPYYGYTS	SPWYSAF	597
GYSVPI	IYSYYI	SWSWYHASTY	GPFSHPYGF	595
SFFPI	FSSSSI	SIYPYYGSTY	GPWWAF	595
WVFYHI	FSSSSI	SIYPYYGSTS	GPWWAF	594
SFFPI	AGHWYS	HSVFSVPSHY	SHYGVWYGAM	591
FSGSLI	LSYYYI	SIYPSYGYTY	VYGGM	589
GSWLI	ISYYYI	SIYPYYGSTY	AVRGSKKPYFSGWAM	588
PSVLI	LSYYSM	SIYPSYGYTY	SHYGVWYGAM	588
SAVPPF	LSYYSM	SVWFYVASTY	SVRGSKKPYFSGWAM	588
FFWFA	YAYGAH	HVWSAVGYTY	SHYGVWYGAM	587
SFFPI	IYYSSI	SIYPYSGSTY	SFAGWASYAF	586
SFFPI	LYYYYM	SIYPSYGYTY	SYGPGYWGF	586
HPGSWF	ISYYYI	SIYPYYGSTY	AVRGSKKPYFSGWAM	584
SHGHW	LSYYSM	SIYPSYGYTY	SHYGVWYGAM	583
SSYSLI	FYFHFW	AAGFAGWSTS	GPWWAF	583
PWVGGLI	FSSSSI	SIYPSYGYTY	HHSYYGL	581
SFWVF	LYYYYM	SIYPSYGYTY	SYGPGYWGF	581
AWYPI	IYSSSM	SIYPYYGSTY	GPYWAM	580
PGVVI	GSHPYM	SYGFFGAHTY	SGYWGAYGM	579
SFFPI	AFSWSM	GFVWAGHFYY	SHYGVWYGAM	579
WWPAA	LSYYSM	SIYPSYGYTY	SGYWGAYGM	579
SSYSLI	FSSSSI	SIYPYYGSTS	SYGPGYWGF	578
AFWFF	AYVFFM	SIYPSYGYTY	SHYGVWYGAM	576
SFFPI	LSYYSM	PAPFVSFYTY	SHYGVWYGAM	574
SYVPF	GGPFFF	AFGAGSGGTY	SYGPGYWGF	574
GSWYPI	HPFFYM	SIYPSYGYTY	GPWHGSYGL	573
GVFPI	IYYSYI	SIYPSYGYTS	SHYGVWYGAM	572
GVSFP	LSYYSM	SIYPSYGYTY	HHFSVYVGAM	572
SFFPI	FSSSSI	SIYSSYGYTY	SPGWGFYAI	572
SWSALF	LSYYSM	SIYPSYGYTY	SHYGVWYGAM	570
WYYSLI	LSYYSM	SIYPSSSYTS	AHYYSWGGAF	570
SFFPI	LSYYYI	SIYPYSGSTY	SHYGVWYGAM	569
SSYSLF	IYSYYM	SIYPYSGYTS	FPFSHFGM	569
VGWSPI	LSYYYI	SIYPYSGSTY	SVRGSKKPYFSGWAM	569
FSYHSFLI	IYSYSM	SISSYYGSTS	ILLLW	567
GHVGY	GFGWVM	SIYPSYGYTY	SHYGVWYGAM	567
SFFPI	FSSSSI	SIYPSYGYTY	GPWWAF	567
SGGSYAYPI	LSYYSM	SIYPSYGYTY	SHYGVWYGAM	566
SFFPI	LSYYSM	SIYPSYGYTY	YGSFFFAGAM	564
SFGPI	LSYSYM	SIYPYSGSTY	SGYWGAYGM	563
AFFPI	LSYYSM	SIYPSYGYTY	SHYGVWYGAM	562
YHYLF	IYYYSI	SIYPSYGYTY	SWAGYWGVGL	562
GSWLI	LSYYSM	VSSVHHGSTY	SGYWGAYGM	561
GSWYPI	LYYYYM	SISPSYGSTY	SYGPGYWGF	561
PVVPI	SVFVVY	SVASYGVYTY	SHYGVWYGAM	561
SFFPI	FSSSSI	SISPSSGYTY	AWGHWYGF	561
WASVI	LSYYSM	SIYPSYGYTY	SHYGVWYGAM	560
HFVAS	VASPWF	SIYPSYGYTY	HPHHPYGGAM	559
GSWLI	LSYSYM	SIYPYSGSTY	SFAGWASYAF	558
GYHLI	ISYYYI	SIYPSSGYTY	SHYGVWYGAM	558
HVSYS	LSYYSM	SIYPSYGYTY	PGFFFFVGAM	558
VHPAP	LYYYYM	SISPSYGSTY	SYGPGYWGF	558
GYSVPI	GGPYSM	SIYPSYGYTY	SHYGVWYGAM	557
PGHPI	PGVYVM	SIYPSYGYTY	APYHHPWGAM	557
SYVPF	LSYYSM	SIYPYSGSTY	SGYWGAYGM	557
WHPYPVAVV	VYWHAS	PVVGVWAPHH	SRKTSQ	557
PAASW	SYPYVV	SIYPSYGYTY	AHHFHGGWAM	555
VGWSPI	IYSYYI	SISSYYSSTY	GPFSHPYGF	554
YFYLI	IYYYSM	SIYSSSGYTS	AYGYYSWYGM	554
GSYLI	LSYYSM	SIYPSYGYTY	SHYGVWYGAM	552
SAVPPF	LYYYYM	SIYPSYGYTY	SVRGSKKPYFSGWAM	552
SFFPI	LSYYSM	SIYPSYGYTY	VFFFYVHYFW	552
YYGSYSVPF	ISYSSI	SIYPSSSYTS	GHGYGL	552
GSWLI	LSYSYM	YIYPYSGSTY	SGYWGAYGM	551
YFPPF	LYYYYM	SISPSYGSTY	SYGPGYWGF	551
GYGWPI	ISYSYM	SIYPSYGYTY	YYYSYAM	549
VHYPV	YFWHWM	PAHWHPAYTY	SHYGVWYGAM	548
YSWLF	IYYSSM	SIYSYSSYTS	SPGSGYYAM	547
SYVPF	ISYSYM	SIYPYSSYTY	GPWHGSYGL	545
SFFPF	LSYYSM	SIYPSYGYTY	SHYGVWYGAM	544
SFFPI	FSSSSI	SIYPSYGYTY	SHYGVWYGAM	544
YSPWV	LYYYYM	AVWVHGHYTY	SYGPGYWGF	542
GAFPW	VFSYPM	SIYPYSGYTS	SPGSGYYAM	541
QGSWLI	LSYSYM	SIYPYSGSTY	SGYWGAYGM	539
SAVPPF	SYFAGI	SIYPYSGSTY	SVRGSKKPYFSGWAM	539
SAYAPF	LYYYYM	SIYPYYGSTY	AVRGSKKPYFSGWAM	539
SAVPPF	VGGSYI	SIYPYSGSTY	SVRGSKKPYFSGWAM	538
WAWWW	GPVAVS	HAWWGGHYGY	SHYGVWYGAM	538
VGWSPI	VVGASI	SIYSYSSYTS	SHYGVWYGAM	537
SFFLI	LSYYSM	SIYPSYGYTY	SHYGVWYGAM	536
SFFPI	FSYAYM	SIYPSYGYTY	SGYWGAYGM	536
GSWYPI	LSYYSM	SIYPSYGYTY	GPWHGSYGL	535
SAYAPF	LSYYSM	SIYPSYGYTY	AVRGSKKPYFSGWAM	535
YHYLF	LSYYSM	SIYPSYGYTY	SWAGYWGVGL	535
VPWPI	SWFVSM	SIYPSYGYTY	SHYGVWYGAM	534
GWPGI	YPSPVM	SIYPSYGYTY	AAAHPPFGAM	532
AGGHGLI	FSSSSI	SIYPSYGYTY	HHSYYGL	531
GSWLI	HWYYPM	SIYPSYGYTY	SGYWGAYGM	531
SFFPI	FSSSSI	SIYPYSGSTY	SFAGWASYAF	530
GSWLI	IYSSSI	SISPSSGYTY	AWGHWYGF	529
SFFPI	HSAWFW	FAHGWHHYTY	SHYGVWYGAM	529
SFFPI	LSYYYM	SISPSYGSTY	SYGPGYWGF	529
PAVVA	VYGSWM	SISSSYGYTY	SPGYAGWYAL	527
GSWLI	FFWHYM	SHFYGSGPSY	SGYWGAYGM	526
SFFPI	LSYSYM	SYYPPFWSTY	SGYWGAYGM	526
VFVFPSPPF	IYSSSM	SIYPSYSYTS	GSGYAM	526
WYSVW	LSYYSM	SIYPSYGYTY	WGWFPWGSAM	526
SFFPI	LSYYSM	PHFSGHYYTY	SHYGVWYGAM	525
VSFLI	LSYYSM	SIYPYSGSTY	SGYWGAYGM	524
SSYSLI	FSSSSI	SIYPYYSYTS	SPFYGGL	523
SAVPPF	LSYYYI	SIYPYSGSTY	VAAYGPAHSFSGWAM	522
SAVPPF	LSYYYI	WHSWSSGSTY	SVRGSKKPYFSGWAM	522
VYSPI	LSYYSM	SIYPSYGYTY	SHYGVWYGAM	522
FPFLI	ISYYSM	SISSSYGYTY	SPGYAGWYAL	520
FVVFY	IYYYSM	SIYPSYGSTS	SYGYWSSWGM	519
SGYYPI	ISYYSM	SIYPSYGYTY	VGYWGYGM	519
GVFPI	LSYSYM	SIYPSYGYTS	YYWSYAM	518
SHPWY	LSYYSM	SIYPYSGYTS	SPGSGYYAM	517
SFFPI	IYYYYM	SISPYYSSTY	ASSVWSFYAL	515
SFFPI	LSYYSM	SISSYYSSTY	GPFSHPYGF	515
SWFHF	LSYYSM	SIYPSYGYTY	GFWHYPSFAM	515
YSYLI	AWGWSM	SISSSYGYTY	SPGYAGWYAL	515
SSWSV	GHVGWM	SIYPSYGYTY	SHYGVWYGAM	513
FSGSLI	LYYYYM	SISSYYGYTS	GGYPSYYHVHGAAYVYGGM	512
PAHPI	FVWHAM	SIYPSYGYTY	SHYGVWYGAM	510
SFFPI	LSYYSM	SIYPSYGYTY	SHYGVWYSAM	510
SFFPI	ISYSYM	SIYPYYGYTY	ASYYSFYYGM	509
SYVPF	ISYYYI	SIYPYYGSTY	AVRGSKKPYFSGWAM	509
YYWPLI	FSSSSI	SIYPYSGYTY	GWGM	509
SYVPF	GHSFWV	SIYPSYGYTY	SYGPGYWGF	508
SFFPI	LSYYSM	SIYPSYGYTY	AWSWWVGGAM	506
YSYLI	HVWVGM	SIYPSYGYTY	SHYGVWYGAM	505
SFFPI	LYSYYI	SISSYYGYTS	GGYPSYYHVHGAAYVYGGM	503
SPWPI	YAFWVG	VHPHPPWGGY	SHYGVWYGAM	503
SYVPF	LYYYYM	SISPSYGYTY	SHYGVWYGAM	503
SSYSLI	FSSSSI	FPVYYAVYTY	GPWWAF	502
YYGFYLF	LSSYYM	SIYSSYSYTS	GGWSPWAGSYGAL	502
GGPPSYWAY	LSYYSM	SIYPSYGYTY	SHYGVWYGAM	500
ASYPI	LSYYSM	SIYPSYGYTY	SHYGVWYGAM	499
SFFPI	LSYYSM	SIYPSYGYTY	SHYGVWYGVM	499
VFHYH	YSHYHP	GSPSYGYFTY	SHYGVWYGAM	499
VGWSPI	FVFGSI	SIYSYSSYTS	SFAGWASYAF	499
SFFPI	IYSSSM	SIYPSYSYTS	GSGYAM	498
SFHAA	LSYYSM	SIYPSYGYTY	SHYGVWYGAM	498
SSWAPF	ISYSYM	SIYPSYGYTY	SVRGSKKPYFSGWAM	496
SSYSLI	LSYSYM	SIYPSYGYTY	SGYWGAYGM	496
VHHWI	HPHFYM	SIYPSYGYTY	SGYWGAYGM	495
FSGWP	VWWHSM	SIYPSYGYTY	SHYGVWYGAM	494
SAVPPF	LSYYYI	HSPVHAPSTY	SVRGSKKPYFSGWAM	494
SFFPI	LSYYSM	SIYSYYSSTY	SWAGYWGVGL	494
SFFPI	IYSYYM	SIYPYSGYTS	SPYSWFGM	493
SWYWSAYPI	IYYSYI	YISPYYGSTY	WYFSGL	493
YSSPSYPI	LYYYYM	SISSYYGYTS	GSYGSGL	493
GSWLI	LSYYSM	SIYPSYGYTY	SYGPGYWGF	492
SGWPFLI	ISYSYM	SIYPSYGYTY	ASYYSFYYGM	492
SFFPI	WAHYSM	SIYPSYGYTY	FGGVHPGGAM	489
GSWLI	IYYSYI	SIYPSYGYTS	YYWSYAM	488
GYYYPI	LSYYSM	SIYPSYGYTY	SHYGVWYGAM	488
SFFPI	WGVFWV	SIYPSYGYTY	HGVSFHWGAM	488
HAPHV	LSYSYM	SIYPYSGSTY	SGYWGAYGM	486
SSYSLI	LYYSSM	SIYPYYGYTS	SPYYSAM	485
GAYLI	ISYSYM	SIYSYYSYTS	SGAFYGM	484
SFFPI	GHSYVM	GVVYVFYYTY	GYYASYFGAM	484
GYGWPI	AVFHYM	SIYPYYGYTS	YYYSYAM	483
SAYAPF	ISYYYI	SIYPSYGYTY	SVRGSKKPYFSGWAM	483
SSYSLI	ISYYYI	SIYPYYGSTY	AVRGSKKPYFSGWAM	483
AYSFF	VGVPPM	SIYPSYGYTY	SHFWSHSVAM	482
GSWLI	LYYYYM	SIYPSYGYTY	SYGPGYWGF	482
PHGPI	LSYSYM	SHHAFGSPTY	SGYWGAYGM	482
SFFPI	PSPHVM	SIYPSYGYTY	SHYGVWYGAM	482
SFFPI	LSYYSM	SIYPSYGYTY	SHYGVWYGTM	481
SWHPI	SHGHSM	SIYPSYGYTY	SHYGVWYGAM	480
GSWLI	LSYSYM	SPSSFPGHWY	SGYWGAYGM	478
SFFPI	LSYYSM	SIYPYYGSTY	AVRGSKKPYFSGWAM	478
VGWSPI	AHFSHI	SIYSYSSYTS	SFAGWASYAF	477
SSYSLI	FSSSSI	SIYPYYGSTS	GASWAF	476
SSYSLI	FSSSSI	YIYPYYGSTS	GPWWAF	476
AAPHI	LSYSYM	SIYPYSGSTY	SGYWGAYGM	475
SYVPF	FSSSSI	SIYSYSSYTS	SFAGWASYAF	475
VGWSPI	IYYSSI	SIYPSYGYTY	SHYGVWYGAM	475
FVHGA	PVVSSS	SIYPSYGYTY	SHYGVWYGAM	474
SFFPI	APFPWM	SIYPYSGSTY	SGYWGAYGM	474
YPHVI	APVFSA	VWPPAVHSPY	SHYGVWYGAM	474
SFFPI	FSVFWV	PSWSFWAVPY	SHYGVWYGAM	473
VGWSPI	FPGASI	SIYSYSSYTS	SFAGWASYAF	473
AYWWG	WFVPSM	SIYPYSGYTS	SPGSGYYAM	472
SASVF	LSYYSM	SIYPSYGYTY	SGYWGAYGM	472
VGWSPI	GGYSYI	SIYSYSSYTS	SFAGWASYAF	472
GVFPI	LSYSYM	SIYPSYGYTY	YYWSYAM	471
SFFPI	WGGVSM	SIYPSYGYTY	SHYGVWYGAM	471
AAYGWSFLF	LYYSSM	SISPSYGYTS	AAGYPHYSWSYYYGAL	468
GVYYAV	LSYYSM	SIYPSYGYTY	SHYGVWYGAM	468
SFFPI	LSYYSM	SIYPSYGYTY	SHYHVHHGAM	468
SFFPI	VPHVYM	SIYPSYGYTY	SPSVFFWGAM	468
SYVPF	VPFFYM	SIYPSYGYTY	SYGPGYWGF	468
VGWSPI	IYYSSI	SIYPYSGSTY	SFAGWASYAF	468
SSYLI	LSYYSM	SISPSSGYTS	GSGWWGFWGL	466
SSYSLI	IYSSSI	VYVWGWWYTY	GPWWAF	466
SYVPF	LYYYYM	SISPSYGSTY	SFAGWASYAF	465
GYGWPI	LSYYSM	SIYPYYGYTS	YYYSYAM	464
SSYSLI	IYYSYI	SIYPSYGYTS	YYWSYAM	463
YSWLF	YAVFPM	SIYPSYGYTY	SPGSGYYAM	463
SFFPI	HSPPWM	FGYVVYWYTY	SHYGVWYGAM	462
YSPYF	LYYYYM	SISPSYGSTY	SFASHWWGF	462
YSYLI	VASAVI	PAVGVWFYTY	AWGHWYGF	462
SYVPF	FYYSFA	GWGWHVSSAY	SYGPGYWGF	459
HGPPF	LYYYYM	SISPSYGSTY	SYGPGYWGF	458
WAWPI	SWWWFM	FAASYHWYTY	SHYGVWYGAM	457
HPHHP	APHVFP	GGAGVWHYTY	SHYGVWYGAM	455
PPPWF	LSYYSM	SIYPSYGYTY	SHYGVWYGAM	455
SFFPI	LSYYSM	SAYPSHGYTY	SHYGVWYGAM	455
SFFPI	LSYYSM	SIYPSYGYTY	SHYGVWYGAI	455
SYVPF	LYYYYM	YISPSYGSTY	SYGPGYWGF	455
AGGFP	LSYYSM	SIYPSYGYTY	SHYGVWYGAM	453
GYSVPI	IYSYYI	FAHYSPFVTY	GPFSHPYGF	453
VWWYGLI	LSYYSM	SIYPSYGYTY	SHYGVWYGAM	453
YSWLF	ASYVSM	SIYPSYGYTY	SPGSGYYAM	453
FSGSLI	LYSYYI	SISSYYGYTS	SHYGVWYGAM	452
GSWYPI	ISYSYM	SIYSYSSYTS	GPWHGSYGL	452
GVFPI	IYYSYI	SYAPVPVYTS	YYWSYAM	452
SFFPI	LSYYSM	SFGGAAPYTY	GAVPAHHGAM	451
VGWSPI	GVVYSI	SIYSYSSYTS	SHYGVWYGAM	451
SAVPPF	LSYYYI	SIYPYSGSTY	TVRGSKKPYFSGWAM	450
SFFPI	LSYYSM	SIYPSYGYTY	SHYGVWYGDM	450
SSYSLI	LYYYYM	SIYPSYGYTY	SYGPGYWGF	450
SFFPI	SPSWYM	SIYPSYGYTY	SHYGVWYGAM	449
SSYSLI	IYSSSI	SIYPSYGYTY	SHYGVWYGAM	449
VGWSPI	VAPVSI	SIYSYSSYTS	SFAGWASYAF	449
HFGPF	LSYYSM	SIYPSYGYTY	SHYGVWYGAM	448
HVVAI	LSYYSM	AFYYAFFYTY	SHYGVWYGAM	448
HYWPI	LYYYYM	SISPSYGSTY	SYGPGYWGF	448
SFFPI	LSYYSM	SIYPSYGYTY	SYYGVWYGAM	448
SSYSLI	FPYSYM	SIYSYYGYTS	SYSYSAL	447
YSYLI	YPAYAI	SIYPSYGYTY	AWGHWYGF	447
AFHGI	GASYSM	SIYPSYGYTY	FSGGWFHGAM	446
FWWPI	LSYYSM	SIYPSYGYTY	GVPPAWFGAM	446
VGWSPI	FSSSSI	VSAYAGHYTS	SFAGWASYAF	446
SFFPI	LSYYSM	SIYPSYGYTY	PHYGVWYGAM	445
SSYSLI	GFHPWW	SIYPSYGYTY	SHYGVWYGAM	445
SSYSLI	LSYYSM	SIYPSYGYTY	SGYWGAYGM	445
VGFPG	LSYSYM	SIYPYSGSTY	SHYGVWYGAM	443
WVHGI	ISYYYI	SIYPSSGYTY	YSSHGL	443
WWHYF	LSYSYM	SYWVSVFSTY	SGYWGAYGM	441
SFFPI	LSYYSM	SIYPSYGYTY	HHSYYGL	440
SFFPI	LSYYSM	SIYPSYGYTY	SWAGYWGVGL	440
SSYSLI	LSYYSM	SIYPSYGYTY	SYGPGYWGF	440
AAGPYI	PSVAHI	SIYSYSSYTS	SFAGWASYAF	439
AGALF	IYYSSM	SIYPYSGYTS	SPGSGYYAM	438
GSWLI	FSSSSI	SIYSYYGSTY	GPWWAF	438
SFFPI	LSYYSM	SISSSYGYTY	SHYGVWYGAM	438
WSFYYGWP	LSYYSM	SIYPSYGYTY	SHYGVWYGAM	438
APAVPI	FYAVVW	SIYSYSSYTS	SFAGWASYAF	437
SYVPF	LSYYSM	SIYPSYGYTY	SGYWGAYGM	437
YHYLF	IYYYSI	SIYSYYSSTY	PVPYGVYFGL	437
FVPAA	LSYYSM	SISPSYGSTY	PWPASPWGF	436
GPVSA	FHYGGM	SIYPSYGYTY	SHYGVWYGAM	435
GYSVPI	YYFVAI	SISSYYSSTY	GPFSHPYGF	435
ASASI	LSYYSM	SIYPSYGYTY	SHYGVWYGAM	434
GSAYFYGLF	IYYSSM	SIYPYYGYTS	GYAAM	434
SYVPF	FSFSYM	SIYPYSGSTY	SGYWGAYGM	434
YPFAPI	HVWSHI	SIYPYSGSTY	SFAGWASYAF	434
SSYSLI	IYSYYM	SISSYSGYTY	GAYAWVYGL	433
SYVPF	LYYYYM	SISPSYGSTY	GFPYWYAGF	433
YSWLF	PHVPAW	SIYPYSGYTS	SPGSGYYAM	433
SFFPI	LSYSYM	SGSAWVHWTY	SGYWGAYGM	432
VGWGH	IYSSSI	SIYSYYGSTY	GPWWAF	432
YSWLI	LSYSYM	SISPYYGYTY	GVPHYAM	431
YYSYS	LSYYSM	APGYYWYYTY	SHYGVWYGAM	431
PVHYFY	LSYSYM	SIYPYSGSTY	SGYWGAYGM	429
GYSVPI	ASPGYI	SISSYYSSTY	GPFSHPYGF	428
SAYAPF	WVYHSY	SIYPYYGSTY	AVRGSKKPYFSGWAM	428
SFFPI	LSYYSM	SIYPSYGYTY	SHYDVWYGAM	427
YSWAPI	LSYYYI	SISSYYSSTY	GPFSHPYGF	427
PFPPI	FVWYSM	SIYPSYGYTY	SHYGVWYGAM	426
WWFVVS	HFGHHM	SIYPSYGYTY	SHYGVWYGAM	426
SAYAPF	ISYYYI	SIYPSYGYTY	SHYGVWYGAM	424
SSYVW	LSYYSM	SISPSYGSTY	SYGPGYWGF	424
SFFPI	LSYYSM	SIYPSYGYTY	SWGSAFPFSM	423
SFFPI	LSYYSM	SIYSSYGYTY	SHYGVWYGAM	423
YSWLF	IYYSSM	SIYPSYGYTY	SHYGVWYGAM	423
SFFPI	YYWHYI	SIYPSYGYTS	YYWSYAM	422
GSYLI	LSYSYM	SIYSYYGYTS	SGHGYGM	421
YSWLI	IYYSYI	SIYPSYGYTY	GVPHYAM	421
WWGWPI	LSYYSM	SIYPSYGYTY	SHYGVWYGAM	420
SFFPI	LSYYSM	SIYPSYGYTY	SWWGFPYGAM	419
SYVPF	IYYSYI	SIYPSYGYTS	YYWSYAM	419
VGWSPI	WYGYSI	SIYSYSSYTS	SFAGWASYAF	419
FWSLI	FSSSSI	SIYPYYGSTS	GPWWAF	417
SFFPI	LSYYSM	SIYPSYGYTY	SHYGVWCGAM	417
YSWLF	FSSSSI	SIYPYYGSTS	GPWWAF	417
YSYLI	ISYYSM	SIYPSYGYTY	SHYGVWYGAM	417
HPVPI	LSYYSM	SIYPSYGYTY	SHYGVWYGAM	416
SGGSYAYPI	LSYYSM	SIYPSYGSTS	SYGYWSSWGM	416
GSWYPI	WASSAY	SIYPYSSYTY	GPWHGSYGL	415
SFFPI	VAHWPM	SIYPSYGYTY	SYGPGYWGF	414
SYVPF	LYYYYM	SISPSYGSTY	FGFFGYWGF	414
GAHPI	LSYYSM	HVASSSFYTY	SHYGVWYGAM	412
GYSVPI	LSYYYI	SIYPYSGSTY	SVRGSKKPYFSGWAM	411
SFFPI	LSYYSM	SIYPSYGYTY	SHYGVWYDAM	411
SFFPI	ISYYSM	SISPSSGYTS	GSGWWGFWGL	410
FAWHA	HVAFGF	WPSAWASSTY	SGYWGAYGM	409
HGSAI	LSYYSM	SIYPSYGYTY	SPHHSFHGAM	409
GSWLI	FSPFPA	HWGAAWGSTY	SGYWGAYGM	408
SAVPPF	AHPPGP	SIYPYYGSTY	TVRGSKKPYFSGWAM	408
SSYSLI	IYYYYM	SIYSYYSSTY	SWYHFPYGGM	408
GVFPI	LSYSYM	SIYPYSGSTY	SGYWGAYGM	407
SAVPPF	IYSYYI	SISSYYSSTY	GPFSHPYGF	407
SYVGH	IYSSSI	SISPSSGYTY	AWGHWYGF	407
SAVPPF	LSYYSM	SIYPYSGSTY	SHYGVWYGAM	406
SFFPI	LSYYSM	SIYPSYGYTY	SNYGVWYGAM	406
SFFPI	YGPPHM	SIYPSYGYTY	WHWVYSSPAM	406
SGWFPI	LSYYSM	SIYPSYGYTY	SHYGVWYGAM	406
SYSASPF	IYYYSI	SIYSYYSYTS	GYPAF	406
SFFPI	HVFHFM	GVGAWFVGTY	SHYGVWYGAM	404
SFFPI	LSYYSM	SIYPYSGSTY	SHYGVWYGAM	404
SFHYLF	LSYYSM	SIYPSYGYTY	SHYGVWYGAM	404
SSYSLI	LSYYYI	SISSYYGYTS	VYGGM	404
SAVPPF	IYYSSI	SIYSYSSYTS	SFAGWASYAF	403
SFFPI	LYYYYM	SISPSYGSTY	YGWSHYWGF	401
YSYLI	IYSSSI	SISPSSGYTY	SHYGVWYGAM	401
GSWLI	FSSSSI	SIYPSYGYTY	GPWWAF	399
SSYLI	ISYYSM	SIYPSYGYTY	GSGWWGFWGL	399
FSGSLI	APPHWW	SISSYYGYTS	VYGGM	398
SPYFI	SAAFGP	VSGSAHVGFY	SGYWGAYGM	398
GGHWI	FSSSSI	SIYPYYGSTS	GPWWAF	397
HSWAAF	LSYYYI	SISSYYSSTY	GPFSHPYGF	396
VFYHSI	FSGGSI	SIYSYSSYTS	SFAGWASYAF	396
WSHPI	LSYYSM	SIYPSYGYTY	SHYGVWYGAM	396
GYSVPI	IYYSSI	SIYSYSSYTS	SFAGWASYAF	395
PHFGI	FHWVYH	SIYPYSGSTY	SGYWGAYGM	395
SFFPI	SYYPFS	SIYPYSGSTY	SGYWGAYGM	394
PYPPI	IYYSYI	SIYPSYGYTS	YYWSYAM	392
SFFPI	PPGGPP	SIYPYYGSTS	GPWWAF	392
AWSVY	LSYYSM	SIYPSYGYTY	SHYGVWYGAM	391
GYSVPI	LSYYYI	HWHFPHYSTY	GPFSHPYGF	391
SYVPF	LYYYYM	SISPSYGSTY	SVRGSKKPYFSGWAM	391
VVSVI	LSYYSM	SIYPSYGYTY	FWPSHAFGAM	391
YSYLI	YPWASI	SIYPSYGYTY	AWGHWYGF	391
AAVVI	AVSAGS	HFWHYSWVTY	SGYWGAYGM	390
GSWLI	ISYYYI	SIYPSSGYTY	YSSHGL	390
SSYSLI	VWYAHH	FGVGFSYSTY	GPWWAF	390
SYVPF	LYYYYM	SISPSYGSTY	S*GPGYWGF	390
SFFPI	AAYHFF	WPPPGVVPAY	SFAPAAYGAM	389
FFSFWI	FSSSSI	SIYSYSSYTS	SFAGWASYAF	388
FSGSLI	LSYYYI	SISSYYGYTS	GGYPSYYHVHGAAYVYGGM	388
GSWYPI	ISYSYM	SIYPSYGYTY	SHYGVWYGAM	388
SSYSLI	LSYYSM	SIYPSYGYTY	GGGHSSVGAM	388
SYSPI	LSYYSM	SIYPSYGYTY	SHYGVWYGAM	388
VGWSPI	LSYYSM	SISPSYGSTY	SYGPGYWGF	388
AVFFF	LSYYSM	SIYPSYGYTY	SYGPGYWGF	387
SSYSLI	WWHASM	SIYPSYGYTY	SHYGVWYGAM	387
YSYLI	SPFHHA	SISPSSGYTY	AWGHWYGF	387
FSYHSFLI	IYSYSM	SISSYYGSTS	AYPGYGVGWSSWWGHSSAL	386
SFCPI	LSYYSM	SIYPSYGYTY	SHYGVWYGAM	386
GSVAI	WPHSSM	SIYPSYGYTY	SHYGVWYGAM	385
SFFPI	LSYSYM	SIYPSSGSTY	SVRGSKKPYFSGWAM	385
SFFPI	LSYYSM	SIYPSYGYTY	YYYSYAM	385
SSYLI	ISYYSM	WVHAVYSYTS	GSGWWGFWGL	384
SSYSLF	IYSYYM	SIYPSYGYTY	SPYSWFGM	384
YSAYI	GWWSAY	SIYPSYGYTY	FAFHVSWGAM	384
GYVPP	FFFVYM	HSGGWSGSTY	SGYWGAYGM	383
PVAFWI	ISYSYM	SIYPYSSYTY	GPWHGSYGL	383
GSWYPI	WSWHYM	AFAFWSAYTY	GPWHGSYGL	382
WSFPI	LSYYSM	SIYPSYGYTY	SHYGVWYGAM	382
GSWYPI	FSSSSI	SIYPYYGSTS	GPWWAF	380
SGYYPI	GYHFVM	SIYPYSGYTY	VGYWGYGM	380
VPSPF	LSYYSM	SISPSYGSTY	PVWGVWWGF	378
YGFAPI	LSYYYI	SIYPYYGYTS	SGWAYGHSGM	378
GSWLI	SYYHHM	HWVSAAPFTY	SGYWGAYGM	377
GYSVPI	IYSYYI	SISSYYSSTY	SAFYPVGGF	377
APYFAF	LSYYSM	SIYPSYGYTY	SHYGVWYGAM	376
VGWSPI	IYSSSI	SIYSYYGSTY	GPWWAF	376
HFPYI	LSYYSM	SIYPSYGYTY	SGYWGAYGM	375
SFFPI	AYYFSM	SIYPSYGYTY	SHYGVWYGAM	375
VWWSI	LSYYSM	SIYPSYGYTY	VWSAAHGGAM	375
YWYLF	IYSYSM	SIYPSSSYTS	YGWGYPSGYAL	375
SFFPI	WFVSHI	SIYPYSGSTY	SFAGWASYAF	374
GSWLI	FSSSSI	SISPSSGYTY	AWGHWYGF	373
HVHWPF	LSYYSM	SIYPSYGYTY	SHYGVWYGAM	373
SYFHVWF	FSSSSI	SIYPYSGYTS	HHSYYGL	373
SYVPF	LYYYYM	FSPWVVHPVY	SYGPGYWGF	373
GAGFGA	LSYYSM	SIYPYSGSTY	SVRGSKKPYFSGWAM	372
SFFPI	AGGWPY	SIYPSYGYTY	HAAGPYFGAM	372
SSYSLI	FSSSSI	VHYFFSWFTS	GPWWAF	372
VGWSPI	SFFASI	PAGPGASYTS	SFAGWASYAF	372
GSWLI	WHGFVM	SISSSYGYTY	SPGYAGWYAL	371
GYHLI	LSYYSM	SIYPSYGYTY	YSSHGL	371
WHYFHPI	FSSSSI	SIYPYSGYTS	GAVVHSYGGYAYHHSYYGL	371
WWGFH	LYYYYM	SISPSYGSTY	SYGPGYWGF	371
YSFLI	FSSSSI	SIYSSYGYTY	FWGAYGYAI	371
GYHLI	LSYSYM	SIYPYSGSTY	SGYWGAYGM	370
SAYAPF	FSSSSI	SIYPYYGSTS	GPWWAF	370
SFFPI	PPVSWM	SISSSYGYTY	SPGYAGWYAL	370
GWSPI	SGGYPP	SIYPSYGYTY	AHWGFGWGAM	367
GYSVPI	IYSYYI	SIYPSYGYTY	SHYGVWYGAM	366
SFFPI	ISYSYM	SIYPSYGYTY	GPWHGSYGL	366
AYFPPI	ISYSYM	SIYPYYGYTS	YYYSYAM	365
SAVPPF	LSYYYI	SIYPYSGSTY	SYGPGYWGF	365
SAYAPF	LSYYSM	SIYPYYGSTY	SVRGSKKPYFSGWAM	365
SSYSLI	FWVYSI	SIYPYYGYTS	SPYYHAM	365
GSWLI	FAFWPA	SIYPSYGYTY	SHYGVWYGAM	364
GYHPP	LYYYYM	SISPSYGSTY	SYGPGYWGF	364
GYSVPI	IYSYYI	SISSYYSSTY	SGYWGAYGM	364
SSYSLI	ISYYYI	SIYPSSGYTY	YSSHGL	364
SFFPI	LSYSYM	SIYPSYGYTY	SGYWGAYGM	363
SHAGG	LSYYSM	YPVHVYYATY	SGYWGAYGM	363
SFFPI	IYYSYI	SISPYYGYTY	GVPHYAM	362
SFFPI	LSYYSM	SIYPSYGYTY	SHCGVWYGAM	362
QSYVPF	LYYYYM	SISPSYGSTY	SYGPGYWGF	361
SFFPI	LSYYSM	SIYPSYGYTY	GAVVHSYGGYAYHHSYYGL	361
WGGSPFYLF	LSYYSM	SISSSYGYTY	GVGVAF	361
YWGLI	LYYYSM	SISPSYGSTY	YWYGYHGSGF	361
APFWG	LSYYSM	SISSSYGYTY	SPGYAGWYAL	359
AVVGA	LSYYSM	GWPYHVSSTY	SYGPGYWGF	359
FSGSLI	LSYSYM	SIYPYSGSTY	SGYWGAYGM	359
SSYSPF	IYSSYM	YISPYYGYTY	GYHYYGL	359
SFFPI	VWHAFM	SIYPSYGYTY	GPWWAF	358
VGWSPI	YVAYSP	PYVFGYAAPS	SFAGWASYAF	358
WWGGGLI	LSYSYM	SIYPYSGSTY	SGYWGAYGM	358
HWSWP	LSYYSM	SIYPSYGYTY	SHYGVWYGAM	355
SFFPI	LSYYSM	SIYPSYGSTY	SGYWGAYGM	355
YHFAA	PASSSM	SIYPSYGYTY	YHYHPAWGAM	355
SSYSLI	LSYYSM	SIYPSYGYTY	SSYYHAM	354
YYPYW	YVYWHM	SIYPSYGYTY	HYVFHAWVAM	354
SFFPI	AHFWPM	SIYPSYGYTY	HAFYVWYPAM	353
YFVVI	LSYYSM	SIYPSYGYTY	SHYGVWYGAM	353
SYVPF	LYYYSM	SIYPSYGYTY	SHYGVWYGAM	352
SYVPF	LYYYYM	PPYWSYSATY	FSVHFWWGF	352
WWGWPI	LSYYSM	SISPYYSSTY	ASSVWSFYAL	352
WWGHWFSPF	IYSSSM	SIYPSYSYTS	GSGYAM	351
GSWLI	PGHFYM	SIYPSYGYTY	SGYWGAYGM	350
GSYLI	HAGFYM	SIYSYYGYTS	SGHGYGM	350
SFFPI	VFVWSI	SIYPYSGSTY	SFAGWASYAF	349
SPAPF	LYYYYM	SISPSYGSTY	SHYGVWYGAM	349
FSGSLI	LYYYYM	SIYPSYGYTY	VYGGM	348
SAVPPF	LSYYSM	SISPSYGSTY	SYGPGYWGF	348
SFFPI	IYYSSI	SIYSYSSYTS	SHYGVWYGAM	348
SFFPI	LSYYSM	SIYPYYGYTY	SHYGVWYGAM	348
SYVPF	GAPSAY	AWPHPWGSTY	SYGPGYWGF	348
SYVPF	LSYYSM	WYVASAYSTY	SYGPGYWGF	348
SFFPI	LSYYSM	SIYPSYGYTY	ITVFGTVLW	347
SYVPF	FSSSSI	SIYPSYGYTY	GPWWAF	347
SFFPI	LSYYSM	SISPSYGSTY	SHYGVWYGAM	346
SVVGF	GHHPWM	SISPSYGSTY	SYGPGYWGF	346
VYFSS	VAPGSM	SIYPSYGYTY	SHYGVWYGAM	346
SFFPI	LSYYSM	SIYPSYGYTY	AYPVAPSGAM	345
SFFPI	LSYYSM	SIYPSYGYTY	VYGGM	345
SPYPF	LSYYSM	HGWSGYGFTY	SYGPGYWGF	345
GYSVPI	LSYYYI	SISSYYSSTY	HVSFPFYGF	343
PPAFGW	AFVWHF	SIYSYSSYTS	SFAGWASYAF	343
SYVPF	LSYSYM	SIYPSYGYTY	SGYWGAYGM	343
YWFYY	FSSSSI	SIYSYSSYTS	SFAGWASYAF	343
FHSAG	ISYSYM	SIYPYSSYTY	GPWHGSYGL	342
AVWWAHFSA	IYYYSM	SIYPSYGSTS	SYGYWSSWGM	341
SFFPI	IYYSSM	SIYPSYGYTY	SPGSGYYAM	341
GYHLI	LYYYYM	SIYPSSGYTY	YSSHGL	340
VFAVI	YAHASM	SIYPYSGSTY	SGYWGAYGM	340
APHSY	LSYYSM	SIYPSYGYTY	SHYGVWYGAM	339
GFHHS	LSYYSM	AYWSVGGYTY	SHYGVWYGAM	339
SAYHPF	LSYYSM	SIYPSYGYTY	SHYGVWYGAM	339
SSYSLI	FSSSSI	SIYPYYGSTY	SHYGVWYGAM	339
VGWSPI	IYYSSI	SIYSYSSYTS	SGYWGAYGM	339
AHAVI	AHHYPM	SIYPSYGYTY	SHYGVWYGAM	338
GSWLI	HWWASM	FPPWGSVSTY	SGYWGAYGM	338
SFFPI	LSYYSM	SIYPSYGYTS	YYWSYAM	338
SSYSLI	ISYYSM	SIYPYYGYTS	SHYGVWYGAM	338
HVAHF	ISYYYI	SIYPYYGSTY	AVRGSKKPYFSGWAM	337
SAYAPF	ISYYYI	SIYPYSGSTY	AVRGSKKPYFSGWAM	337
SFFPI	LSYYSM	SIYPSYGYTY	SHYGVWYGAL	337
SSSVS	FPYVFF	SIYPSYGYTY	WWGPFHPWAM	337
YYGSVTPF	LYYSSM	SIYSSYGYTS	GHGVAL	337
SAYALF	ISYSYM	SIYPSYGYTY	SVRGSKKPYFSGWAM	336
SVASA	LSYYSM	SIYPSYGYTY	GYSVYHYGAM	336
WYVYV	LYYYYM	SISPSYGSTY	SHYGVWYGAM	336
GSWLI	FSSSSI	SIYPYSGYTS	HHSYYGL	335
GVAHW	YYVFWI	SIYSYSSYTS	SFAGWASYAF	335
FVYAS	LSYYSM	SIYPSYGYTY	SHYGVW*GAM	334
GSWLI	LSYYSM	SIYPYSGYTS	SPGSGYYAM	334
SSYSLI	FSSSSI	SIYPYSGSTY	SGYWGAYGM	334
SYVPF	SVFPYM	SIYPSYGYTY	SYGPGYWGF	334
VSYWPF	LYSSSM	SIYPYSGYTY	GWAAGWYGL	334
GSWLI	LSYSYM	WFYHASYHTY	SGYWGAYGM	333
SFFPI	HSYHFG	SIYSYSSYTS	SFAGWASYAF	333
YSYLI	LSYYYI	SIYPYSGSTY	SVRGSKKPYFSGWAM	333
HFPYPI	IYYYYM	SISPYYSSTY	ASSVWSFYAL	332
HSSAS	PWAVYM	AHHHYFASTY	SGYWGAYGM	332
HVSPI	LYYYYM	SISPSYGSTY	SYGPGYWGF	332
SFFPI	IYYYYM	SISSSYGYTY	GVGVAF	332
SPAAV	LSYSYM	SIYPYSGSTY	SGYWGAYGM	332
YSYLI	ISYYSM	SIYPSYGYTY	SPGYAGWYAL	332
SFFPI	IYSYYI	SISSYYSSTY	SHYGVWYGAM	330
GSFLI	LSYYYM	SIYPYSGYTY	GPWHGSYGL	329
GSWLI	YWGFSI	SIYSYSSYTS	SFAGWASYAF	329
GSYLI	LYYYYM	SISSSSGYTS	SYSYGWWGL	329
SSYSLI	WPVFSI	SIYSYYGSTY	SHYGVWYGAM	329
WWVAI	LSYYSM	SIYPSYGYTY	SHYGVWYGAM	329
YYYWG	LSYYYM	SIYPYSGYTY	GVWYGAYGL	329
SFFPI	VVPHYM	SIYPSYGYTY	SHYGVWYGAM	328
VAPPI	GYPAPW	SIYPSYGYTY	SHYGVWYGAM	328
AGGGI	IYYSYI	SIYPSYGYTS	YYWSYAM	327
SSYSLI	FSSSSI	SIYPYYGSTS	SFAGWASYAF	327
SSYSLI	VFPYFI	SIYSYSSYTS	SFAGWASYAF	327
VAHSH	LSYYSM	SIYPSYGYTY	SYGPGYWGF	327
GVFPI	WWAGHA	SIYPSYGYTS	YYWSYAM	326
SFFPI	FSSSSI	SIYPSYGYTY	HHSYYGL	326
YSWLF	SHFPHM	SIYPSYGYTY	SHYGVWYGAM	326
PPSGPF	LSYYSM	SIYPYSGSTY	SVRGSKKPYFSGWAM	325
SSWYPF	LSYYSM	SIYPSYGYTY	SHYGVWYGAM	325
SYVPF	LSYYSM	GGFVFVFGAY	SYGPGYWGF	325
GSWLI	SAGVSM	SIYPSYGYTY	SHYGVWYGAM	324
VGWSPI	ISYYSM	SISSSYGYTY	SPGYAGWYAL	324
VSHPF	LYYYYM	SISPSYGSTY	SYGPGYWGF	324
HASVPI	VGHSSI	SIYPYSGSTY	SFAGWASYAF	323
SSYSLI	FSSSSI	SIYPYSGYTS	HHSYYGL	323
GSGGY	IYYSSM	SIYPSYGYTY	SPGSGYYAM	322
GYSVPI	VFYWVW	SIYPYSGSTY	GPFSHPYGF	322
HWPPI	LSYYSM	SIYPSYGYTY	SHYGVWYGAM	322
SSYSLI	GAGPSI	SIYSYSSYTS	SFAGWASYAF	322
SGWPFLI	LSYYSM	SIYPYYGYTY	ASYYSFYYGM	321
VGWSPI	APVVSI	FAPSGVSYTS	SFAGWASYAF	321
WFAPI	LSYYSM	SIYPSYGYTY	SAFVGFPGAM	321
FAHHA	AHAASM	SIYPSYGYTY	VVSYVWVGAM	320
PVWPI	LSYYSM	SIYPSYGYTY	WFSFWGYGAM	320
SWSALF	ISYYSM	SIYPYSGYTS	GWYYGAAM	320
VGPAH	LSYYSM	SIYPSYGYTY	ASPSSWYGAM	320
YFFGASVFP	YPSSGM	SIYPSYGYTY	SHYGVWYGAM	320
AYAGG	LSYYSM	SIYPSYGYTY	VGFFFSGGAM	318
SYVPF	LYYYYM	SISSSYGYTY	SYGPGYWGF	317
VGWSPI	IYYSSI	PYHVVSSYTS	SFAGWASYAF	317
GSWLI	LSYSYM	SIYPYSGSTY	GPFSHPYGF	316
SSYSLI	FSSSSI	SIYPYYSYTS	SPYYHAM	316
YHYLF	HAHYGI	SIYPSYGYTY	SWAGYWGVGL	316
AYSHI	FVFAHM	SISSSYGYTY	SPGYAGWYAL	315
FWVHFV	LYYYYM	SISSYYSSTY	GPFSHPYGF	315
GPYAG	YWPAYI	SIYPSYGYTS	YYWSYAM	314
SFFPI	LSYYSM	SIYPSYGYTS	SFAGWASYAF	314
SFFPI	LSYYSM	SIYPSYGYTY	GVWYGAYGL	314
VGWSPI	SFVFHM	SIYPSYGYTY	SHYGVWYGAM	314
YWHWH	LSYYSM	SIYPSYGYTY	SHYGVWYGAM	314
GSWLI	LSYSYM	SIYPYSGYTY	SHYGVWYGAM	313
SAVPPF	ISYYYI	SIYPYYGSTY	AVRGSKKPYFSGWAM	313
SFFPI	LSYYSM	SIYPSSGYTY	YSSHGL	313
ASYLI	LSYYSM	SISSSSSYTS	APGPSAWWGL	312
PFHPW	LSYYSM	SIYPSYGYTY	SH*GVWYGAM	312
SFFPI	ISYYYI	SIYPSYGYTY	AVRGSKKPYFSGWAM	312
SFFPI	LYYYYM	WFWHFVFHTY	SYGPGYWGF	312
SSYSLI	LSYYSM	SIYPYYGYTS	SPYYHAM	311
SYVPF	LSYYSM	SIYPSYGYTY	PSWYGWWGF	311
FGVPPI	LYYYYM	SISSYYSSTY	GPFSHPYGF	310
SFFPI	LSYYSM	SIYPSYGYTY	VVPPAYYGAM	310
SFFPI	LSYYSM	WVYWYVWYTY	SHYGVWYGAM	310
SHAWPI	LSYYSM	SIYPSYGYTY	SHYGVWYGAM	310
SAVWPF	LSYSYM	SIYPSYGYTY	SVRGSKKPYFSGWAM	309
SFFPI	LSYYSM	SIYPSYGYTY	SHYGIWYGAM	309
SFFPI	LSYYSM	SIYPSYGYTY	SHYGVWYGAV	309
SWGGYGLI	ISYSYI	SIYPSYGYTY	SYWYGAM	308
SWYVI	SPAFAM	SIYPSYGYTY	FVPPFFWGAM	308
SYVPF	FSSSSI	SIYSYYGSTY	GPWWAF	308
YSSGPI	SFAFYM	SIYPYSSYTY	GPWHGSYGL	306
YYVPF	LSYYSM	SIYPSYGYTY	SHYGVWYGAM	306
GSWLI	GVFYYM	WWVHWSGYTY	SGYWGAYGM	305
SAYAPF	ISYYYI	GPWAVSVVTY	AVRGSKKPYFSGWAM	305
SFFPI	LSYYSM	SIYPSYGYTY	HWAPAYHGAM	305
SSYSLI	LSYYSM	SIYPYYGYTS	SPFYSAM	305
GFGFA	FSSSSI	SIYPSYGYTY	GPWWAF	304
GSWLI	GVSSPP	SIYPYSGSTY	SGYWGAYGM	303
GYSVPI	IYSYYI	SISSYYSSTY	SYGPGYWGF	303
PAVVA	AGAPAP	SIYPSYGYTY	SHYGVWYGAM	303
SAPFP	WVWWPV	SISPSYGSTY	SYGPGYWGF	303
SWPPYH	FHAGSI	SIYPYSGSTY	SFAGWASYAF	303
SYFPI	LSYYSM	SIYPSYGYTY	SHYGVWYGAM	303
VGWSPI	IYYSSM	SIYPYSGYTS	SPGSGYYAM	303
YVHVVP	LYYYYM	SISPSYGSTY	SYGPGYWGF	303
FPPGI	LSYSYM	SIYPYSGSTY	SGYWGAYGM	302
SFFPI	ISYYSM	SISSYYSYTY	AAYPYGWYSGGAF	302
YHHPF	LSYYSM	SISPSYGSTY	SYGPGYWGF	302
SFFPI	LSYYSM	SIYPSYGYTY	SHYGVRYGAM	301
SFFPI	WVHPGM	SIYPYSGYTS	SPGSGYYAM	301
SFFPI	YAVVPY	SIYPSYGYTY	SHYGVWYGAM	301
YSYLI	IYYSSI	SIYSYSSYTS	SFAGWASYAF	301
AYGYGSLF	LSYYSM	SIYPSYGYTY	SHYGVWYGAM	300
SAVPPF	LSYYSM	SIYPYSGSTY	SGYWGAYGM	299
SYVPF	FFHFVV	SIYPSYGYTY	SHYGVWYGAM	299
VGWSPI	WAHAFH	HVFWVVPWFG	SFAGWASYAF	299
SFFPI	LSYYSM	SIYPSYGYTY	VGYWGYGM	298
YVAPF	WFGFWA	SISPSYGSTY	SYGPGYWGF	298
FPHHV	SWYYYM	SIYPYSGSTY	SGYWGAYGM	297
GPWWS	HHHASM	GYYVSSPYTY	SHYGVWYGAM	297
GSWLI	LSYSYM	YYSYHVWSTY	SGYWGAYGM	297
SFFPI	FGYVYM	SIYPYSSYTY	GPWHGSYGL	297
SFPLI	LSYSYM	SIYPSYGYTY	SGYWGAYGM	297
YSYLI	FSSSSI	SPAGFVAYTY	AWGHWYGF	297
FAVFI	LSYYSM	SIYPSYGYTY	SHYGVWYGAM	296
GVFPI	IYYSYI	SIYPSYGYTY	YYWSYAM	296
SFFPI	IYSSSI	SIYPSYGYTY	GPWWAF	296
SFFPI	LSYYSM	SIYPSYGYTY	SRYGVWYGAM	296
SYVPF	LSYYSM	SISSSYGYTY	SYGPGYWGF	296
SYVPF	PWWSYV	SISSSYGYTY	SYGPGYWGF	296
YSYLI	IYSYYI	SISSYYSSTY	GPFSHPYGF	296
GSWHG	LSYYSM	SIYPSYGYTY	SHYGVWYGAM	294
SAVPPF	WFYWPS	SIYPSYGYTY	SVRGSKKPYFSGWAM	294
WGGSPFYLF	LSYYSM	SIYPSYGYTY	SHYGVWYGAM	294
FPVGH	SPPYYS	WPAFPGPFWV	SHYGVWYGAM	293
GSWLI	LSYYSM	SIYPSYGYTY	AAVPAYHGAM	293
GYHLI	ISYYYI	SIYPSYGYTY	YSSHGL	293
HSHPI	FSSSSI	SIYPYYGSTS	GPWWAF	293
SAVPPF	LSYYYI	SIYPYSGSTY	GPWWAF	293
SFFPI	FYSGGM	SISPSYGSTY	SYGPGYWGF	293
SSYSLI	WGGSPP	SIYPSYGYTY	SHYGVWYGAM	293
GSWYPI	FAPFVM	SIYPYSSYTY	GPWHGSYGL	292
GYSVPI	LSYYSM	SISPSYGSTY	SYGPGYWGF	292
HGFHG	YSWYSI	SIYSYSSYTS	SFAGWASYAF	292
PAGGI	LSYYSM	HPFSGGSYTY	SHYGVWYGAM	292
WWSPF	LYYYYM	SIYPSYGYTY	SYGPGYWGF	292
HPVYA	LSYYSM	FYSVWYSHVY	SHYGVWYGAM	291
PWVSPI	IYYSSI	SIYPYSGSTY	SFAGWASYAF	291
SFFPI	LSYYSM	SIYPSYGYTY	SYGYWSSWGM	291
SGGSYAYPI	IYYYSM	SIYPSYGYTY	SYGYWSSWGM	291
SSWAPF	GVHPYM	SIYPYSGYTY	SVRGSKKPYFSGWAM	291
YYGGWYSPF	LSYYSM	SIYPSYGYTY	SHYGVWYGAM	291
SFFPI	LSYYSM	PFPGVAPFTY	SHYGVWYGAM	290
SYYWYALI	IYYYYI	SISSYYGYTS	SSYSYSGGAL	290
VGWSPI	LSYYSM	SIYPYSGSTY	SGYWGAYGM	290
WYPPFLF	LYYYYM	SISSSYGYTY	SSGSYGYFGF	290
SAAPI	VAPWAM	SIYPSYGYTY	SHYGVWYGAM	289
VAWAPWI	FSSSSI	SIYPSYGYTY	HHSYYGL	289
WGGVHV	ISYSYM	SIYPYYGYTS	YYYSYAM	289
FWFWALI	LSYYSM	SIYPSYGYTY	SHYGVWYGAM	288
GVFPI	LYYYYM	SISPSYGSTY	SYGPGYWGF	288
SFFPI	ISYYSM	YIYPYSGYTY	TVRGSKKPYFSGWAM	288
SYVPF	LYYYYM	SIYPYSGSTY	SGYWGAYGM	288
WVVWYF	LSYYSM	SIYPYSGSTY	SVRGSKKPYFSGWAM	288
SGWPSYLF	IYSYYI	SIYSSYGYTS	GPYSWGYPWYGF	287
SSYSLI	LSYSSM	SIYPYSGSTY	GPWWAF	287
SGWPFLI	SGAAYM	SIYPYYGYTY	ASYYSFYYGM	286
SSYSLI	HYHPSI	SIYSYYGSTY	GPWWAF	286
SSYSLI	ISYYSM	SIYPYYGSTS	SSYYHAM	286
AGSFSLI	IYYSSM	SIYPYYSSTY	SASPGYGM	285
HSVFF	VPASGW	SIYPSYGYTY	SHYGVWYGAM	285
PFAPI	LSYYSM	SIYPSYGYTY	SHYGVWYGAM	285
SFFPI	LSYYSM	SIYPSYGYTY	AVWSGSHAAM	285
SYVPF	SVYGVG	SISPSYGSTY	SYGPGYWGF	284
YHYLF	IYYYSI	SIYSYYSSTY	SHYGVWYGAM	284
AFPSY	PVHSPM	SIYPSYGYTY	WVGGFSYGAM	283
FSGSLI	LYYYYM	SISPSYGSTY	SYGPGYWGF	283
FWSLI	LSYYSM	SISSYYSYTY	AAYPYGWYSGGAF	283
SAVWPF	LSYYSM	SIYPSSGSTY	SVRGSKKPYFSGWAM	283
SFFPI	FSSSSI	APVWVFPVTS	GPWWAF	283
SYVPF	LSYYSM	SISPSYGSTY	SGYWGAYGM	283
VGWSPI	GSGVGI	HGYGGGAYVH	SFAGWASYAF	283
GSWLI	LSYYYM	SIYPYSGSTY	SGYWGAYGM	281
SAVPPF	VVFVWM	SIYPSYGYTY	SHYGVWYGAM	281
SFFPI	HSFFYM	GHGSVWYGTY	SGYWGAYGM	281
SSWAPF	LSYYSM	SIYPYSGYTY	SVRGSKKPYFSGWAM	281
SSYSLI	GWHGWI	GGWFVYWSTY	GPWWAF	281
SWAPH	VVHAAS	SIYPSYGYTY	SHYGVWYGAM	281
YFVYS	GSAGGM	SIYPSYGYTY	HVAWAGVFAM	281
YSYLF	FSSSSI	SIYPSYGYTS	AHYWGWYAM	281
GSWLI	LSYSYM	SIYPYSGSTY	SGYWGF	280
SFFPI	LSYYSM	FYFGPFAYTY	SHVGYHFGAM	280
SYVPF	ISYYYI	SIYPSSGYTY	YSSHGL	280
GSWLI	LSYSYM	SISPSYGSTY	SYGPGYWGF	279
GYHLI	LSYYSM	PGYGSFAYTY	YSSHGL	279
SFFPI	GPGWYM	SIYPSYGYTY	SH*GVWYGAM	279
SFFPI	VFYWHM	SIYPSYGYTY	SHYGVWYGAM	279
SGPPF	LSYYSM	SISPSYGSTY	SYGPGYWGF	279
SSYSLI	IYYSSM	SISSSYGYTS	SGGWYFHSGYGSSGPWAL	279
FWGYPI	GSFVGI	SFAYPFHYTS	SFAGWASYAF	278
GVFPI	VFFPYI	SIYPSYGYTY	YYWSYAM	278
SFFPI	FYSPGS	SIYPSYGYTY	SHYGVWYGAM	278
YSYLF	LSYYSM	SIYPSYGYTY	SHYGVWYGAM	278
GSWLI	LSYYSM	ASGYFPPYTY	SHYGVWYGAM	277
GYHLI	LYYYYM	SISPSYGSTY	SYGPGYWGF	277
PSVSAV	IYSYYI	SIYPYSGSTY	GPFSHPYGF	277
PYYFG	YHWVSH	VFASAVWFYY	SHYGVWYGAM	277
SFFPI	LSYYSM	PVFASHGYTY	SHYGVWYGAM	277
SSYGPF	IYSSSM	SISPYYGSTY	GGAWYPHAYWAL	277
SSYSLI	FSSSSI	SIYPYYGYTS	SPYYSAL	277
SYVPF	LSYYSM	SIYPSYGYTY	GWASYPGGAM	277
YSYAPI	LSYYSM	SIYPSYGYTY	SHYGVWYGAM	277
YYGALF	LYYYSM	SISPYYGYTS	YWHGSYAAGM	277
GHWAF	LSYYSM	PVWFFWWSTY	SGYWGAYGM	276
SFFPI	GFPGGM	YPGSFPWFVF	SHYGVWYGAM	276
SFFPI	LSYYSM	ASWSFPAYTY	SHYGVWYGAM	276
SSYSLI	FSSSSI	SIYPYYGSTS	FHYASF	276
SYVPF	YVPWSI	SIYSYSSYTS	SFAGWASYAF	276
YSWLI	WGYVYI	SISPYYGYTY	GVPHYAM	276
HYWPI	LSYYSM	SIYPSYGYTY	SHYGVWYGAM	275
SAYAPF	YSGVHM	SIYPSYGYTY	SHYGVWYGAM	275
SFFPI	LSSYSM	SIYPSYGYTY	SHYGVWYGAM	275
YWSFWYYPI	LYYYSM	SISPYYGYTY	VASVYYYGAF	275
GSWLI	GVYWYM	SIYPYSGSTY	SGYWGAYGM	274
SAVPPF	LSYYYI	SIYPYSGSTY	VGLW	274
SSYSLI	FSSSSI	YGHHVGSSYV	GPWWAF	274
WWGGGLI	FSSSSI	SIYPSYGYTY	GAVVHSYGGYAYHHSYYGL	274
GYSVPI	IYSYYI	SISSYYSSTY	GPWWAF	273
SAVPPF	LSYYSM	GPAHHPHHTY	SVRGSKKPYFSGWAM	273
VGWSPI	IYYSSI	SIYSYSSYTS	SYGPGYWGF	273
YSWLF	LSYYSM	ASYFPGPYTS	SPGSGYYAM	273
GSFLI	LSYYYM	SIYPYSGYTY	SHYGVWYGAM	272
WPYAA	LSYYSM	SIYPSYGYTY	SHYGVWYGAM	272
YVWYPI	IYSYYI	SIYPYSGSTY	GPFSHPYGF	272
YWGGG	LSYYSM	SIYPSYGYTY	GPWWAF	272
GSWYPI	GYWVHM	SIYPSYGYTY	SHYGVWYGAM	271
SFFPI	LSYYYI	SISSYYGYTS	VYGGM	271
SSYSLI	IYSSSI	SIYSYYGSTY	SGYWGAYGM	271
SYVPF	LYYYYM	SISPSYGSTY	GPFSHPYGF	271
SSYSLI	FSSSSI	VASSPGGSTS	GPWWAF	269
VAYPF	AFSWSM	SIYPSYGYTY	SHYGVWYGAM	269
GSWLI	LSYSYM	SIYPYSGSTY	WWV	268
SFFPI	LSYYSM	SIYPSYGYTY	SHHGVWYGAM	268
WSVPS	LSYSYM	SGPYWPGSTY	SGYWGAYGM	268
YFYSWHLF	IYSYSM	SIYSYYGYTS	SGWVGGAFYVAAI	268
AWFASW	YSWYYM	SIYPYSSYTY	GPWHGSYGL	267
GSWLI	PYGGGI	SIYSYSSYTS	SFAGWASYAF	267
GVVWI	SGPAYM	PGGWYPGSTY	SGYWGAYGM	267
SFFPI	WYGWGH	SISSSYGYTY	SHYGVWYGAM	267
SSYSLI	AYVAWI	SIYPYYGYTS	SPYYHAM	267
WSSWPSFLF	IYYSYM	SISPSYGYTY	SFHGGF	267
YHYLF	LSYSYM	SIYPYSGSTY	SGYWGAYGM	267
AGYPF	PFHFPM	SISPSYGSTY	SYGPGYWGF	266
FWSLI	ISYYSM	SIYPSYGYTY	AAYPYGWYSGGAF	266
GYSVPI	IYSYYI	SIYSYYGSTY	GPFSHPYGF	266
SSYLI	VAWWYM	SISPSSGYTS	GSGWWGFWGL	266
SSYSLI	YVASPI	SIYSYYGSTY	SHYGVWYGAM	265
WFHWS	YGPGFM	SVWHVHGYTY	SHYGVWYGAM	265
GYSVPI	IYSSSI	SIYSYYGSTY	GPWWAF	264
SAVPPF	VYFAWH	PVPSGGHWTY	SVRGSKKPYFSGWAM	264
SFFPI	FAHFAG	SISPSYGSTY	SYGPGYWGF	264
SSYPF	IYYYSM	SISPYSGYTY	AYGGGYWAI	264
SSYSLI	LSYYSM	SVHSHAHYTY	SHYGVWYGAM	264
SYVPF	LSYYSM	YPPGFHVYTY	SYGPGYWGF	264
VGWFPI	FSSSSI	SIYPYSGSTY	SFAGWASYAF	264
SFFPI	WAWPSI	SISPSSGYTY	AWGHWYGF	263
SSYLI	ISYYSM	SISPSSGYTS	FGYSFSWWGL	263
YYYPAVPI	LSYYSM	SIYPSYGYTY	SHYGVWYGAM	263
GSWLI	SHSYYM	SIYPYSGSTY	FAPYSGYGM	262
GWYVF	LSYYSM	AAHYGHHPHY	SHYGVWYGAM	262
SFFPI	ASYGSM	SIYPYSGYTS	SPGSGYYAM	262
SFFPI	PPVFWM	SIYPSYGYTY	SHYGVWYGAM	262
GYHLI	WAWSPV	SIYPSSGYTY	YSSHGL	261
SFFPI	LSYYSM	VSAYFYGHYP	SHYGVWYGAM	261
YSWLF	IYYSSM	YVYVYGGYTS	SPGSGYYAM	261
AYAVA	LSYSYM	ASVHPFGSTY	SGYWGAYGM	260
GSWLI	LSYSYM	FYWHPFSSTY	SGYWGAYGM	260
SAVPPF	ISYYSM	SISSSYGYTY	SPGYAGWYAL	260
SSYSLI	LYYYYM	SISSYYGYTS	VYGGM	260
VPWGH	WPYASM	SIYPSYGYTY	SHYGVWYGAM	260
WWGGGLI	FSSSSI	SIYSYSSYTS	HHSYYGL	260
SFFPI	LSYYSM	SIYPSYGYTY	SHYGVWHGAM	259
FSWPHH	FSSSSI	SIYPSYGYTY	GPWWAF	257
GSWLI	FSSSSI	SIYPYSGYTS	GAVVHSYGGYAYHHSYYGL	257
GVFPI	IYYSYI	SIYPSYGYTY	SHYGVWYGAM	257
SSYSLI	FSSSSI	SIYPYSGYTS	GAVVHSYGGYAYHHSYYGL	257
AHSLI	ISYYSM	SIYSYYGYTY	AWWGSYWYAL	256
GFYYI	HFWGVF	SIYPSYGYTY	HFPAAPVGAM	256
SFFPI	AHVYVM	AVVGWFVGHY	YFFFAFPGAM	256
SSYSLI	LSYSYM	SIYPYSGSTY	SHYGVWYGAM	256
YSPPI	LSYYSM	SWVHYVAYTY	SHYGVWYGAM	256
GSWLI	LSYYSM	SIYPYSGSTY	SVRGSKKPYFSGWAM	255
SFFPI	ISYYYI	SIYPYYGSTY	SVRGSKKPYFSGWAM	255
SFFPI	LSYSYM	SIYPSYGYTY	YYWSYAM	255
SFFPI	LYYYYM	SIYPYSGSTY	SVRGSKKPYFSGWAM	255
YSYLI	HFASSI	GAVWPAGYTY	AWGHWYGF	255
GYSVPI	IYSYYI	SISSYYSSTY	PVHGSPYGF	254
SFFPI	AHVWPS	SIYPSYGYTY	SHYGVWYGAM	254
SFFPI	LSYYSM	SVSAHAYYTY	SHYGVWYGAM	254
SYVAHYPI	LSYYSM	SIYPSYGYTY	SHYGVWYGAM	254
WSPGHV	IYSSSI	SIYSYYGSTY	GPWWAF	254
FAHVP	LSYYSM	SISPSYGSTY	SYGPGYWGF	253
FSPVG	LSYSYM	SIYPYSGSTY	YFAWYHYGM	253
FYYGF	LYYYYM	SISPSYGSTY	SYGPGYWGF	253
SAVPPF	IYSSSI	SIYSYYGSTY	GPWWAF	253
SFAPPI	ASWSAH	AVSWGGVYTS	SFAGWASYAF	253
SYVPF	YAAHSM	SIYPSYGYTY	SHYGVWYGAM	253
VGWSPI	FSSSSI	SIYPSYGYTY	SHYGVWYGAM	253
GSWLI	LSYSYM	PYAWVASAYW	SGYWGAYGM	252
SAVPPF	GYVYPW	VAGWWVASTY	SVRGSKKPYFSGWAM	252
SFFPI	GWGWSV	SIYPSYGYTY	SHYGVWYGAM	252
SFFPI	LSYYSM	SIYPSYGYTY	SHYGVWYGGM	252
GSWLI	FSSSSI	SIYSSYGYTY	SPGWGFYAI	251
GSWLI	ISYYSM	SIYPYYGYTS	SSYYHAM	251
SAVPPF	IYYSSM	SIYPYSGYTS	SPGSGYYAM	251
SFFPI	LSYYSM	SIYPSYGYTY	PSYVGGAGAM	251
SFFPI	LYYSSM	SISPSYGYTS	AAGYPHYSWSYYYGAL	251
SYVPF	LSYYSM	GAHVAGAYTY	YGSAVFWGF	251
WWGGGLI	LYYYYM	SISPSYGSTY	SYGPGYWGF	251
GSWLI	LSYSYM	VWFHFAGSTY	SGYWGAYGM	250
GYSVPI	LSYYYI	WWPAGVAHTY	GPFSHPYGF	250
WHVSA	SYYFSM	SIYPSYGYTY	SHYGVWYGAM	250
WPPPI	LSYYSM	SIYPSYGYTY	SHYGVWYGAM	250
YPGVGLI	FSSSSI	AGGPPFYYTS	HHSYYGL	250
YSYLI	FSSSSI	YWPSGAPYTY	AWGHWYGF	250
FFAPF	LSYYSM	SIYPSYGYTY	SHYGVWYGAM	249
SAYHPF	ISYSYM	SIYPYYGSTY	SVRGSKKPYFSGWAM	248
SSYSLI	FSHWSF	FGHVGPPVGP	GPWWAF	248
AGGVF	SSWVYI	SISPSSGYTY	AWGHWYGF	247
SFFPI	LSYYSM	SIYPYYGYTS	SSYYHAM	247
SFFPI	WSVFGF	SIYPSYGYTY	SHYGVWYGAM	247
SYVPF	FSSSSI	SIYPYSGYTS	HHSYYGL	247
YSHPF	HYYHYM	SISPSYGSTY	SYGPGYWGF	247
GSWLI	IYYSSM	SIYPSYGYTY	SPGSGYYAM	246
SFFPI	LSYYSM	SIYPSYGYTY	FHYGVWYGAM	246
SSYSLI	GVHASM	SIYPYYGYTS	SPFYSAM	246
WPFPG	FSVHHA	SISSSYGYTY	SPGYAGWYAL	246
AHGFG	LSYSYM	SIYPYSGSTY	SGYWGAYGM	244
GYSVPI	SGSWAF	SASYSFWFTY	GPFSHPYGF	244
SSYSLI	ISYYSM	SIYPYYGYTS	SFYSHAM	244
WGAAP	LYYYYM	FWHAAFYSTY	VVFAAGWGF	244
FSGYS	LSYSYM	SIYPSYGYTS	YYWSYAM	243
SFYYP	LYYYYM	SISPSYGSTY	SAFSAHWGF	243
SSYSLI	ISYYSM	SIYSSSGYTS	ASYSASAL	243
SYWAH	VGVYYM	SISPSYGSTY	SYGPGYWGF	243
WAGYLF	LSYYSM	SIYPSYGYTY	SHYGVWYGAM	243
YSWLF	IYYSSM	SIYPYSGYTS	PVYHFWYAM	243
SYGPF	LYYYYM	SISPSYGSTY	SYGPGYWGF	242
SYVPF	LYYYYM	PVAPSAGSTY	SYGPGYWGF	242
YHYLF	LSYYSM	SIYSYYSSTY	WGHAHYWSGL	242
SSYSLI	LSYYSM	SIYSYSSYTS	GWFSGYGF	241
SFFPI	ISYSSM	SISPYSGSTY	SYAL	240
SFFPI	LSYYSM	SIYPSYGYTY	TVRGSKKPYFSGWAM	240
SSYSLI	IYSSSI	SISPSSGYTY	AWGHWYGF	240
GYHLI	ISSYYM	SIYSSSSYTY	YSSHAL	239
HPYFI	LSYYSM	SIYPSYGYTY	SHYGVWYGAM	239
VWSSSV	HHPYSI	SIYPYSGSTY	SFAGWASYAF	239
GSFLI	LSYYYM	GASGHAHYTY	GVWYGAYGL	238
GYHLI	ISYYYI	SIYPSSGYTY	VVVAGL	238
SAPHI	LSYSYM	SIYPYSGSTY	SHYGVWYGAM	238
SFFPI	GAWPWM	SIYPSYGYTY	SHYGVWYGAM	238
WWPPG	LSYSYM	WYSAVGSGTY	SGYWGAYGM	238
AFFFY	YYFPWY	PFWVFYYYTY	SHYGVWYGAM	237
SFFPI	LSYYSM	SIYPSYGYTY	YHYGVWYGAM	237
YSYLF	FSSSSI	SIYPSYGYTY	AYGPSGWYAF	237
GYYYPI	LSYYSM	YIYPYSGYTY	TVRGSKKPYFSGWAM	236
VHAGH	SVPPWM	SIYPSYGYTY	SHYGVWYGAM	236
YWPSS	LYYYYM	SIYPSYGYTY	SYGPGYWGF	236
AHPVS	LSYSYM	SIYPSYGYTY	SGYWGAYGM	235
APGVH	IYYYSI	SIYSYYSSTY	SWAGYWGVGL	235
GSGYPI	LSYYSM	SIYPSYGYTY	SHYGVWYGAM	235
PWYPS	VSSSFM	SIYPSYGYTY	SHYGVWYGAM	235
SFFPI	LYSSYI	SISPYSSSTY	APWYGYAL	235
SFFPI	LYYYYM	YAAGHHGSTY	SYGPGYWGF	235
SSYSLI	ISYYSM	SIYPSYGYTY	SHYGVWYGAM	235
SSYSLI	LSYSYM	SISPSYSYTS	WYYGGF	235
YSWLF	GVWAWM	SFAFSHFYTS	SPGSGYYAM	235
AFGYYSPI	LSYYSM	SIYPYYGYTY	SSAAWSFYGM	234
GWAHA	LSYYSM	SIYPSYGYTY	SHYGVWYGAM	234
SFFPI	GYVVWM	SIYPSYGYTY	SGYWGAYGM	234
SFFPI	ISYSSM	SIYPYYGYTS	SVYGWAAL	234
SFFPI	ISYYSM	SISSSYGYTY	SHYGVWYGAM	234
SFFPI	LSYYSM	FGVWSGFPGY	SHYGVWYGAM	234
SSYSLI	FSSSSI	SVHPVYYSTY	GPWWAF	234
WGPAHV	VFVHHM	SIYPSYGYTY	SHYGVWYGAM	234
YSYLI	LSYYSM	SISPSYGSTY	SYGPGYWGF	234
GFFPI	HSAYHM	SIYPSYGYTY	SHYGVWYGAM	232
SAYAPF	ISYYYI	SIYPYYGSTY	PGYHPGFVWFSGWAM	232
SFFPI	LSYYSM	HSHSFHSHVA	SHYGVWYGAM	232
SFFPI	YFFHFP	SPFGAGVYTY	VHFWGYHGAM	232
WHGFPI	VAAVSI	FWWPWSWYTS	SFAGWASYAF	232
FFVPF	LSYSYM	SIYPYSGSTY	SGYWGAYGM	231
GYSVPI	GYYSVM	SIYPSYGYTY	SHYGVWYGAM	231
SFFPI	LSYYSM	SIYPSYGYTY	ASPYYGSGAM	231
SSYSLI	PGSPWW	SIYPYYGSTS	GPWWAF	231
YHYLF	HPAPSI	SIYSYYSSTY	SWAGYWGVGL	231
GSWYPI	ISYSYM	AVVWYFSYTY	GPWHGSYGL	230
GSWYPI	LSYSYM	SIYPSYGYTY	GPWHGSYGL	230
GYSVPI	LSYYYI	SISSYYSSTY	SHYGVWYGAM	230
GYYWSHLI	ISYYYM	SIYSYYGSTY	GYWYVGM	230
SFFPI	LSYYSM	SIYPSYGSTS	GPWWAF	230
SHPGS	LSYYSM	SPAYWHYSTY	SYGPGYWGF	230
YSYLI	ISYYSM	SISSSYGYTY	FWYSWPAYAL	230
AVGPF	LSYYSM	SIYPSYGYTY	SHYGVWYGAM	229
GSWLI	LSYYYM	SIYPYSGYTY	GVWYGAYGL	229
PFWVW	FSSSSI	SIYSSYGYTY	SPGWGFYAI	229
VGWSPI	PSPFGV	VHFHWASYTS	SFAGWASYAF	229
VPFYI	LSYYSM	SIYPSYGYTY	SHYGVWYGAM	229
YSWLF	IYYSSM	SIYPSYGYTY	SPGSGYYAM	229
GSWLI	LSYSYM	SIYPYYGSTS	GPWWAF	228
FWPPI	SAHHHP	SIYPSYGYTY	SHYGVWYGAM	227
GVVHY	GVHHVP	SIYPSYGYTY	SHYGVWYGAM	227
SAVWPF	SWFPYM	SIYPSSGSTY	SVRGSKKPYFSGWAM	227
SFFPI	APFPSM	SIYPSYGYTY	SHYGVWYGAM	227
SFFPI	LSYYSM	SIYPSYGYTY	SHYGAWYGAM	227
SSYSLI	YGSYVM	SIYPSYGYTY	SHYGVWYGAM	227
SSYSLI	YHAVAM	SIYPSYGYTY	SSYYHAM	227
SFFPI	LSYSYM	HYVGPYGSTY	SGYWGAYGM	226
SFFPI	WWFSAF	WWYGHGGYTY	SHYGVWYGAM	226
SYVPF	LSYSYM	SIYPYSGSTY	SHYGVWYGAM	226
VGWSPI	ISYYYI	SIYPYYGSTY	AVRGSKKPYFSGWAM	226
VYAPA	LSYYSM	SIYPSYGYTY	SHYGVWYGAM	226
WWPYY	WWYWVI	SIYSYYGSTY	GPWWAF	226
SFFPI	LSYYSM	SIYPSYGYTY	SHYGVWYGAK	225
FGWPI	LSYYSM	SIYPSYGYTY	HVAPWSYAAM	224
GPAHS	LSYYSM	SIYPSYGYTY	SHYGVWYGAM	224
SAVPPF	LYYYYM	PPYFWYVSTY	SVRGSKKPYFSGWAM	223
SFFPI	LSYYSM	SIYPSYGYTY	SHYGVLYGAM	223
SFFPI	YYAAHM	SIYPSYGYTY	AHVSFHHVFM	223
SFHYLF	ISYSSM	SIYPSYGYTY	SYAL	223
YSAFA	WVSYHH	GGPSFHPPPY	SHYGVWYGAM	223
SSYSLI	FSSSSI	SIYPYYGSTS	SVRGSKKPYFSGWAM	222
WWGWPI	IYYYYM	SIYPSYGYTY	ASSVWSFYAL	222
YGHWYY	LSYYYI	SIYPSYGYTY	SVRGSKKPYFSGWAM	222
GVYSI	LSYYSM	SISSSYGYTY	SPGYAGWYAL	220
PGVWG	LSYYSM	SIYPSYGYTY	SHYGVWYGAM	220
SFFPI	SVFAFI	SISPSSGYTY	AWGHWYGF	220
SFFPI	YVHASM	SIYPSYGYTY	SHYGVWYGAM	220
WWGGGLI	FSSSSI	FFHYPVVYTS	HHSYYGL	220
YSWLF	LSYYYI	SIYPYSGSTY	SVRGSKKPYFSGWAM	220
YSYLI	ISYYSM	SISSSYGYTY	SGYWGAYGM	220
HPFAH	LSYYSM	SIYPSYGYTY	ASHWYWFAAM	219
SFFPI	AAHVYM	SIYPSYGYTY	SHYGVWYGAM	219
SFFPI	PHWYVF	SIYPSYGYTY	FGAWAFVFAM	219
SSYSLI	PHAAGY	SIYPSYGYTY	SHYGVWYGAM	219
SYVPF	LSYYSM	SIYPSYGYTY	GPWWAF	219
GYHLI	ISYYYI	SISPSSGYTY	YSSHGL	218
SFFPI	FPHYSM	SIYPSYGYTY	SHYGVW*GAM	218
SFFPI	IYSSSI	SIYSYYGSTY	SHYGVWYGAM	218
GSFLI	LSYYSM	SIYPSYGYTY	GVWYGAYGL	217
SFFPI	GGGHHY	SIYSYYGSTY	GPWWAF	217
SFFPI	HHHSAF	SIYPSYGYTY	SHYGVWYGAM	217
SFFPI	YSYYAM	SIYPSYGYTY	FFSWHYGWYM	217
VHYHPI	LSYYSM	SIYPYSSYTY	GPWHGSYGL	217
WSHAS	LYYYYM	SISPSYGSTY	SYGPGYWGF	217
YAGYH	LSYYSM	SIYPSYGYTY	SFPVFVAAYM	217
YHYLF	VPWSAY	SIYSYYSSTY	SWAGYWGVGL	217
GSWLI	PAHVVF	SIYPYSGSTY	SGYWGAYGM	216
SSYSLI	LSYYSM	SIYPSYGYTY	VFPFWFWGAM	216
SYVPF	HFYSFI	SIYSYSSYTS	SFAGWASYAF	216
SYVPF	IYSSSI	SISPSSGYTY	AWGHWYGF	216
FHGSI	LSYYSM	FYPGYYGVTY	SGYWGAYGM	215
FVGYY	LYYYYM	SSWGHFFSTY	SYGPGYWGF	215
SFFPI	ISYSYM	SIYPYSSYTY	SHYGVWYGAM	215
VGWSPI	FSSSSI	PFPFAFSYTS	SFAGWASYAF	215
VWVVI	AVGVGS	SIYPSYGYTY	SHYGVWYGAM	215
WSWPF	LYYYYM	SISPSYGSTY	VWYSHYWGF	215
YGHAI	LSYYSM	SIYPSYGYTY	SHYGVWYGAM	215
GYSVPI	ISYYSM	SISSSYGYTY	SPGYAGWYAL	214
HSHAPI	ISYSYM	SIYPSYGYTY	GPWHGSYGL	214
SFHYLF	LSYYSM	SISPYSGSTY	SYAL	214
ASYLI	YWFHVI	SISSSSSYTS	APGPSAWWGL	213
SFFPI	FPVWYI	SIYPSYGYTS	YYWSYAM	213
SFFPI	LSYYYI	SIYPSYGYTY	SHYGVWYGAM	213
VAGGI	IYSSSI	SISPSSGYTY	AWGHWYGF	213
YSYLI	IYSSSI	SIYSYYGSTY	GPWWAF	213
AFYVY	LSYYSM	SISPSYGSTY	SYGPGYWGF	212
HWFFPI	HPHSYH	HAPGHAVYVS	SFAGWASYAF	212
PSYHI	LSYSYM	HVPFGHASTY	SGYWGAYGM	212
SAYYPF	LSYYSM	SIYPSYGYTY	SHYGVWYGAM	212
SFFPI	LSYYSM	SIYPSYGYTY	ASSVWSFYAL	212
FGWFY	VGPGVA	VSPWWHPHTY	SYGPGYWGF	211
SFFPI	IYYSYI	SIYPSYGYTS	SHYGVWYGAM	211
SFFPI	LSYYSM	SIYPSYGYTY	FVAFYGPVAM	211
SSYSLI	FSSSSI	SIYPYYGYTY	SHYGVWYGAM	211
SSYSLI	LSYYSM	SIYPYSGSTY	SVRGSKKPYFSGWAM	211
SYVPF	FSSSSI	SIYPYSGYTS	GAVVHSYGGYAYHHSYYGL	211
VGWSPI	IYYSSI	SIYSYSSYTS	GPWWAF	211
GGPPG	LSYYSM	SIYPSYGYTY	FGAFPGHGAM	210
HFSSI	LSYYSM	SIYPSYGYTY	WSGAFAWGAM	210
PGYFA	HSHFSM	SIYPSYGYTY	YFGPHPYGAM	210
SAYAPF	LSYYYI	SIYPYSGSTY	SVRGSKKPYFSGWAM	210
SFFPI	ISYYSM	SISSYYGSTS	SWSFSWGPGGGYAM	210
SSYSLI	LYSYYI	SISSYYGYTS	GGYPSYYHVHGAAYVYGGM	210
SSYSLI	SGAHHV	YSGFFFGATS	GPWWAF	210
YPFHA	PPGYFM	SIYPSYGYTY	YWS	210
GSWLI	PFYHWM	SIYPYSGSTY	SGYWGAYGM	208
SGHASWWPI	LSYYSM	SIYPSYGYTY	SHYGVWYGAM	208
SWFFS	PVVPYM	SIYPYSGSTY	FSHHAAYGM	208
SYVYPG	LSYYYI	SIYPYSGSTY	SVRGSKKPYFSGWAM	208
AVPPF	LSYYYI	SIYPYSGSTY	SVRGSKKPYFSGWAM	207
GPHWWF	IYYYYM	SISPYYSSTY	ASSVWSFYAL	207
HFAPF	LYYYYM	SISPSYGSTY	SYGPGYWGF	207
SFFPI	ISYYSM	SIYPYSGYTS	SYGYGSYYGM	207
SFFPI	LSYYSM	SIYPSYGYTY	ASYYSFYYGM	207
SSYSLI	LSYYSM	SIYPYYGYTS	SVYGWAAL	207
SYASI	LSYYSM	SIYPSYGYTY	WFSGGGHGAM	207
SYVPF	LSYYSM	SISPSYGSTY	HAHFGVWGF	207
VYPFPI	LSYYSM	SIYPSYGYTY	SHYGVWYGAM	207
WFGPI	LSYYSM	PPHAPWYYTY	SHYGVWYGAM	207
YYHYWSLI	LYSYYM	SISSYYGYTY	GGYYYAL	207
ASYLI	LSYYSM	SIYPSYGYTY	SHYGVWYGAM	206
GSWLI	WSGYSM	SIYPYSGYTS	SPGSGYYAM	206
SAVPPF	FSSSSI	SIYSYSSYTS	SFAGWASYAF	206
SAYALF	FPVPYM	SIYPYSGYTY	SVRGSKKPYFSGWAM	206
SFFPI	LSYSYM	SIYPYSGSTY	SYGPGYWGF	206
SFFPI	LSYYSM	SIYPSYGYTY	SHYGVWYGAT	206
SFFPI	LYYYYM	SISPSYGSTY	SGYWGAYGM	206
SYVPF	LSYYSM	AVFPGPVYTY	SHYGVWYGAM	206
VWGSH	LSYYSM	SIYPSYGYTY	SHYGVWYGAM	206
YHYLF	LYYYYM	SISPSYGSTY	SYGPGYWGF	206
YSYSLF	LSYSYM	SISSSYGYTS	SYYGSAL	206
GSWLI	WSAPWF	SIYPSYGYTY	SHYGVWYGAM	205
GYSVPI	IYSYYI	SIYPYSGSTY	SHYGVWYGAM	205
PFVPI	GAPSSM	SIYPSYGYTY	SHYGVWYGAM	205
SAYAPF	ISYYYI	SIYPYYGSTY	SGYWGAYGM	205
SFFPI	AYGHHV	SIYPSYGYTY	SHYGVWYGAM	205
SFFPI	GHWAWM	SPAHGSFHYY	SHYGVWYGAM	205
AWVWPF	LSYYYI	SIYPSYGYTY	SVRGSKKPYFSGWAM	204
GSWLI	GYPFYM	SIYPYSGYTS	SPGSGYYAM	204
QSSYSLI	FSSSSI	SIYPYYGSTS	GPWWAF	204
SFFPI	AWWGSP	GHFVSWYHTY	PYWWAWFGAM	204
WWGGGLI	FSSSSI	SIYPSYGYTY	SHYGVWYGAM	204
WYYSLI	FHPWFI	SIYPSSSYTS	AHYYSWGGAF	204
AHFPI	LSYYSM	SIYPSYGYTY	GPFFYVYGAM	203
FAYPF	LYYYYM	SVSYFHGFTY	VWFPVHWGF	203
FPVPI	WGFGHV	VWAPAFGYTY	SHYGVWYGAM	203
FSYHSFLI	LSYYSM	SIYPSYGYTY	SHYGVWYGAM	203
GHAYGVGYV	WGAPYG	SYSYSGPVYY	SRKTSQ	203
PPHHG	LSYYSM	HWHGSAGAAY	SHYGVWYGAM	203
SFFPI	LSSYYI	SIYPYYSYTS	YGGHGM	203
SFFPI	LSYYYI	SIYPYSGSTY	GPFSHPYGF	203
SSYSLI	IYSSSI	SIYSYYGSTY	SYGPGYWGF	203
WYYPI	LSYYSM	SIYPSYGYTY	SHYGVWYGAM	203
YPWFV	VYPHFM	SIYPSYGYTY	VYVAHPFASM	203
GSWLI	IYYSYI	SISPYYGYTY	GVPHYAM	202
GYSVPI	ISYSYM	SIYPYSSYTY	GPWHGSYGL	202
SFFPI	WGWGSI	SIYPSYGYTY	GPWWAF	202
SSYSLI	ISYSSM	SIYPSYGYTY	SVYGWAAL	202
WYYSLI	LSYYSM	SIYPSYGYTY	SHYGVWYGAM	202
FSGSLI	FSSSSI	SIYPYYGSTS	GPWWAF	201
FYSSW	LSYYSM	SIYPYSGSTY	SGYWGAYGM	201
GSWLI	LYYYYM	SISPSYGSTY	SHYGVWYGAM	201
SFFPI	HSHSYM	SPAPWGYSTY	SGYWGAYGM	201
SFFPI	WSHYPM	SIYPSYGYTY	SHYGVWYGAM	201
SSGYF	LYYYYM	APVFHWHSTY	SYGPGYWGF	201
SSYSLI	ISYYSI	SIYSSSSYTS	GSYYSVGL	201
WWGGGLI	FSSSSI	AGSVYYAYTS	HHSYYGL	201
GVGFPI	VYWVFM	SIYPSYGYTY	SHYGVWYGAM	200
SFFPI	HHVAGH	FYPVHAAYTY	SHYGVWYGAM	200
SFFPI	LSYYSM	PGPPFSGYTY	SHYGVWYGAM	200
SFFPI	LSYYSM	SIYPSYGYTY	VASFSSYGAM	200
WFPPAF	LYSYYI	SISSYYGYTS	VYGGM	200
GFAAA	LYYYYM	SIYPSYGYTY	SYSYSFWGF	199
GYVWWLI	ISSSYI	SIYPYYGYTS	SGWDGGI	199
SAVPPF	ISYSYM	SIYPYSSYTY	GPWHGSYGL	199
SFFPI	HSPPFV	YSHAPGGYTY	PFFPYVWGAM	199
SFFPI	LSYYSM	SIYPSYGYTY	GAPH	199
SFFPI	LYYYYM	SISSYYGYTS	VYGGM	199
SHHYLF	ISSSSM	SISPYSGSTY	SYGL	199
SYFWLI	FSSSSI	SIYPYYGSTS	GPWWAF	199
SYVPF	LSYYSM	YISPSYGSTY	SYGPGYWGF	199
VGWSPI	FSSSSI	SIYSYYGSTY	GPWWAF	199
WWGGGLI	FSSSSI	SIYPYYGSTS	GPWWAF	199
SFFPI	IYYSSM	SIYPYSGYTS	SHYGVWYGAM	198
SFFPI	LSYYSM	SIYPSYGYTY	VWYGPFVGAM	198
SYVPF	LYYYYM	HSPGHHFPTY	SYGPGYWGF	198
SYVPF	LYYYYM	SISPSYGSTY	LRSGLL	198
WVGHI	LSYSYM	HSFWFPGSTY	SGYWGAYGM	198
YHYLF	AHAWYI	SIYSYYSSTY	YGSSGYYAGL	198
YSWLF	IYSYYI	SISSYYSSTY	GPFSHPYGF	198
YYYPAVPI	FSSSSI	SISPYSSSTY	APWYGYAL	198
AFGYYSPI	LSYYSM	SIYPSYGYTY	SHYGVWYGAM	197
GSWLI	LSYSYM	SIYPYSGSTY	SPGYAGWYAL	197
GSWYPI	IYSYYI	SISSYYSSTY	GPFSHPYGF	197
SFFPI	HPVAAV	FYWVFWSYTY	SHYGVWYGAM	197
SFFPI	ISYSYI	SIYPYYGYTS	YFYYYGM	197
SFFPI	LSYYSM	PWSHAWGYTY	VHSAAFVGAM	197
SFFPI	LSYYSM	SIYPSYGYTY	GSGYAM	197
SFFPI	PAHPPM	SIYPSYGYTY	SFAGWASYAF	197
VGWSPI	GFPAYM	SIYPYSGSTY	SGYWGAYGM	197
VGWSPI	LYYYYM	SIYPSYGYTY	SYGPGYWGF	197
WAFVA	LSYYSM	SIYPSYGYTY	GFSPHFSWAM	197
FSVSG	LYYYYM	SISPSYGSTY	SYGPGYWGF	195
GSWLI	LSYSYM	SIYPYSGSTY	SPGSGYYAM	195
SAYAPF	FPAWYI	SIYPYYGSTY	AVRGSKKPYFSGWAM	195
SFFPI	FFYFYP	VGPYPHSFYY	SHYGVWYGAM	195
SFFPI	GSPFHG	PAYVFASHPY	SHYGVW*GAM	195
SFFPI	LYYSYM	SIYSYYGYTS	SGHGYGM	195
SFFPI	PWFASM	SIYPSYGYTY	SHYGVWYGAM	195
GSWYPI	ISYYSM	SIYPYSGYTY	VGYWGYGM	194
GYHLI	ISYYYI	SIYPSYGYTY	SHYGVWYGAM	194
HFVPAW	SPYVWH	SSWAGSYYTS	SFAGWASYAF	194
SFFPI	LSYYSM	HWPSYAVSTY	SGYWGAYGM	194
SFFPI	PPWVGV	SIYPSYGYTY	SHYGVWYGAM	194
SVGFP	PYHPSI	SISPSSGYTY	AWGHWYGF	194
SYVPF	LYYYYM	SIYPSYGYTY	AHAYWGWGF	194
FVAPI	LSYYSM	SIYPSYGYTY	SHYGVWYGAM	193
GSWLI	YHGYYM	SIYPYSGSTY	AYVHWFAGM	193
PGSPF	LYYYYM	GPFGWPASTY	SYGPGYWGF	193
SFFPI	ISYYYI	SIYPSYGYTY	YSSHGL	193
SFFPI	LSYYSM	SIYPSYGYTY	SHTVFGTVLW	193
SFFPI	LSYYSM	SIYPSYGYTY	SPGWGFYAI	193
SSYSLI	FSSSSI	SIYPYYGSTS	GPFSHPYGF	193
SSYSLI	LSYYSM	SIYPSYGYTY	GPWWAF	193
PAFPF	LSYYSM	SIYPSYGYTY	SYGPGYWGF	192
SYVPF	VGSHPM	WVGVFHGPTY	SYGPGYWGF	192
VGWSPI	FSSSSI	SIYPSYGYTY	GPWWAF	192
VPWGS	LSYYSM	SISPSYGSTY	SYGPGYWGF	192
WGGSPFY	IYYYYM	SISSSYGYTY	GVGVAF	192
WPGVH	SPHYAF	SIYPSYGYTY	SGYWGAYGM	192
YSYLI	PFYPSG	PHVPPWPYTY	AWGHWYGF	192
AWSPGFWWF	IYSSSM	SIYPSYSYTS	GSGYAM	191
GSVFAS	GHYWFI	SIYSYYGSTY	GPWWAF	191
GYSVPI	IYYSSM	SIYPYSGYTS	SPGSGYYAM	191
SAVPPF	LSYYYI	SIYPYSGSTY	GSKKPYFSGWAM	191
SFFPI	ISYYYI	SIYPYYGSTY	SHYGVWYGAM	191
SYVPF	LYYYYM	HPPVFVSAYG	SYGPGYWGF	191
GSHWGYYPI	IYYYSM	SIYPSYGSTS	SYGYWSSWGM	190
GYYYPI	ISYYSM	SIYPSYGYTY	TVRGSKKPYFSGWAM	190
SAVPPF	LSYYYI	SIYPYSGSTY	SFAGWASYAF	190
SFFPI	PGVHSM	SIYPSYGYTY	WSHVSAYGAM	190
SFFPI	VYSYSM	SIYPSYGYTY	SFFFFPVGAM	190
SFYPI	LSYYSM	SIYPSYGYTY	SHYGVWYGAM	190
SSYSLI	FSSSSI	GWHSGSPPTY	GPWWAF	190
VGWSPI	IYYSYI	SIYPSYGYTS	YYWSYAM	190
AFHGHWV	FSSSSI	SIYPYSGYTS	GAVVHSYGGYAYHHSYYGL	189
FFPHY	WVWSAM	SIYPSYGYTY	SHYGVWYGAM	189
FVYGPI	FSSSSI	SIYSYSSYTS	SFAGWASYAF	189
FYFSP	AYGYWM	SIYPSYGYTY	SFFSYPYGAM	189
PGGVVI	LSYYYI	SISSYYSSTY	GPFSHPYGF	189
PWVPF	LSYYSM	SIYPSYGYTY	SHYGVWYGAM	189
SAYALF	LSYYSM	SIYPYSGYTY	SVRGSKKPYFSGWAM	189
SSYSLI	PGFFHM	SIYPYYGYTS	SVYGWAAL	189
VGWSPI	HPSSSI	SIYPYSGSTY	SFAGWASYAF	189
VWSPF	GAVFAW	SIYPSYGYTY	SHYGVWYGAM	189
YPAGPI	IYSYYI	SISSYYSSTY	FHYHASYGF	189
FWAGGLI	FSSSSI	SIYPYSGYTS	GAVVHSYGGYAYHHSYYGL	188
GVFPI	FSSSSI	SIYPYYGSTS	GPWWAF	188
HFYAW	GWYHYM	SIYPYSGSTY	SGYWGAYGM	188
HHGVI	WWSWYM	AFGPGHYSTY	SGYWGAYGM	188
SFFPI	GWYWVM	SIYPSYGYTY	SHYGVWYGAM	188
SYVPF	LYYYYM	SIYPSYGYTY	SGYWGAYGM	188
WFHPPF	LSYYYI	SIYPYSGSTY	SVRGSKKPYFSGWAM	188
YSYLI	LSYYSM	SISSSYGYTY	SHYGVWYGAM	188
FWPPF	LYYYYM	SIYPSYGYTY	SYGPGYWGF	187
PPFAI	YGAFVA	FVSWWVGWTY	SHYGVWYGAM	187
SSYSLI	GGVWAM	SIYPYYGYTS	SPFYSAM	187
SSYSLI	WVPVPA	WYWSSFVYTY	SHYGVWYGAM	187
WYGFY	FFHPFA	YWGFPSGSTY	SGYWGAYGM	187
WYHAY	GWWGHM	SIYPSYGYTY	YGAM	187
AAHFF	LSYYSM	SISPSYGSTY	SYGPGYWGF	186
FVAGFH	ISYYSM	SIYPYSGYTY	VGYWGYGM	186
GSWLI	LSYYSM	PFGFSFGHHY	SGYWGAYGM	186
HHASVFVPI	IYYYSM	SIYPSYGSTS	SYGYWSSWGM	186
HSHVF	LSYYSM	SISPSYGSTY	VWHYPFWGF	186
PYGFW	FSSSSI	SIYPSYGYTY	HHSYYGL	186
SFFPI	LSYYSM	SIYPSYGYTY	HVSM	186
SFFPI	YHHHHM	SIYPSYGYTY	HAVWSGYGAM	186
WAGYG	FGGWFM	AFGSAVVWTY	SGYWGAYGM	186
YSWLF	IYYSSM	SIYPYSGYTS	SGYWGAYGM	186
AVVHV	LSYYSM	SIYPSYGYTY	FVAGGYYHAM	185
GAAAI	LSYYSM	SIYPSYGYTY	SHYGVWYGAM	185
GSYPI	LYYYYM	SISPYYSYTY	SGSYHYWSSAYAM	185
GYHLI	ISYYYI	SWGGSGGYTY	YSSHGL	185
GYSVPI	LYYYYM	SISSYYSSTY	WPGAHAYGF	185
SAYAPF	IYSYYI	SISSYYSSTY	GPFSHPYGF	185
SFFPI	LSYYSM	SIYPSYGSTS	SYGYWSSWGM	185
SFFPI	LSYYSM	YAVHGYHYTY	SHYGVWYGAM	185
SFFPI	LSYYYI	PWGFHPPSTY	SVRGSKKPYFSGWAM	185
SSWYPF	LYYYSM	SISPYYGYTY	SVYYSYGM	185
SSYSLI	IYSSSI	SIYPYSGSTY	GPWWAF	185
SSYSLI	LYYYYM	SISPSYGSTY	SHYGVWYGAM	185
SSYSLI	SYPAWH	SIYPYSGSTY	GPWWAF	185
YSYLI	IYYSSM	SIYPYSGYTS	SPGSGYYAM	185
FPVWW	LSYSYM	SIYPYSGSTY	VWYHGVFGM	183
GSWYPI	IYYSSI	SIYSYSSYTS	SFAGWASYAF	183
PFGPI	LSYYSM	SIYPSYGYTY	SHYGVWYGAM	183
SSYSLI	FSSSSI	SIYPSYGYTY	SGYWGAYGM	183
SYVPF	LYYYYM	SVYPHPWWTY	SYGPGYWGF	183
VGWSPI	LSYSYM	SIYPSYGYTY	SGYWGAYGM	183
YFSGF	WWFWSM	HAGAFGVFSY	SHYGVWYGAM	183
YPYSGY	FSSSSI	SIYPYSGSTY	SFAGWASYAF	183
YYHYS	FWAAPS	SIYPSYGYTY	SHYGVWYGAM	183
GSWLI	LSYYSM	SIYPSYGYTY	GPWWAF	182
GSWYPI	ISYSYM	SIYPYSSYTY	SGYWGAYGM	182
GWHPG	IYYSYI	SIYPSYGYTY	YYWSYAM	182
GYYHYLI	LSYYSM	SIYPSYGYTY	SHYGVWYGAM	182
PWHPF	LYYYYM	SIYPSYGYTY	PVGAVPWGF	182
SSYSLI	YAVHSI	SIYSYYGSTY	GPWWAF	182
SYVPF	LSYYSM	SIYPYSGSTY	SVRGSKKPYFSGWAM	182
YHPGY	LSYYSM	SIYPSYGYTY	SHYGVWYGAM	182
YSFLI	FSSSSI	SIYSSYGYTY	SHYGVWYGAM	182
YSWLF	IYYSSI	SIYSYSSYTS	SFAGWASYAF	182
APWPI	WAVHFM	SIYPSYGYTY	VVHFGYSSAM	181
SFFPI	LSYYSM	SIYPSYGYTY	SPYSWFGM	181
SSYSLI	SVSYFI	SIYSYYGSTY	GPWWAF	181
AAAAF	LYYYYM	SISPSYGSTY	SHYGVWYGAM	180
GPVGAV	LSYYSM	SIYPSYGYTY	SHYGVWYGAM	180
GSWLI	IYSYSI	YIYPSYGSTY	SSWVGSYGF	180
GSWLI	LSYSYM	SIYPYSGSTY	GPWHGSYGL	180
SSYSLI	FSSSSI	VAFVPHFYTS	GPWWAF	180
VHGHYYI	LSYYSM	SIYPSYGYTY	SHYGVWYGAM	180
VHSWY	GAPAPY	SIYPSYGYTY	GWYFVAYGAM	180
VVSPF	VWAVSM	SIYPYSGYTS	SPGSGYYAM	180
AFWPI	YGHASM	PASSGSWPFY	SHYGVWYGAM	179
PFGYF	LSYYSM	SIYPSYGYTY	SHYGVWYGAM	179
SFFPI	LSYSYI	SISPSYSYTS	WYYGGF	179
SFFPI	LSYYSM	SIYPSYGYTY	YYWFFSGGAM	179
SSYSLF	LYYYYM	SIYPSYGYTY	SPYSWFGM	179
WGHPA	LSYYSM	SIYPSYGYTY	SFAGWASYAF	179
GSWLI	AHSAHI	SISPSSGYTY	AWGHWYGF	178
GSWLI	LSYSYM	PWVHYHVSTY	SGYWGAYGM	178
SFFPI	FSSSSI	SISSYYGYTY	AYGPSGWYAF	178
SFFPI	SHHWYM	SISPSYGSTY	SYGPGYWGF	178
SYVPF	LYYYYM	GPGPHWHPTY	SYGPGYWGF	178
AAPSSF	LSYYYI	SIYPSYGYTY	SVRGSKKPYFSGWAM	177
ASFVPF	LSYYSM	SIYPSYGYTY	SHYGVWYGAM	177
FFHAF	FWYAGM	WWHFGSAAFY	SHYGVWYGAM	177
GAPAF	LSYYSM	VFAGSHSVTY	SYGPGYWGF	177
GSFLI	LSYSYM	SIYPYSGSTY	SGYWGAYGM	177
GSWYPI	LSYYSM	FGVVYSAYTY	GPWHGSYGL	177
GYSVPI	LYYYYM	SISSYYSSTY	SHYGVWYGAM	177
HWVAI	YWVAHM	FVPYPWFHHY	SHYGVWYGAM	177
PWYWG	SFFHGI	SIYSYYSSTY	SWAGYWGVGL	177
SAVPPF	LSYYYI	SIYPYSGSTY	HAHPWGSVPGSGWAM	177
SFFPI	HFHPFS	SIYPSYGYTY	SHYGVWYGAM	177
SFFPI	ISYSSI	SIYPYYGYTS	SPYYHAM	177
SFFPI	LSYYSM	SIYPSYGYTY	APYGFWFHWM	177
SFFPI	PSHPFA	WFYAYHPFSY	SGYWGAYGM	177
SSYSLI	FAGFFS	SIYPYYGSTY	GPWWAF	177
YSWLF	FAGASM	WFYYHGGYTS	SPGSGYYAM	177
GFVPI	LSYSYI	SIYPSYGYTS	YYYWAAM	176
GHHPF	LSYYSM	SISPSYGSTY	SYGPGYWGF	176
GSWLI	HASYVI	SIYSYYGSTY	GPWWAF	176
GSWYPI	SHHFFY	VPSAFHSYTY	GPWHGSYGL	176
HPFPF	PSGPPS	FFSSYWVVTY	SYGPGYWGF	176
PHHHI	SGHAHV	FAHHAVGYTY	SHYGVWYGAM	176
SFFPI	AFFAPF	AWVASPVYTY	SHYGVWYGAM	176
SFFPI	PWFVAM	HFSVPGGYTY	SHYGVWYGAM	176
SGGSLF	LSYYSM	SIYPSYGYTY	SHYGVWYGAM	176
AVGFI	YPYGYM	SIYPYSGSTY	SGYWGAYGM	175
GSWLI	LSYYSM	SIYPYSGSTY	PASFASYGM	175
GWHLI	ISYYYM	SIYPYSGSTY	YSSHGM	175
GYGWPI	LSYYSM	SISPYYSSTY	ASSVWSFYAL	175
PYSPI	YYVGPS	SIYPSYGYTY	PFGASPVGAM	175
SAVPPF	FWHAVF	SIYPYSGSTY	SVRGSKKPYFSGWAM	175
SYFPY	LSYYSM	SIYPSYGYTY	WWGYYFWSPM	175
SYVPF	PYSGFV	SIYPSYGYTY	SHYGVWYGAM	175
VGHGGLI	FSSSSI	YAPFFPAYTS	HHSYYGL	175
WHSWV	APAFAM	SSFAYVHYTY	SHYGVWYGAM	175
YGVYHLI	LSYYSM	SISPYYGYTS	YWYGSWSSAM	175
YSYLI	FSSSSI	SISPSSGYTY	SHYGVWYGAM	175
AVFGA	LSYYSM	SIYPSYGYTY	SHYGVWYGAM	174
FASHFF	IYSYYI	SISSYYSSTY	SFWYWSYGF	174
GSWLI	LSYSYM	SIYPYSGSTY	YYWSYAM	174
GSWYPI	ISYSYM	SIYPSYGYTY	GPWHGSYGL	174
GYFYPI	IYYSSM	YIYPYSGYTY	TVRGSKKPYFSGWAM	174
PPAFH	FAFGHV	SIYPSYGYTY	APF	174
PWHFI	YGFHAM	SIYPSYGYTY	SHYGVWYGAM	174
SGYYPI	ISYYSM	SIYPYSGYTY	SHYGVWYGAM	174
SRSDRVP	LSYYSM	SIYPSYGYTY	SHYGVWYGAM	174
CFFPI	LSYYSM	SIYPSYGYTY	SHYGVWYGAM	173
FVWPG	LSYYSM	SIYPSYGYTY	SYGPGYWGF	173
GSWYPI	LSYYYI	SIYPYSGSTY	SVRGSKKPYFSGWAM	173
GYSVPI	SFAPFW	VVSSAVYSTY	GPFSHPYGF	173
SFFPI	AHYVPI	SIYSYYSSTY	SWAGYWGVGL	173
SPVGF	VPAHPM	SIYPSYGYTY	YGAM	173
SWHSAP	IYYSSI	SIYPYSGSTY	SFAGWASYAF	173
SYVPF	LYYYYM	SISPSYGSTY	SYGPG*WGF	173
SYVPF	SWGPYM	YAVWGWVVTY	SYGPGYWGF	173
VGWSPI	AYYPSI	SIYSYSSYTS	SFAGWASYAF	173
VGWSPI	LSYYSM	SIYPSYGYTY	SGYWGAYGM	173
YFAVF	YVVSSM	SIYPYSGYTS	SPGSGYYAM	173
YVGAPI	IYSYYI	SISSYYSSTY	GPFSHPYGF	173
ASYPI	ISYYSM	SIYPYSGSTY	SWSFSWGPGGGYAM	171
GHYPF	LYYYYM	SISPSYGSTY	SYGPGYWGF	171
SFFPI	LSYYSM	SIYPSYGYTY	PAS	171
SFPPSYFAS	ISYYSM	SISSSYGYTY	SPGYAGWYAL	171
SYVPF	ISYYSM	SIYPYYGYTS	SSYYHAM	171
VFWVH	FVPFGM	SIYPSYGYTY	SHYGVWYGAM	171
YSYLI	PWGVPM	SIYPSYGYTY	SHYGVWYGAM	171
YYYYSPI	ISYSYM	SIYPSYGYTS	YYYHPAL	171
ASSFS	LSYYSM	SIYSYYSSTY	SWAGYWGVGL	170
FWSPI	LSYYSM	SIYPSYGYTY	SHYGVWYGAM	170
GYGWPI	ISYSYM	SIYPYYGYTS	SHYGVWYGAM	170
SAYAPF	IYYSSI	SIYSYSSYTS	SFAGWASYAF	170
SFFPI	LSYYSM	SIYPSYGYTY	SHYGVWYGF	170
SYPWAYFH	ISYYSM	SIYPYSGYTS	SYGYGSYYGM	170
SYVAHYPI	ISYYSM	SIYPSYGYTY	SYGYGSYYGM	170
SYVPF	LYYYYM	HSAWYSFSTY	SYGPGYWGF	170
YYYPAVPI	IYYSYI	SISPYSSSTY	APWYGYAL	170
FWHGSG	LSYYSM	SIYPYSSYTY	GPWHGSYGL	169
GSWLI	YYVSPM	SIYPSYGYTY	SHYGVWYGAM	169
PVVFPI	LSYSYM	SIYPYSGSTY	SGYWGAYGM	169
SAVPPF	LSYYSM	VWHVPGGSTY	SVRGSKKPYFSGWAM	169
SFFPI	FSSSSI	SIYSYSSYTS	SHYGVWYGAM	169
SFFPI	LSYYSM	SIYPSYGYTY	SHYGVWYCAM	169
SFFPI	LSYYSM	SIYPSYGYTY	YFFSFSFYAM	169
SFFPI	LSYYSM	SIYPYSGYTY	GVWYGAYGL	169
SSYSLI	YHVHWW	SIYPYYGYTS	SSYYHAM	169
SYSASPF	LSYYSM	SIYSYYSYTS	GYPAF	169
VGWSPI	GWWSSI	SIYSYSSYTS	SFAGWASYAF	169
WASGA	LSYYSM	VYGGYYGYTY	YSSWFAYGAM	169
FVGYV	WSWVGM	SIYPSYGYTY	SHYGVWYGAM	168
GWSPI	IYYSSI	SIYSYSSYTS	SFAGWASYAF	168
GYSVPI	FSSSSI	SIYSYSSYTS	SFAGWASYAF	168
HHYYS	VASHPM	SIYPSYGYTY	SGYWGAYGM	168
SAYAPF	SAGVYI	SIYPYYGSTY	AVRGSKKPYFSGWAM	168
SFFPI	IYYSSM	SIYSYSGYTY	GYSGYAHGI	168
SFFPI	LSYYSM	SIYPSYGYTY	ITVFGTV	168
SFFPI	LSYYSM	SIYPSYGYTY	VYPWSFHGAM	168
SPFAP	PVGPPM	AVSASPYYTY	SHYGVWYGAM	168
SYSVAPI	ISYSYI	SIYPYYGYTS	YYYVAAL	168
VHWHY	LSYYSM	SIYPSYGYTY	AVH	168
VVSAPI	FWFAAH	SIYPYSGSTY	SFAGWASYAF	168
YYSLF	LSYYSM	SIYPSYGYTY	SHYGVWYGAM	168
GYWVPI	LYYYYM	SISPSYGYTS	SSHGYGL	167
HWGWG	YPASVF	AGASGPGYTY	SHYGVWYGAM	167
PAWPI	LSYYSM	SIYPSYGYTY	FVFSYWSHAM	167
SFFPI	FSSSSI	SIYPYSGYTS	SHYGVWYGAM	167
SFFPI	GVVAWF	WFPSSVSVTY	SGYWGAYGM	167
SFFPI	LSYYSM	PPYFPSPWTY	SYGPGYWGF	167
SFFPI	LSYYSM	SIYPSYGSTY	GPWWAF	167
SFFPI	LSYYSM	SIYPSYGYTY	SYAL	167
VGWSPI	IYYSSI	SIYPYSGSTY	SHYGVWYGAM	167
YFASF	LSYYSM	SIYPSYGYTY	SHYGVWYGAM	167
SFFPI	LSYYSM	YHHVAAGYTY	SHYGVWYGAM	166
SFFPI	YFGFFY	HGSPYSAYTY	VAFAWAHAAM	166
SFFPI	YPHAFM	SIYPSYGYTY	SHYGVWYGAM	166
WGPHS	VVHVGM	SIYPSYGYTY	VSG	166
YAHPY	ISYYSM	SISPSSGYTS	GSGWWGFWGL	166
YSVPI	IYSYYI	SISSYYSSTY	GPFSHPYGF	166
YSYLI	ISYYSM	SISSSYGYTY	SYGPGYWGF	166
FSYYF	FHGFVY	SIYPSYGYTY	SHYGVWYGAM	165
GSGYPI	ISYSYI	SIYPSYGYTY	YFYYYGM	165
GSYLI	LYYSYM	SIYPSYGYTY	SGHGYGM	165
SFFPI	AVSPFS	SIYPSYGYTY	YVVFSYAGAM	165
SFFPI	GYFWSI	SIYPSYGYTY	GPWWAF	165
SFFPI	VPWYPV	SIYPSYGYTY	SHYGVWYGAM	165
SYVPF	SWVAAM	HPAGSVVSTY	SYGPGYWGF	165
VWAPI	HPPHGM	SIYPSYGYTY	SHYGVWYGAM	165
YGSVP	IYYSYI	SISPYYGYTY	GVPHYAM	165
GSWLI	LSYSYM	SIYSYSSYTS	SFAGWASYAF	164
GYHLI	FSSSSI	SIYPYYGSTS	GPWWAF	164
GYSLI	LYSSSM	SISPYSGYTY	GGFAYSGGWAL	164
HHYWI	LSYYSM	SIYPSYGYTY	SHYGVWYGAM	164
SAVPPF	FHWYFF	PHSSSVAVSY	SVRGSKKPYFSGWAM	164
SAVPPF	LSYYSM	SIYPSYGYTY	SYGPGYWGF	164
SFFPI	LSYYSM	SIYPSYGYTY	SHYGVGTVLW	164
SFFPI	SAYVSY	PYFASWFFHY	SHYGVWYGAM	164
SGYYPI	LSYYSM	SIYPSYGYTY	VGYWGYGM	164
SSYSLI	LSYSYI	SIYPSYGYTY	WYYGGF	164
SYVPF	VHFGPS	SIYPSYGYTY	SYGPGYWGF	164
YWAPA	LSYYSM	SIYPSYGYTY	SGYWGAYGM	164
ASYPI	LSYYSM	SISSYYGSTS	SWSFSWGPGGGYAM	163
FFFWF	AAVHFY	SISSSYGYTY	SHYGVWYGAM	163
FWSSF	AVFFSM	SIYPSYGYTY	SHYGVWYGAM	163
GSWLI	FFYSYM	SIYPSYGYTY	SHYGVWYGAM	163
GYSVPI	LSYYSM	SIYPYSGSTY	SGYWGAYGM	163
GYYYPI	WHFHPM	YIYPYSGYTY	TVRGSKKPYFSGWAM	163
SAVPPF	LSYYYI	HGFWAHWFTY	SVRGSKKPYFSGWAM	163
SFFPI	PVWYWW	SISSYYSSTY	GPFSHPYGF	163
SFFPI	SAVWYM	SIYPYSGSTY	SGYWGAYGM	163
SHVSSF	ISYSYM	SIYPSYGYTY	GPWHGSYGL	163
SSYSLI	YSVFYI	SISPSYSYTS	WYYGGF	163
VAYYPI	FSSSSI	SIYSYSSYTS	SFAGWASYAF	163
VYSPF	YVGHFM	SIYPSYGYTY	SHYGVWYGAM	163
AAAGI	LSYYSM	SISPSYGSTY	SYGPGYWGF	162
AAFPI	LSYYSM	SIYPSYGYTY	SHYGVWYGAM	162
GSWLI	LSYSYM	FSSVPYGSTY	SGYWGAYGM	162
GSWLI	LSYSYM	SIYPYSGSTY	WLLGCLRY	162
GVYFW	GGFSGA	GYGPVYGASY	SHYGVWYGAM	162
[truncated: 103,435 more rows]
