# Supplementary material for: CellectSeq: In silico discovery of antibodies targeting integral membrane proteins combining in situ selections and next-generation sequencing
Source: Commun Biol. 2021 May 12;4:561. doi: 10.1038/s42003-021-02066-5 (PMC8115320; doi:10.1038/s42003-021-02066-5)
Supplement: Supplementary file 4 — Supplementary Data 2 [file 42003_2021_2066_MOESM4_ESM.txt]

#CDR-L3	#CDR-H1	#CDR-H2	#CDR-H3	#COUNTS
GSWLI	LSYSYM	SIYPYSGSTY	SGYWGAYGM	981559
SYVPF	LYYYYM	SISPSYGSTY	SYGPGYWGF	535824
SAVPPF	LSYYYI	SIYPYSGSTY	SVRGSKKPYFSGWAM	417388
SSYSLI	FSSSSI	SIYPYYGSTS	GPWWAF	266143
VGWSPI	IYYSSI	SIYSYSSYTS	SFAGWASYAF	248207
GSWYPI	ISYSYM	SIYPYSSYTY	GPWHGSYGL	182742
GYSVPI	IYSYYI	SISSYYSSTY	GPFSHPYGF	181106
SAYAPF	ISYYYI	SIYPYYGSTY	AVRGSKKPYFSGWAM	178605
SSYSLI	IYSSSI	SIYSYYGSTY	GPWWAF	147656
YSWLF	IYYSSM	SIYPYSGYTS	SPGSGYYAM	114601
YSYLI	ISYYSM	SISSSYGYTY	SPGYAGWYAL	103480
YSYLI	IYSSSI	SISPSSGYTY	AWGHWYGF	57607
GVFPI	IYYSYI	SIYPSYGYTS	YYWSYAM	47359
GYHLI	ISYYYI	SIYPSSGYTY	YSSHGL	47173
WWGGGLI	FSSSSI	SIYPYSGYTS	HHSYYGL	38521
YHYLF	IYYYSI	SIYSYYSSTY	SWAGYWGVGL	35482
GYYYPI	ISYYSM	YIYPYSGYTY	TVRGSKKPYFSGWAM	35371
SSYSLI	ISYYSM	SIYPYYGYTS	SSYYHAM	30707
WWGGGLI	FSSSSI	SIYPYSGYTS	GAVVHSYGGYAYHHSYYGL	27400
FSGSLI	LYSYYI	SISSYYGYTS	VYGGM	26375
GSFLI	LSYYYM	SIYPYSGYTY	GVWYGAYGL	26143
SYVPF	LSYSYM	SIYPYSGSTY	SGYWGAYGM	25146
SSYSLI	LSYSYM	SIYPYSGSTY	SGYWGAYGM	24478
GSWLI	LYYYYM	SISPSYGSTY	SYGPGYWGF	23940
SAVPPF	LSYSYM	SIYPYSGSTY	SGYWGAYGM	23636
GYGWPI	ISYSYM	SIYPYYGYTS	YYYSYAM	22863
SFFPI	LSYYSM	SISPSYGSTY	SHYGVWYGAM	20750
GSWLI	LSYYYI	SIYPYSGSTY	SVRGSKKPYFSGWAM	18649
GWAAF	LSYSYM	SIYPYSGSTY	SGYWGAYGM	17988
SSYLI	ISYYSM	SISPSSGYTS	GSGWWGFWGL	15920
SFHYLF	ISYSSM	SISPYSGSTY	SYAL	15600
SFFPI	LSYYSM	SIYPSYGYTY	SHYGVWYGAM	14783
SGYYPI	ISYYSM	SIYPYSGYTY	VGYWGYGM	14596
GSWLI	LSYSYM	SIYPYSGSTY	SVRGSKKPYFSGWAM	14223
VGWSPI	LSYSYM	SIYPYSGSTY	SGYWGAYGM	14013
SSYSLI	LYYYYM	SISPSYGSTY	SYGPGYWGF	13887
SSYSLI	FSSSSI	SIYSYYGSTY	GPWWAF	12814
YSFLI	FSSSSI	SIYSSYGYTY	SPGWGFYAI	12475
SAVPPF	LYYYYM	SISPSYGSTY	SYGPGYWGF	12437
SAVPPF	LSYSYM	SIYPYSGSTY	SVRGSKKPYFSGWAM	12132
SSWAPF	ISYSYM	SIYPYSGYTY	SVRGSKKPYFSGWAM	12111
GSWLI	LSYSYM	SIYPYSGSTY	SYGPGYWGF	11851
SAVPPF	LSYYYI	SIYPYSGSTY	SGYWGAYGM	11813
SGWPFLI	ISYSYM	SIYPYYGYTY	ASYYSFYYGM	11646
SSYSLF	IYSYYM	SIYPYSGYTS	SPYSWFGM	11641
SYVPF	LSYSYM	SISPSYGSTY	SYGPGYWGF	11495
GSWLI	FSSSSI	SIYPYYGSTS	GPWWAF	11260
SSYSLI	FSSSSI	SIYPYYGSTY	GPWWAF	10909
SYVPF	LSYYYI	SIYPYSGSTY	SVRGSKKPYFSGWAM	10786
SSYSLI	AAGSHI	SIYSYYGSTY	GPWWAF	10776
GSWLI	FSWGYM	SIYPYSGSTY	SGYWGAYGM	10669
SGGSYAYPI	IYYYSM	SIYPSYGSTS	SYGYWSSWGM	10588
SAVWPF	LSYSYM	SIYPSSGSTY	SVRGSKKPYFSGWAM	10407
SYVPF	LYYYYM	SISPSYGSTY	SGYWGAYGM	10395
SAYAPF	LSYSYM	SIYPYSGSTY	SGYWGAYGM	10335
GSWLI	IYYSSI	SIYSYSSYTS	SFAGWASYAF	10322
YSWLI	IYYSYI	SISPYYGYTY	GVPHYAM	10254
SSYSLI	LSYYYI	SIYPYSGSTY	SVRGSKKPYFSGWAM	10050
FSGSLI	LYSYYI	SISSYYGYTS	GGYPSYYHVHGAAYVYGGM	9926
VGWSPI	FSSSSI	SIYSYSSYTS	SFAGWASYAF	9901
GYSVPI	LSYSYM	SIYPYSGSTY	SGYWGAYGM	9697
GSWYPI	LSYSYM	SIYPYSGSTY	SGYWGAYGM	9602
YSYLI	LSYSYM	SIYPYSGSTY	SGYWGAYGM	9590
SGYGWWGLF	LYYSSM	SISPSYGYTS	AAGYPHYSWSYYYGAL	9325
ASHSS	LYYYYM	SISPSYGSTY	SYGPGYWGF	9078
VGWSPI	WVYSFI	SIYSYSSYTS	SFAGWASYAF	8846
GSWLI	LSYSYM	SIYPYSGSTY	GPWWAF	8824
SAYALF	ISYSYM	SIYPYSGYTY	SVRGSKKPYFSGWAM	8378
WGGSPFYLF	IYYYYM	SISSSYGYTY	GVGVAF	8076
GSWLI	ISYSYM	SIYPYSSYTY	GPWHGSYGL	8051
GSWLI	IYSYYI	SISSYYSSTY	GPFSHPYGF	7867
FWSLI	ISYYSM	SISSYYSYTY	AAYPYGWYSGGAF	7825
WWGWPI	IYYYYM	SISPYYSSTY	ASSVWSFYAL	7613
SAVPPF	LYYYYM	SIYPYSGSTY	SVRGSKKPYFSGWAM	7421
VGWSPI	LYYYYM	SISPSYGSTY	SYGPGYWGF	7378
SYHWI	LSYSYM	SIYPYSGSTY	SGYWGAYGM	7303
GSWLI	ISYYYI	SIYPYYGSTY	AVRGSKKPYFSGWAM	7218
FSFVY	SSSYYM	SIYPYSGSTY	SGYWGAYGM	6983
VGWSPI	WYHFSI	SIYSYSSYTS	SFAGWASYAF	6885
SSYSLI	SFHFSI	SIYSYYGSTY	GPWWAF	6845
YYGGWYSPF	IYSSSM	SIYPSYSYTS	GSGYAM	6556
SSYSLI	LSYSYI	SISPSYSYTS	WYYGGF	6289
GSWLI	LSYSYM	SIYPYSGSTY	SFAGWASYAF	6232
SAVPPF	LSYYYI	SIYPYSGSTY	TVRGSKKPYFSGWAM	6167
SYVPF	FSSSSI	SIYPYYGSTS	GPWWAF	6117
YSWLF	LSYSYM	SIYPYSGSTY	SGYWGAYGM	6108
GSWLI	IYSSSI	SIYSYYGSTY	GPWWAF	6101
SSYSLI	IYYSSI	SIYSYSSYTS	SFAGWASYAF	6066
YYYPAVPI	LYSSYI	SISPYSSSTY	APWYGYAL	6003
SAYAPF	LYYYYM	SISPSYGSTY	SYGPGYWGF	5982
GSWLI	YWSSYV	SIYPYSGSTY	SGYWGAYGM	5969
SAYAPF	ISYYYI	SIYPYYGSTY	SVRGSKKPYFSGWAM	5879
GSGYPI	ISYSYI	SIYPYYGYTS	YFYYYGM	5824
GSYLI	LYYSYM	SIYSYYGYTS	SGHGYGM	5806
GSWLI	GYAWGM	SIYPYSGSTY	SGYWGAYGM	5805
SYVPF	IYYSSI	SIYSYSSYTS	SFAGWASYAF	5771
VGWSPI	LSYYYI	SIYPYSGSTY	SVRGSKKPYFSGWAM	5648
SAVPPF	FSSSSI	SIYPYYGSTS	GPWWAF	5578
GYSVPI	LSYYYI	SISSYYSSTY	GPFSHPYGF	5551
GSWLI	IYYSSM	SIYPYSGYTS	SPGSGYYAM	5443
GSWYPI	LSYSYM	SIYPYSSYTY	GPWHGSYGL	5335
VYHWHP	LSYYYI	SIYPYSGSTY	SVRGSKKPYFSGWAM	5310
GYSVPI	LYYYYM	SISPSYGSTY	SYGPGYWGF	5263
AFGYYSPI	LYSYSM	SIYPYYGYTY	SSAAWSFYGM	5240
GSWLI	ISYYSM	SISSSYGYTY	SPGYAGWYAL	5229
SSYSLI	FSSSSI	SIYPYSGSTY	GPWWAF	5182
SSYSLI	ISYSSI	SIYPYYGYTS	SPYYHAM	5122
YSYLF	FSSSSI	SISSYYGYTY	AYGPSGWYAF	5101
WWWSA	LSYSYM	SIYPYSGSTY	SGYWGAYGM	5066
SAVPPF	IYYSSI	SIYSYSSYTS	SFAGWASYAF	4992
SSYSLI	GWPWFW	SIYPYYGSTS	GPWWAF	4964
YSYLI	LYYYYM	SISPSYGSTY	SYGPGYWGF	4939
SAYAPF	LSYYYI	SIYPYSGSTY	SVRGSKKPYFSGWAM	4891
SAVPPF	LSYYYI	SIYPYSGSTY	SYGPGYWGF	4846
VGWSPI	IYYSSI	SIYSYSSYTS	SGYWGAYGM	4846
GSWYPI	LYYYYM	SISPSYGSTY	SYGPGYWGF	4800
SYVPF	LYYYYM	SISPSYGSTY	SVRGSKKPYFSGWAM	4660
SYVPF	LSYSYM	SIYPYSGSTY	SYGPGYWGF	4568
SYVPF	LYYYYM	SISPSYGSTY	GPWWAF	4560
YSGYF	LYYYYM	SISPSYGSTY	SYGPGYWGF	4556
WSPGI	WWPAYM	SIYPYSGSTY	SGYWGAYGM	4542
GSWLI	LSYSYM	SIYPYSGSTY	SGYWGAYGMD	4533
ASYPI	ISYYSM	SISSYYGSTS	SWSFSWGPGGGYAM	4498
SSYSLI	FSSSSI	SIYPYYGSTS	SGYWGAYGM	4442
SSYSLI	ISYSSM	SIYPYYGYTS	SVYGWAAL	4403
SSYSLI	LYYSSM	SIYPYYGYTS	SPFYSAM	4373
SSYSLI	IYSYYI	SISSYYSSTY	GPFSHPYGF	4348
SAVPPF	ISYYYI	SIYPYYGSTY	AVRGSKKPYFSGWAM	4342
SSYSLI	ISYSYM	SIYPYSSYTY	GPWHGSYGL	4340
SAYHPF	ISYSYM	SIYPYYGSTY	TVRGAKKPYFSGWAM	4315
SYVPF	IYSYYI	SISSYYSSTY	GPFSHPYGF	4305
GSWLI	LSYSYM	SIYPYSGSTY	GPWHGSYGL	4295
YSYLI	ISYSSM	SIYPYYGSTY	SAGPVSYYAM	4282
SYVPF	ISYYYI	SIYPYYGSTY	AVRGSKKPYFSGWAM	4244
YSYLI	FSSSSI	SISPSSGYTY	AWGHWYGF	4219
SYVPF	ISYSYM	SIYPYSSYTY	GPWHGSYGL	4181
SGHASWWPI	LSSYYI	SIYPYYSYTS	YGGHGM	4154
VGWSPI	PPAAAI	SIYPYSGSTY	SFAGWASYAF	4138
VGWSPI	ISYSYM	SIYPYSSYTY	GPWHGSYGL	4108
YSYAPI	ISYSYI	YIYPYSGYTY	SHWHFAL	4072
SAVPPF	LSYYYI	SIYPYSGSTY	GPWWAF	4052
WAGYLF	IYYSSM	SIYSYSGYTY	GYSGYAHGI	4025
SSYSLI	ISYYYI	SIYPYYGSTY	AVRGSKKPYFSGWAM	4012
YGVYHLI	LYYYSM	SISPYYGYTS	YWYGSWSSAM	4012
SAVPPF	GYVSPW	SIYPYSGSTY	SVRGSKKPYFSGWAM	4002
SWWFPLI	FSSSSI	SIYPYSGYTS	HHSYYGL	4002
GYSVPI	LSYYYI	SIYPYSGSTY	SVRGSKKPYFSGWAM	4000
GSWLI	LSYSYM	SIYPYSGSTY	GPFSHPYGF	3962
GWPWAY	ISYSYM	SIYPYSSYTY	GPWHGSYGL	3909
SYVAHYPI	ISYYSM	SIYPYSGYTS	SYGYGSYYGM	3862
GSWLI	FPFPYM	SIYPYSGSTY	SGYWGAYGM	3836
SAYAPF	ISYYYI	SIYPYYGSTY	SGYWGAYGM	3810
ASYLI	LSYYSI	SISSSSSYTS	APGPSAWWGL	3766
SWWYG	LSYSYM	SISPSYGSTY	SYGPGYWGF	3738
GSWYPI	LSYYYI	SIYPYSGSTY	SVRGSKKPYFSGWAM	3730
GSWLI	LSYSYM	SIYPYSGSTY	AVRGSKKPYFSGWAM	3692
GYYHYLI	IYYYYM	SISPSYGYTY	GHWHWGL	3685
YSYLI	LSYYYI	SIYPYSGSTY	SVRGSKKPYFSGWAM	3675
GSWYPI	ISYSYM	SIYPYSSYTY	SGYWGAYGM	3672
SAVPPF	ISYSYM	SIYPYSSYTY	GPWHGSYGL	3665
VGWSPI	FSSSSI	SIYPYYGSTS	GPWWAF	3637
GYSVPI	IYSYYI	SISSYYSSTY	SGYWGAYGM	3572
SAVPPF	IYSYYI	SISSYYSSTY	GPFSHPYGF	3558
YYVGFYYPF	IYYYYI	SIYPYYGSTY	SWSGSWGVGL	3553
SSYSLI	PASWGW	SIYSYYGSTY	GPWWAF	3544
GSWYPI	AFGYYM	SIYPYSSYTY	GPWHGSYGL	3530
ASFVPF	ISYSSM	SISSYSGYTY	GWWGGYWYAM	3485
GSWLI	SAGWYM	GVSPHAGHTY	SGYWGAYGM	3453
WYPPFLF	LYSYYM	SISSSYGYTY	SSGSYGYFGF	3424
WYYSLI	LYYYSI	SIYPSSSYTS	AHYYSWGGAF	3423
SYVPF	IYSSSI	SIYSYYGSTY	GPWWAF	3377
GSWLI	SWWWVV	FYAPHHFPTY	SGYWGAYGM	3374
GSWLI	IYSSSI	SISPSSGYTY	AWGHWYGF	3368
SYVPF	LYYYYM	SIYPYSGSTY	SYGPGYWGF	3313
PHHWVF	LSYYYI	SIYPYSGSTY	SVRGSKKPYFSGWAM	3293
VGWSPI	FAWFGP	SIYSYSSYTS	SFAGWASYAF	3289
SSYSLI	HYFPAI	SIYPYSGSTY	GPWWAF	3255
VGWSPI	FSSSSI	SIYPYSGSTY	SFAGWASYAF	3255
WSVHI	LSYSYM	SIYPYSGSTY	SGYWGAYGM	3245
AASYPI	ISYSYI	SIYPYYGYTS	YWYWYAM	3173
HAYYSV	IYSYYI	SISSYYSSTY	GPFSHPYGF	3165
SPPPF	ISYYSM	SISSSYGYTY	SPGYAGWYAL	3129
YSYLI	SHGAFM	SISSSYGYTY	SPGYAGWYAL	3122
YGSHP	LSYSYM	SIYPYSGSTY	SGYWGAYGM	3051
YSWLF	LYYYYM	SISPSYGSTY	SYGPGYWGF	3036
QGSWLI	LSYSYM	SIYPYSGSTY	SGYWGAYGM	3034
SYVPF	APYGYH	SISPSYGSTY	SYGPGYWGF	3021
YSYLI	SWPSPI	SISPSSGYTY	AWGHWYGF	3020
SAVPPF	IYSSSI	SIYSYYGSTY	GPWWAF	2941
GYFYPI	IYYSSM	YIYPYSGYTY	TVRGSKKPYFSGWAM	2927
SYVPF	LYYYYM	SISPSYGSTY	VPSGGPWGF	2923
YSYLI	AAPPSI	SISPSSGYTY	AWGHWYGF	2914
SWYWSAYPI	IYYSYI	YISPYYGSTY	WYFSGL	2896
SAVPPF	LSYYYI	SIYPYSGSTY	SFAGWASYAF	2890
GSWLI	LSYSYM	SIYPYSGSTY	SPGSGYYAM	2884
GSYLI	IYYSYI	SIYPYYSYTY	GYYWGSYGI	2860
SAYYPF	IYYSYM	SIYPYSGYTY	SVRGSKKPYFSGWAM	2850
VGWSPI	VSVPSI	SIYPYSGSTY	SFAGWASYAF	2849
SYVPF	LYYYYM	SISPSYGSTY	SFAGWASYAF	2845
VPHWPF	LSYYYI	SIYPYSGSTY	SVRGSKKPYFSGWAM	2844
SSHAH	IYYSSM	SIYPYSGYTS	SPGSGYYAM	2841
SAYAPF	ISYYYI	SIYPYSGSTY	SVRGSKKPYFSGWAM	2803
SSYSLI	IYYSSM	SIYPYSGYTS	SPGSGYYAM	2760
SYVPF	IYYSSM	SIYPYSGYTS	SPGSGYYAM	2754
GSFPPF	WAFPSG	YIYPSYSYTS	GWWVGSYGF	2745
VSWYPF	IYSYSM	SIYPSYSYTY	SYWYGAYGF	2722
GSWLI	LSYSYM	YIYPYSGSTY	SGYWGAYGM	2693
SSYSLI	IYSSSI	SIYSYYGSTY	SGYWGAYGM	2675
GYSVPI	LYYYYM	SISSYYSSTY	GPFSHPYGF	2674
SSYSLI	ISYYSM	SISSSYGYTY	SPGYAGWYAL	2664
SSYSLI	WPHHSI	SIYPYSGSTY	GPWWAF	2651
SAYAPF	FSSSSI	SIYPYYGSTS	GPWWAF	2610
GSWLI	FFVVYM	PYSPHVHSTY	SGYWGAYGM	2606
SYVPF	GSAVGM	SISPSYGSTY	SYGPGYWGF	2605
SSYSLI	FSSSSI	SIYPYYGSTS	SYGPGYWGF	2591
AGSHPI	ISYSYM	SIYPYSSYTY	GPWHGSYGL	2586
GSWLI	HWSHYM	VVHVAAGSTY	SGYWGAYGM	2586
GVFPI	LSYSYM	SIYPYSGSTY	SGYWGAYGM	2586
AWFSVH	IYYSSI	SIYSYSSYTS	SFAGWASYAF	2576
WWHSPI	IYSYYI	SISSYYSSTY	GPFSHPYGF	2557
GSYPI	LYYYYI	SISPYYSYTY	SGSYHYWSSAYAM	2541
SYVPF	ISYYSM	SISSSYGYTY	SPGYAGWYAL	2535
GYHLI	LSYSYM	SIYPYSGSTY	SGYWGAYGM	2528
SAVPPF	LSYYYI	SIYPYSGSTY	AVRGSKKPYFSGWAM	2500
YSWLF	FPVHVM	SIYPYSGYTS	SPGSGYYAM	2495
YSYLI	FSSSSI	SIYPYYGSTS	GPWWAF	2482
SYVPF	LYYYYM	SISPSYGSTY	SYGPGYWGFD	2481
FSGSLI	LSYSYM	SIYPYSGSTY	SGYWGAYGM	2468
GSWLI	LSYSYM	SIYPYSGSTY	SPGYAGWYAL	2431
VGWSPI	IYSYYI	SISSYYSSTY	GPFSHPYGF	2430
SAYAPF	LSYSYM	SIYPYYGSTY	AVRGSKKPYFSGWAM	2425
GYYYPI	LSYSYM	SIYPYSGSTY	SGYWGAYGM	2420
GSWLI	LSYSYM	GAAWHHVFTY	SGYWGAYGM	2419
SYVPF	LYYYYM	SIYPYSGSTY	SGYWGAYGM	2414
HWYWFP	ISYYYI	SIYPYYGSTY	AVRGSKKPYFSGWAM	2405
GYSVPI	FSSSSI	SIYPYYGSTS	GPWWAF	2382
GSWLI	IYYSYI	SIYPSYGYTS	YYWSYAM	2361
GSWYPI	FSSSSI	SIYPYYGSTS	GPWWAF	2360
SAVPPF	IYYSSM	SIYPYSGYTS	SPGSGYYAM	2357
VGWSPI	ISYYYI	SIYPYYGSTY	AVRGSKKPYFSGWAM	2354
YSYLI	LSYSYM	SISSSYGYTY	SPGYAGWYAL	2353
FHHHGLI	FSSSSI	SIYPYSGYTS	HHSYYGL	2351
SAVPPF	ISYYSM	SISSSYGYTY	SPGYAGWYAL	2351
GSWLI	LSYSYM	SIYPYSGSTY	VGPVPPYGM	2343
GYSVPI	LSYYYI	SIYPYSGSTY	GPFSHPYGF	2334
GSWLI	LSYSYM	SISPSYGSTY	SYGPGYWGF	2320
GFHWSPI	FSSSSI	SIYPYSGYTS	HHSYYGL	2312
YSWLF	LSYYYI	SIYPYSGSTY	SVRGSKKPYFSGWAM	2300
PFPYPF	ISYYYI	SIYPYYGSTY	AVRGSKKPYFSGWAM	2290
YSYLI	IYYSSI	SIYSYSSYTS	SFAGWASYAF	2287
GSWLI	ISYYYI	SIYPSSGYTY	YSSHGL	2265
WWYSLI	ISYYSM	SIYSSSGYTS	ASYSASAL	2242
SSYSLI	FSSSSI	SIYPYYGSTS	SVRGSKKPYFSGWAM	2234
GSWLI	LSYSYM	SIYPYSGSTY	SGYWGF	2223
YSWLI	ISSSSM	SISSYYGYTS	APGYWYGF	2212
GSWLI	FSSSSI	SIYPYSGYTS	HHSYYGL	2199
SSYSLI	YHFFHP	VVVWYFWATS	GPWWAF	2174
SGGSLF	LSYYSM	SISSSYGYTS	SHYGWSFAL	2155
YHYLF	LSYSYM	SIYPYSGSTY	SGYWGAYGM	2145
FFWLI	LSYSYM	SIYPYSGSTY	SGYWGAYGM	2097
YHYLF	SPSVGI	SIYSYYSSTY	SWAGYWGVGL	2086
YSWLF	IYYSSM	SIYPYSGYTS	SGYWGAYGM	2085
FSYHSFLI	IYSYSM	SISSYYGSTS	ILLLW	2078
YSWLF	GPGSSM	SIYPYSGYTS	SPGSGYYAM	2076
VSWHPI	FVFVHI	SIYSYSSYTS	SFAGWASYAF	2064
WWGGGLI	LSYSYM	SIYPYSGSTY	SGYWGAYGM	2038
WVYAWS	FSSSSI	SIYPYYGSTS	GPWWAF	2024
SFPVVF	ISYYYI	SIYPYYGSTY	AVRGSKKPYFSGWAM	2019
SYVPF	WFVAYM	SISPSYGSTY	SYGPGYWGF	2008
YYSLF	ISSYYI	SISPYYGYTY	GAWSFVYGGM	1983
YSYLI	ISYYSM	SISSSYGYTY	SGYWGAYGM	1972
SSYSLI	FSSSSI	HSYVHPFHTS	GPWWAF	1971
SYVPF	LYYYYM	SISPSYGSTY	GPFSHPYGF	1971
GYSVPI	WGYPGW	SISSYYSSTY	GPFSHPYGF	1970
SSYSLI	LSYYYM	SIYSSYSYTS	GSYWGWAYYVPGYSAL	1968
SYVPF	LSYSYM	SISPSYGSTY	SFGPPGWGF	1960
GSWLI	PWSFYM	SIYPYSGSTY	SGYWGAYGM	1948
YFFWF	LSYSYM	SISPSYGSTY	SYGPGYWGF	1935
GSWYPI	ISYSYM	SIYPYSSYTY	GPWWAF	1909
SYVPF	LSYSYM	FFVSWAPFTY	SYGPGYWGF	1905
SAYAPF	ISYYYI	SIYPYYGSTY	SYGPGYWGF	1899
SAYAPF	LYYYYM	SIYPYYGSTY	AVRGSKKPYFSGWAM	1896
GGYGI	LSYSYM	SIYPYSGSTY	SGYWGAYGM	1893
VYVPF	LSYSYM	SISPSYGSTY	SYGPGYWGF	1888
GYSVPI	IYSYYI	SISSYYSSTY	GPWWAF	1881
FSGPF	LYYYYM	SISPSYGSTY	SYGPGYWGF	1875
YYGFYLF	LSSYYM	SIYSSYSYTS	GGWSPWAGSYGAL	1836
GYSVPI	IYSYYI	SISSYYSSTY	SYGPGYWGF	1823
GSWYPI	ISYSYM	SIYPYSSYTY	SYGPGYWGF	1820
WYAGSPYLI	ISSYYI	SIYSSSSYTY	GGWYGL	1810
SAVPPF	LSYYYI	SIYPYSGSTY	GPFSHPYGF	1807
SAYAPF	ISYYYI	SIYPYYGSTY	GPWWAF	1792
VYAFPI	SWFHSI	SIYSYSSYTS	SFAGWASYAF	1792
PSFFPI	IYYSSI	SIYSYSSYTS	SFAGWASYAF	1769
SYVPF	LYYYYM	SISPSYGSTY	GPWHGSYGL	1769
SAYAPF	IYSYYI	SISSYYSSTY	GPFSHPYGF	1767
SAYAPF	ISYSYM	SIYPYSSYTY	GPWHGSYGL	1761
YSWLF	LSYSYM	SIYPYSGYTS	SPGSGYYAM	1761
SAVPPF	LSYYYI	SIYPYSGSTY	GPWHGSYGL	1759
SAYAPF	ISYYYI	SIYPYSGSTY	AVRGSKKPYFSGWAM	1754
YSYLI	LYYYYM	SISSSYGYTY	SPGYAGWYAL	1742
SAVPPF	SSFSHI	SIYPYSGSTY	SVRGSKKPYFSGWAM	1738
GYSVPI	ISYSYM	SIYPYSSYTY	GPWHGSYGL	1730
FGFVP	LSYSYM	SIYPYSGSTY	SGYWGAYGM	1720
SAYAPF	SWAHYS	SIYPYYGSTY	AVRGSKKPYFSGWAM	1716
GSWLI	LSYSYM	HSHPPHFSTY	SGYWGAYGM	1711
GYWVPI	IYSYYM	SISPSYGYTS	SSHGYGL	1709
YSYLI	ISYSYM	SIYPYSSYTY	GPWHGSYGL	1701
WWGGGLI	FSSSSI	SIYPYSGSTY	HHSYYGL	1691
GSWYPI	IYSYYI	SISSYYSSTY	GPFSHPYGF	1689
GSWLI	SYHPGS	WYGPVGFSTY	SGYWGAYGM	1647
YSYLI	IYSYYI	SISSYYSSTY	GPFSHPYGF	1642
GSWLI	HYWWSG	SIYPYSGSTY	SGYWGAYGM	1639
SSYFLI	IYYSSM	SIYPYYGSTY	GPWWAF	1638
SSYSLI	FSSSSI	SIYPYSGSTY	SGYWGAYGM	1634
GYYYPI	SYGAWM	YIYPYSGYTY	TVRGSKKPYFSGWAM	1632
PWPSI	ISYYSM	SISSSYGYTY	SPGYAGWYAL	1622
SAVPPF	VFWGYI	SIYPYSGSTY	SVRGSKKPYFSGWAM	1613
SSYSLI	IYSYYM	SISSYSGYTY	GAYAWVYGL	1613
SAVPPF	LSYSYM	SISPSYGSTY	SYGPGYWGF	1605
SSYSLI	SWWVFH	PAYWVWVFAA	GPWWAF	1601
SYVPF	LYYYYM	SISPSYGSTY	AVRGSKKPYFSGWAM	1600
HVPSS	LYYYYM	SIYPYSGSTY	SYGPGYWGF	1596
SSYSLI	SVWGFV	YGGGGAPGTY	GPWWAF	1587
WWPHPI	FSSSSI	SIYSYSSYTS	SFAGWASYAF	1577
YSYLI	ISYYYI	SIYPYYGSTY	AVRGSKKPYFSGWAM	1568
GVFPI	LSYSYM	SIYPSYGYTS	YYWSYAM	1553
GSWLI	ISYYSM	YIYPYSGYTY	TVRGSKKPYFSGWAM	1552
PPHVVW	LSYSYM	SIYPYSGSTY	SGYWGAYGM	1544
SSYSLI	PWGWYM	SIYPYSGSTY	SGYWGAYGM	1532
SAYAPF	LSYSYM	SIYPYYGSTY	SVRGSKKPYFSGWAM	1530
SSYSLI	FSSSSI	SIYSYSSYTS	SFAGWASYAF	1527
GSWLI	YYWHFV	PYHPSVAFAY	SGYWGAYGM	1521
GSWYPI	LSYSYM	SIYPYSGSTY	GPWHGSYGL	1518
FWYSA	LYYYYM	SISPSYGSTY	PYAFHWWGF	1516
AWGVS	PPPAYM	FSAGYAPPTY	SGYWGAYGM	1510
FHHHS	FSSSSI	SIYPYYGSTS	GPWWAF	1508
FFHPF	LYYYYM	SISPSYGSTY	HPAFWGWGF	1503
FSGSLI	LSYYYI	SISSYYGYTS	VYGGM	1485
GSWLI	FSSSSI	SIYPYSGYTS	GAVVHSYGGYAYHHSYYGL	1475
GSWLI	GHVAYM	SIYPYSGSTY	SGYWGAYGM	1469
SSVLI	FYFPYM	SIYPYSGSTY	SGYWGAYGM	1466
SSYSLI	FSSSSI	SIYPYYGSTS	SFAGWASYAF	1464
SAVPPF	LSYYYI	SIYPYSGSTY	VGLW	1459
YHYLF	LYYYYM	SIYSYYSSTY	SWAGYWGVGL	1458
WWVYP	IYYSYI	SIYPSYGYTS	YYWSYAM	1454
AWPFHV	FGPFPI	SIYSYSSYTS	SFAGWASYAF	1449
HYAAF	IYYSSM	SIYPYSGYTS	SPGSGYYAM	1444
VSFYS	FFGWVP	GAPWFGHFTY	SGYWGAYGM	1441
YSYFY	LSYYYI	SIYPYSGSTY	SVRGSKKPYFSGWAM	1436
GWVAP	VFYGSG	SIYPYSGSTY	SGYWGAYGM	1423
SAVPPF	LSYSYM	YYAWSAWSTY	SVRGSKKPYFSGWAM	1408
YSYLI	FSSSSI	SIYPYSGSTY	AWGHWYGF	1408
PHHYH	LSYSYM	WGSGVSPGTY	SGYWGAYGM	1397
SYVPF	LSYSYM	SIYPYSGSTY	SVRGSKKPYFSGWAM	1395
YSWLF	FSSSSI	SIYPYYGSTS	GPWWAF	1395
YSYLI	AASHHV	SISSSYGYTY	SPGYAGWYAL	1395
GYSVPI	IYSYYI	SISSYYSSTY	AFSWHAFGF	1381
GPHSS	FYVPYM	SIYPYSGSTY	SGYWGAYGM	1380
SSYSLI	GVWAFA	SIYPYSGSTY	GPWWAF	1375
SSYSLI	FSSSSM	SIYPYYGYTS	SSYYHAM	1374
GSWYPI	APSVYM	ASVPHAPYTY	GPWHGSYGL	1367
FSWPGG	PGHSSI	SIYSYSSYTS	SFAGWASYAF	1366
SSYSLI	FSSSSI	SIYPYYGSTY	GPWWGM	1363
SSYSLI	FSSSSI	SASYAYGSGF	GPWWAF	1359
SYYHPAAYW	LSYSYM	SIYPYSGSTY	SGYWGAYGM	1343
SSYSLI	LSYSYM	SIYPYSGSTY	SVRGSKKPYFSGWAM	1340
GSWYPI	GAGWSS	SIYPYSSYTY	GPWHGSYGL	1324
SSYSLI	FSSSSI	YWVAPWWSTS	GPWWAF	1316
GSWYPI	ISYSYM	SIYSYSSYTS	GPWHGSYGL	1306
HWSHGI	IYSYYI	SISSYYSSTY	GPFSHPYGF	1299
GSWLI	LSYSYM	HVFPPGGSTY	SGYWGAYGM	1298
WPGAF	YPASHM	SIYPYSGSTY	SGYWGAYGM	1297
GSWLI	FSSSSI	SIYSYYGSTY	GPWWAF	1293
GSWLI	LSYSYM	GFGGYSPSTY	SGYWGAYGM	1292
GSWLI	FSSSSI	SIYPYSGSTY	GPWWAF	1285
GSWLI	LSYSYM	SAPYFWSSTY	SGYWGAYGM	1282
SAYAPF	LSYSYM	SIYPYSGSTY	SVRGSKKPYFSGWAM	1276
GSWLI	FHYGGM	SIYPYSGSTY	SGYWGAYGM	1270
SFFPI	LSYSYM	SISPSYGSTY	SHYGVWYGAM	1264
SYVPF	LSYSYM	SWYPGPWSTY	SYGPGYWGF	1264
AGVGG	FSSSSI	SIYPYSGYTS	HHSYYGL	1263
SYVPF	VVSAYM	SIYPYSGSTY	SGYWGAYGM	1259
SYVPF	LSYSYM	SISPSYGSTY	SGYWGAYGM	1255
PFGVSV	FSSSSI	SIYSYSSYTS	SFAGWASYAF	1249
VWYSWLI	FSSSSI	SIYPYSGYTS	GAVVHSYGGYAYHHSYYGL	1249
SYVPF	LYYYYM	VYWAGPYYTY	SYGPGYWGF	1228
GSWLI	LSYSYM	SIYPYSGYTS	SPGSGYYAM	1220
GYGWPI	LSYSYM	SIYPYYGYTS	YYYSYAM	1218
GSWLI	LSYSYM	SISSSYGYTY	SPGYAGWYAL	1210
GSWLI	LSYSYM	SIYPYSSYTY	GPWHGSYGL	1210
GSWLI	LSYSYM	SHHSWHHPTY	SGYWGAYGM	1197
SAVPPF	LSYYYI	FPVYFWWSTY	SVRGSKKPYFSGWAM	1193
GSWLI	SWWPYM	SIYPYSGSTY	SGYWGAYGM	1187
SSYSLI	LYSYYI	SISSYYGYTS	VYGGM	1177
SFFPI	FWPYWM	SISPSYGSTY	SHYGVWYGAM	1169
GHAVGLI	FSSSSI	SIYPYSGSTY	HHSYYGL	1167
PHGGPI	ISYSYM	SIYPYSSYTY	GPWHGSYGL	1160
VGWSPI	HWFYSI	SIYSYSSYTS	SFAGWASYAF	1160
GSWLI	LSYSYM	SIYPYSGSTY	VHSPGGYGM	1157
GSWLI	LSYSYM	SIYPYSGSTY	YYWSYAM	1156
SAYAPF	ISYYYI	PSYFSPFATY	AVRGSKKPYFSGWAM	1133
VGWSPI	VSGPSI	SIYSYSSYTS	SFAGWASYAF	1126
GYGWPI	IYYYYM	SISPYYSSTY	ASSVWSFYAL	1109
SAYAPF	ISYYYI	SIYPYYGSTY	VSPSAFFWGFSGWAM	1108
GSFLI	LSYSYM	SIYPYSGSTY	SGYWGAYGM	1102
GSWLI	LSYYYM	SIYPYSGYTY	GVWYGAYGL	1102
FSYGSSFGI	IYYSSM	SISSYYGYTY	GYPGGFWYAF	1100
GSWLI	LSYSYM	HWFHHYGSTY	SGYWGAYGM	1078
HPSVGLI	FSSSSI	SIYPYSGYTS	GAVVHSYGGYAYHHSYYGL	1077
YSWLF	LSYSYM	SIYPYSGSTY	SPGSGYYAM	1077
SGHSG	ISYYYI	SIYPSSGYTY	YSSHGL	1074
GSWLI	LSYSYM	HGWWGVGSTY	SGYWGAYGM	1070
GSWLI	FSSSSI	SISPSSGYTY	AWGHWYGF	1068
FVVAG	LSYSYM	SIYPYSGSTY	SGYWGAYGM	1066
YWFYAW	LSYSYM	SIYPYSGSTY	SVRGSKKPYFSGWAM	1064
SYVPF	FSSSSI	SIYSYSSYTS	SFAGWASYAF	1059
SAVPPF	HPSWYM	SIYPYSGSTY	SGYWGAYGM	1053
VGWSPI	VHPYSI	FPSVVFAYTS	SFAGWASYAF	1051
GYGWPI	VVGHYM	SIYPYYGYTS	YYYSYAM	1047
SSYSLI	GGWWFF	SIYPYSGSTY	GPWWAF	1042
HGPLI	LSYSYM	SIYPYSGSTY	SGYWGAYGM	1040
SAVPPF	LSYYYI	YGSYFFGWTY	SVRGSKKPYFSGWAM	1031
GSWYPI	ISYYSM	YIYPYSGYTY	TVRGSKKPYFSGWAM	1028
GSWLI	LSYSYM	SIYPYSGSTY	YSSHGL	1027
WWGGGLI	LYYYYM	SISPSYGSTY	SYGPGYWGF	1024
FVHAI	WVAGYM	YVYYFGFHTY	SGYWGAYGM	1022
GSWYPI	ISYSYM	HFGGSVWYTY	GPWHGSYGL	1021
GSWLI	LSYSYM	SIYPYSGSTY	AWGHWYGF	1019
GYSVPI	IYSYYI	SISSYYSSTY	SVRGSKKPYFSGWAM	1018
GSWYPI	FASFYM	SIYPYSSYTY	GPWHGSYGL	1017
GSFLI	LSYSYM	SIYPYSGYTY	GVWYGAYGL	1011
HWSSPI	PYFHYM	SIYPYSSYTY	GPWHGSYGL	1011
SAVPPF	YSVSWF	FWVYAYWPTY	SVRGSKKPYFSGWAM	1010
AWAPPF	LSYSYM	SIYPYSGSTY	SVRGSKKPYFSGWAM	1007
VGWSPI	FFFVWI	SSFHFPSYTS	SFAGWASYAF	1006
VGWSPI	IYYSSI	AVFPGPAYTS	SFAGWASYAF	1006
FVPSW	HYSVHY	FAFYSSSWFY	SGYWGAYGM	1004
GSWYPI	ISYSYM	SIYPYSSYTY	AGVGSAPGL	999
GSWLI	GWAGSI	SIYSYSSYTS	SFAGWASYAF	997
VGWSPI	IYYSSI	SIYSYSSYTS	SVRGSKKPYFSGWAM	991
GSWLI	FVYSYM	SIYPYSGSTY	HGWVYYFGM	988
SSYSLF	LYYYYM	SIYPYSGYTS	SPYSWFGM	988
SYVPF	LYYYYM	SIYPYSGSTY	SVRGSKKPYFSGWAM	984
VGWSPI	ASHVPS	SHSAFFHYTS	SFAGWASYAF	977
GYSVPI	IYSYYI	SGHVHAYSTY	GPFSHPYGF	966
SYVPF	LYYYYM	SIYPYSGSTY	FWFGYYWGF	964
VGWSPI	ISYYSM	SISSSYGYTY	SPGYAGWYAL	960
VFYLI	ISYYSM	SISSSYGYTY	SPGYAGWYAL	959
SSYSLI	HWPHYI	SYVYSGFFTY	GPWWAF	949
GSWLI	AVAFGG	PVHWWAGSTY	SGYWGAYGM	947
SAVPPF	LSYYYI	SIYPYSGSTY	SVRGSKKPYFSGWAMD	947
GSWLI	LSYSYM	SIYPYYGSTS	GPWWAF	946
VGWSPI	LSYSYM	SISPSYGSTY	SYGPGYWGF	943
SAPWVLI	FSSSSI	SIYPYSGSTY	HHSYYGL	942
GSWYPI	ISYSYM	SIYPYSSYTY	SVRGSKKPYFSGWAM	940
GSWLI	GVHHPI	SIYSYSSYTS	SFAGWASYAF	934
SSYSLI	FSSSSI	SIYPYYGSTS	GPWHGSYGL	932
AWASLI	IYYYSM	SIYPYYSYTY	GWFGYGWGSGHYYYPYGM	931
SSYSLI	FSSSSI	SIYPYSGYTS	HHSYYGL	931
VGWSPI	ASVVWW	SIYPYSGSTY	SFAGWASYAF	930
SAVPPF	LSYSYM	FYYYGHAATY	SVRGSKKPYFSGWAM	929
SFHYLF	ISYSSM	SIYPYSGSTY	SYAL	927
SAVPPF	PWWVAS	SIYPYSGSTY	SVRGSKKPYFSGWAM	926
SSYSLI	SPGASI	AFGAWHYGTY	GPWWAF	926
YSFLI	FSSSSI	SIYPYSGSTY	SPGWGFYAI	925
GYSVPI	ISYYYI	SIYPYYGSTY	AVRGSKKPYFSGWAM	923
VVSHVY	ISYYSM	YIYPYSGYTY	TVRGSKKPYFSGWAM	922
YWGAI	VAFGYM	SIYPYSGSTY	SGYWGAYGM	922
AVGGWI	IYYSSI	SIYSYSSYTS	SFAGWASYAF	920
GYSVPI	IYYSSI	SIYSYSSYTS	SFAGWASYAF	919
SAYAPF	LSYSYM	SIYPYSGSTY	AVRGSKKPYFSGWAM	917
GSWYPI	ISYYYI	SIYPYYGSTY	AVRGSKKPYFSGWAM	916
SGYYPI	ISYYSM	SIYPYSGSTY	VGYWGYGM	916
SSWAPF	ISYSYM	SIYPYSGSTY	SVRGSKKPYFSGWAM	916
SAYAPF	IYYSSI	SIYSYSSYTS	SFAGWASYAF	915
SAVPPF	FSSSSI	SIYSYSSYTS	SFAGWASYAF	911
YSYLI	HHASSM	SISSSYGYTY	SPGYAGWYAL	908
GSFLI	LSYYYM	SIYPYSGYTY	GPWHGSYGL	901
GSWYPI	IYYSSI	SIYSYSSYTS	SFAGWASYAF	901
SSYSLI	FAVYYH	VPFVHFWPAS	GPWWAF	901
GAYLI	ISYSYM	SIYSYYSYTS	SGAFYGM	898
GYSVPI	IYSYYI	SIYPYSGSTY	GPFSHPYGF	897
YVHPF	LSYSYM	SIYPYSGSTY	SYGPGYWGF	895
VGWSPI	IYYSSM	SIYPYSGYTS	SPGSGYYAM	893
YWSHSF	LSYSYM	SIYPYSGSTY	SVRGSKKPYFSGWAM	893
GSVWI	LSYSYM	SIYPYSGSTY	SGYWGAYGM	890
SSYSLI	LSYSYM	SISPSYGSTY	SYGPGYWGF	890
VAVPW	FGAFWM	SISSSYGYTY	SPGYAGWYAL	890
SAVPPF	LSYSYM	SIYPYSGSTY	SYGPGYWGF	888
VGWSPI	IYYSSI	SIYSYSSYTS	GPWWAF	879
ASHPY	FYWPGM	SIYPYSGYTS	SPGSGYYAM	873
SSYSLI	ISYSSM	SIYPYYSYTS	SPYYSAF	873
GSWLI	LSYSYM	SIYPYYGSTY	AVRGSKKPYFSGWAM	871
PGPSI	VHHAVY	SIYPYSGSTY	SGYWGAYGM	867
FSGSLI	LYYYYM	SISSYYGYTS	VYGGM	864
VGWSPI	IYYSSI	SIYSYSSYTS	SYGPGYWGF	862
YSYLI	ISYYSM	SISSSYGYTY	FGPVVHHFAL	862
SSYSLI	FSSSSI	SIYPYYGSTS	GPFSHPYGF	861
VWVWA	LSYSYM	SIYPYSGSTY	SYGPGYWGF	859
AHSLI	ISYYSM	SIYSYYGYTY	AWWGSYWYAL	850
YSYLI	PGGYVI	SIYPYSGSTY	AWGHWYGF	849
GSWLI	LSYSYM	VGWAYSFAYY	SGYWGAYGM	848
SYVPF	LYYYYM	SISPSYGSTY	SPYASYGGF	846
SWHYI	LSYSYM	FYHAPVPGTY	SGYWGAYGM	845
GYVPI	ISYSYM	YISPSSSYTY	SGWYYPGWAF	839
SAYAPF	ISYYYI	SIYPYSGSTY	SGYWGAYGM	838
GVFPI	SPWWYI	SIYPSYGYTS	YYWSYAM	837
SSYSLI	FSSSSI	SIYPYYGSTS	GPWWAFD	835
GSWLI	LSYSYM	SIYPYSGSTY	TVRGSKKPYFSGWAM	833
GSWLI	LSYSYM	SIYSYSSYTS	SFAGWASYAF	833
SAVPPF	LSYYYI	SIYPYSGSTY	GPYPVAHVAFSGWAM	833
SSYSLI	FSSSSI	SIYPYYGYTS	SPWYSAF	833
GSWLI	YAVAAM	GYGWYHAGTY	SGYWGAYGM	832
SSYSLI	LYYYYM	SIYPYSGSTY	SYGPGYWGF	831
VWWFAY	ASSYYM	SIYPYSSYTY	GPWHGSYGL	831
GSWYPI	ISYSYM	SIYPYSGSTY	SGYWGAYGM	827
SSYSLI	ISYYYI	SIYPSSGYTY	YSSHGL	827
GVFPI	LYYYYM	SISPSYGSTY	SYGPGYWGF	822
YYGSYSVPF	ISYSSI	SIYPSSSYTS	GHGYGL	822
YSWLF	IYYSSM	SIYPYSGYTS	HYYGSYYAM	819
GSWYPI	ISYSYM	PFWSGWSYTY	GPWHGSYGL	818
GSWYPI	VHPPYM	SIYPYSGSTY	GPWHGSYGL	818
YHYLF	LYYYYM	SIYPYSGSTY	SWAGYWGVGL	818
SAYAPF	LSYSYM	SISPSYGSTY	SYGPGYWGF	816
GSWLI	LSYSYM	SIYPYSGSTY	PAS	814
VGWSPI	IYSSSI	SIYSYYGSTY	GPWWAF	812
PVVAGP	LYYYYM	SISPSYGSTY	SYGPGYWGF	811
VGWSPI	FSSSSI	SIYSYSSYTS	SGYWGAYGM	806
WWGGGLI	FSSSSI	SIYPYSGYTS	SGYWGAYGM	805
YSWLF	GYFGWM	SIYPYSGSTY	SPGSGYYAM	799
SYVPF	SWAYYV	GSFWPAWVTY	SYGPGYWGF	798
QSYVPF	LYYYYM	SISPSYGSTY	SYGPGYWGF	797
YHYLF	LYYYYM	SISPSYGSTY	SYGPGYWGF	796
SFHYLF	LSYSYM	SISPYSGSTY	SYAL	795
WWGGGLI	LSYYYI	SIYPYSGSTY	SVRGSKKPYFSGWAM	795
SFFPI	LSYSYM	SIYPYSGSTY	SGYWGAYGM	793
YWGLI	LYYYSM	SISPSYGSTY	YWYGYHGSGF	793
FSYHSFLI	IYSYSM	SISSYYGSTS	AYPGYGVGWSSWWGHSSAL	790
SSYSLI	IYYSYI	SIYPSYGYTS	YYWSYAM	789
GSWLI	ISYYSM	SIYPYYGYTS	SSYYHAM	787
GSWLI	LSYSYM	SIYPYSGSTY	WLLGCL	787
AWYPI	IYSSSM	SIYPYYGSTY	GPYWAM	785
SSYSLI	FSSSSI	SIYPYSGSTY	SVRGSKKPYFSGWAM	785
GSWLI	FSSSSI	SIYSSYGYTY	SPGWGFYAI	784
GSWLI	FHSWYM	GWHAHPAYAY	SGYWGAYGM	783
SAVPPF	LSYYYI	SIYPYSGSTY	SPGSGYYAM	783
YSYLI	SPPWYP	SISPSSGYTY	AWGHWYGF	782
YYGALF	LYYYSM	SISPYYGYTS	YWHGSYAAGM	782
FYSPF	LYYYYM	SHYPGYYYTY	SYGPGYWGF	776
SSYSLI	LYYSSM	SIYPYYGYTS	SPYYSAM	776
SYVPF	FSSSSI	SIYPYSGYTS	HHSYYGL	776
SASPY	LSYSYM	SIYPYSGYTS	SPGSGYYAM	775
SSYSLI	VGSGHF	SIYPYYGSTS	GPWWAF	775
GYGWPI	LSYSYM	SIYPYSGSTY	SGYWGAYGM	773
PWYSW	LSYSYM	SIYPYSGSTY	SGYWGAYGM	773
SYVPF	LYYYYM	WYSHVSFSTY	SYGPGYWGF	771
YSWLF	AFVGWV	SIYPYSGYTS	SPGSGYYAM	770
PYAPYVFHW	LYYYYM	SISPSYGSTY	SYGPGYWGF	769
SAVPPF	LSYYYI	SIYPYSGSTY	GSKKPYFSGWAM	769
GVFPI	LSYSYM	SIYPYSGSTY	YYWSYAM	765
SSYLI	ISYYSM	SIYPYSGSTY	GSGWWGFWGL	765
WGVAHI	FSSSSI	SIYPYYGSTS	GPWWAF	765
SYVPF	LYYYYM	SISPSYGSTY	SPGSGYYAM	764
PWSSPI	LSYSYM	SIYPYSGSTY	SGYWGAYGM	763
GYHLI	LSYSYM	SIYPSSGYTY	YSSHGL	762
YYWVV	IYSSSI	SISPSSGYTY	AWGHWYGF	762
SSYSLI	SYPHYF	YASVFWHSTS	GPWWAF	761
GVYHI	ISYYYI	SIYPSSGYTY	YSSHGL	758
SYVPF	IYYSYI	SIYPSYGYTS	YYWSYAM	757
SAYAPF	ISYYYI	SIYPYYGSTY	VGLW	756
VFPHS	LSYYSM	SISPSYGSTY	SHYGVWYGAM	752
SAVWPF	LSYSYM	SIYPYSGSTY	SVRGSKKPYFSGWAM	751
YAGHS	HWVVSM	SIYPYSGYTS	SPGSGYYAM	751
GSWLI	IYYSSM	SHWYVPSYTS	SPGSGYYAM	750
SAVPPF	LYYYYM	SIYPYSGSTY	SYGPGYWGF	748
GYHLI	LYYYYM	SISPSYGSTY	SYGPGYWGF	747
GSWLI	HAPGVM	SISSSYGYTY	SPGYAGWYAL	745
GYSVPI	SVSVGI	SISSYYSSTY	GPFSHPYGF	744
AVASH	IYYYSM	SIYPSYGSTS	SYGYWSSWGM	740
SAYAPF	ISYYYI	SIYPYYGSTY	SFAGWASYAF	740
VGWSPI	YYVSSI	SIYSYSSYTS	SFAGWASYAF	740
YSWLF	IYYSSM	SIYSYSSYTS	SPGSGYYAM	740
YSWLF	SGFGSM	SIYPYSGSTY	SPGSGYYAM	735
GYYYPI	LYYYYM	SISPSYGSTY	SYGPGYWGF	731
SSYSLI	FSSSSI	SIYPYYGSTS	PYYAAF	731
FGFSH	LSYSYM	SIYPYSGSTY	PWPFPGAGM	727
YFYLI	IYYYSM	SIYSSSGYTS	AYGYYSWYGM	726
YSYLI	IYSSSI	HHHVVPWYTY	AWGHWYGF	726
SAYAPF	ISYYSM	SISSSYGYTY	SPGYAGWYAL	725
WGGSPFYLF	LSYSYM	SISSSYGYTY	GVGVAF	725
YSYLI	ISYYSM	SISSSYGYTY	SYGPGYWGF	724
YSWLI	LSYSYM	SISPYYGYTY	GVPHYAM	721
GSAYFYGLF	IYYSSM	SIYPYYGYTS	GYAAM	718
QSAVPPF	LSYYYI	SIYPYSGSTY	SVRGSKKPYFSGWAM	718
GYSVPI	LSYYYI	SISSYYSSTY	FWGSAWYGF	716
YSWLF	IYYSSM	PAGSPWHYTS	SPGSGYYAM	716
SSYSLI	FSSSSI	SIYPYSGYTS	GAVVHSYGGYAYHHSYYGL	714
GSWLI	LSYYSM	SISPSYGSTY	SHYGVWYGAM	712
VGWSPI	IYYSSI	SIYPYSGSTY	SFAGWASYAF	712
WYPFAVGPF	IYSSSM	SIYPSYSYTS	GSGYAM	710
ASYLI	LSYYYI	SISSSSSYTS	APGPSAWWGL	709
FSGSLI	LSYYYI	SISPSYGSTY	VYGGM	709
FSGSLI	LYYYYM	SISPSYGSTY	SYGPGYWGF	709
GVFPI	IYYSYI	SIYPYSGSTY	YYWSYAM	709
SSYSLI	AVWFSI	SIYSYSSYTS	SFAGWASYAF	709
SSYSLI	IYSSSI	SIYSYYGSTY	SYGPGYWGF	709
SGYYPI	LSYSYM	SIYPYSGYTY	VGYWGYGM	708
WGHYPI	ISYSYM	SIYPYYGYTS	YYYSYAM	708
GYSVPI	IYSYYI	HAWFSGPVTY	GPFSHPYGF	705
WYYSLI	LYYYYM	SIYPSSSYTS	AHYYSWGGAF	705
SAVPPF	LSYYYI	SIYPYSGSTY	SPGYAGWYAL	704
SSYGPF	IYSSSM	SISPYYGSTY	GGAWYPHAYWAL	704
SYVPF	LYYYYM	SISPSYGSTY	SPGYAGWYAL	703
GYSVPI	ISYYSM	SISSSYGYTY	SPGYAGWYAL	702
WWGGGLI	FSSSSI	SIYPYYGSTS	GPWWAF	701
YSFLI	FSSSSI	SIYSSYGYTY	GAYHYHYAI	701
SGWPFLI	ISYSYM	SIYPYSGSTY	ASYYSFYYGM	700
SSYSLI	FSSSSI	SASYYYSPAS	GPWWAF	699
YWYLF	IYSYSM	SIYPSSSYTS	YGWGYPSGYAL	698
HSSVP	LSYSYM	SIYPYSGSTY	SGYWGAYGM	697
SAYAPF	IYYSSM	SIYPYSGYTS	SPGSGYYAM	697
SGWPFLI	LSYSYM	SIYPYYGYTY	ASYYSFYYGM	697
GSWLI	ISYSYM	SIYPYYGYTS	YYYSYAM	696
SSYLI	LSYSYM	SISPSSGYTS	GSGWWGFWGL	695
GSWLI	LSYYYM	SIYPYSGSTY	SGYWGAYGM	693
SSYSLI	FSSSSI	FFHFHVWSTY	GPWWAF	692
SSYSLI	IYSSSI	SISPSSGYTY	AWGHWYGF	692
SYVPF	LYYYYM	SISPSYGSTY	SYGPGYWGAYGM	692
SYVPF	VWFSYA	SIYPYSGSTY	SYGPGYWGF	689
PAYGI	YFYFAY	SYSHSWPFTY	SGYWGAYGM	688
PYAPH	ISYSYM	SIYPYSSYTY	GPWHGSYGL	688
WFPPF	LYYYYM	SISPSYGSTY	SYGPGYWGF	688
SAYAPF	WVHWVI	SIYPYYGSTY	AVRGSKKPYFSGWAM	687
WHAGY	LYYYYM	WHHAAGYATY	SYGPGYWGF	687
SAVPPF	IYYSYI	SIYPSYGYTS	YYWSYAM	686
VAWFF	LYYYYM	SIYPYSGSTY	SYGPGYWGF	686
SSYSLI	LSYSYM	SIYPYSGSTY	SYGPGYWGF	685
WHGVV	LYYYYM	SISPSYGSTY	SYGPGYWGF	683
PSAPF	LSYSYM	SIYPYSGSTY	SGYWGAYGM	681
SFWHY	LSYSYM	SSFPWPHSTY	SGYWGAYGM	680
HFAAPI	ISYSYM	SIYPYSGSTY	GPWHGSYGL	678
YSSPSYPI	LYYYYM	SISSYYGYTS	GSYGSGL	677
GSWLI	FSSSSI	SIYSYSSYTS	SFAGWASYAF	676
SWWFPI	LSYSYM	SIYPYSSYTY	GPWHGSYGL	675
SYVPF	FSSSSI	SIYSYYGSTY	GPWWAF	675
SYVPF	LYYYYM	SISPSYGSTY	ASSSSGWGF	675
VGWSPI	PAAGYI	SIYSYSSYTS	SFAGWASYAF	675
VPSLF	IYYSSM	SIYPYSGYTS	SPGSGYYAM	675
YSYLI	ISYYSM	SISSSYGYTY	SVRGSKKPYFSGWAM	675
GSWYPI	ISYYSM	SISSSYGYTY	SPGYAGWYAL	674
PHFHF	ISYYYI	SIYPYYGSTY	AVRGSKKPYFSGWAM	674
SAVPPF	SSWYPP	YVGWPVHSTY	SVRGSKKPYFSGWAM	673
SAYAPF	LYYYYM	SIYPYSGSTY	AVRGSKKPYFSGWAM	669
SSYSLI	YGWHWF	HFAGSVSPVY	GPWWAF	668
WPFWG	LSYSYM	SISPSYGSTY	GFWVVWWGF	668
FFVYHYH	FSSSSI	SIYPYSGYTS	HHSYYGL	667
PAVHPI	LSYYYI	SISSYYSSTY	GPFSHPYGF	667
GSYAA	FSPHYM	FYAVSWGSTY	SGYWGAYGM	666
SYYWYALI	IYYYYI	SISSYYGYTS	SSYSYSGGAL	666
VGWSPI	LSYSYM	SIYPYSGSTY	SVRGSKKPYFSGWAM	665
GSWLI	LSYSYM	SIYPYSGSTY	SGYWGA	664
GSWYPI	SYHAYH	FPSHWGSYTY	GPWHGSYGL	664
VGWSPI	YAVHHI	SIYSYSSYTS	SFAGWASYAF	664
GSWLI	YAGGVW	SIYPYSGSTY	SGYWGAYGM	663
YGYYF	LYYYYM	SISPSYGSTY	AYSFVYWGF	663
GYHLI	LSYYYI	SIYPYSGSTY	SVRGSKKPYFSGWAM	662
GYSVPI	LYYYYM	SIYPYSGSTY	GPFSHPYGF	662
GSWLI	GPAPSM	WAPSHGGSTY	SGYWGAYGM	661
SSWAPF	LSYSYM	SIYPYSGYTY	SVRGSKKPYFSGWAM	661
YSWLF	IYSYYI	SISSYYSSTY	GPFSHPYGF	659
YSYLI	SWWPSI	SIYPYSGSTY	AWGHWYGF	657
SYVPF	FSSSSI	SIYPYSGSTY	GPWWAF	656
GSWLI	LSYSYM	SIYPYSGSTY	WLLGCLRY	653
GYSVPI	PYPGYI	SISSYYSSTY	GPFSHPYGF	653
SSYSLI	FSSSSI	SIYPYYSYTS	SPFYGGL	653
GSYLI	LSYSYM	SIYSYYGYTS	SGHGYGM	652
SYVPF	ISYYYI	SIYPSSGYTY	YSSHGL	649
YSHSI	LSYSYM	SIYPYSGSTY	SGYWGAYGM	649
SYSASPF	IYYYSI	SIYSYYSYTS	GYPAF	648
YSWLF	IYYSSM	SIYPYSGYTS	SVRGSKKPYFSGWAM	648
YSWLF	IYYSSM	SIYPYSGYTS	SYGPGYWGF	648
FGPSI	YVVSWM	SIYPYSGSTY	SGYWGAYGM	646
GSWLI	HVYSYM	SIYPYSGSTY	SGYWGAYGM	646
WFPHV	GSSAFV	GFHWGHWSTY	SGYWGAYGM	645
SAVPPF	FSSSSI	SIYPYSGYTS	HHSYYGL	643
SAVPPF	ISYYYI	SIYPSSGYTY	YSSHGL	643
SGYYPI	YWFFWM	SIYPYSGYTY	VGYWGYGM	643
WWSPFP	LSYYYI	SIYPYSGSTY	SVRGSKKPYFSGWAM	643
GYSVPI	LSYSYM	SISPSYGSTY	SYGPGYWGF	641
SSYLI	LSYSYM	SIYPYSGSTY	SGYWGAYGM	641
WGALI	LSYSYM	SIYPYSGSTY	SGYWGAYGM	641
WYYWFG	LSYYYI	SISSYYSSTY	GPFSHPYGF	639
GSWLI	LSYSYM	SIYPYSGSTY	SWAGYWGVGL	637
SGWPSYLF	IYSYYI	SIYSSYGYTS	GPYSWGYPWYGF	636
YSYLI	IYYSSM	SIYPYSGYTS	SPGSGYYAM	636
PPPYSW	LSYYYI	SIYPYSGSTY	SVRGSKKPYFSGWAM	635
SAYAPF	LSYYYI	SIYPYYGSTY	AVRGSKKPYFSGWAM	635
YYWPLI	FSSSSI	SIYPYSGYTY	GWGM	635
HWASPF	LSYSYM	SIYPYYGSTY	AVRGSKKPYFSGWAM	632
SSYSPF	IYSSYM	YISPYYGYTY	GYHYYGL	632
SSYSLI	IYSSSI	SIYSYYGSTY	SVRGSKKPYFSGWAM	631
SYVPF	FSSSSI	SIYPYSGYTS	GAVVHSYGGYAYHHSYYGL	628
SYVPF	IYSSSI	SISPSSGYTY	AWGHWYGF	627
SYVPF	LYYYYM	AYHHVAHVTY	GGVPHFWGF	627
GYSVPI	IYYSSM	SIYPYSGYTS	SPGSGYYAM	626
SAYAPF	IYSSSI	SIYSYYGSTY	GPWWAF	626
YSWLI	IYYSYI	SIYPYSGSTY	GVPHYAM	626
SAVPPF	FSSSSI	SIYPYSGSTY	GPWWAF	625
SYVPF	YAVHYM	SIYPYSGSTY	SYGPGYWGF	625
VGWSPI	LSYSYM	SIYPYSSYTY	GPWHGSYGL	625
YSYLI	ISYYSM	SISSSYGYTY	GPWWAF	625
SAVPPF	LSYSYM	SIYPYSGSTY	TVRGSKKPYFSGWAM	624
SAYAPF	SFYVYI	SIYPYYGSTY	AVRGSKKPYFSGWAM	624
GSWLI	LSYSYM	SIYPYSGSTY	HHSYYGL	622
GSWLI	LSYSYM	SIYPYSGSTY	WYVWYSAGM	622
SAVPPF	LSYYYI	HYFAAWGHTY	SVRGSKKPYFSGWAM	621
GSWYPI	ISYSYM	SIYPYSGSTY	GPWHGSYGL	620
GYYYPI	LSYYYI	SIYPYSGSTY	SVRGSKKPYFSGWAM	619
SAYAPF	LYYYYM	SIYPYYGSTY	SVRGSKKPYFSGWAM	619
SAVPPF	LSYYYI	SIYPYSGSTY	SYYSFYHFHSSGWAM	618
SSYLI	PGSGPM	SISPSSGYTS	GSGWWGFWGL	618
GSYLI	AYGHYM	SIYSYYGYTS	SGHGYGM	617
SAVPPF	PYWFHY	SIYPYYGSTY	TVRGSKKPYFSGWAM	617
YHYLF	LSYYYI	SIYPYSGSTY	SVRGSKKPYFSGWAM	616
GSWLI	IYYYSI	SIYSYYSSTY	SWAGYWGVGL	615
SYVPF	LYYYYM	YISPSYGSTY	SYGPGYWGF	615
YVSGYYI	FSSSSI	SIYPYSGYTS	GAVVHSYGGYAYHHSYYGL	615
GSWYPI	IYYSSM	SIYPYSGYTS	SPGSGYYAM	614
GSYLI	LYYYYM	SISSSSGYTS	SYSYGWWGL	614
GSFLI	LSYSYM	SIYPYSGSTY	GVWYGAYGL	611
GVFPI	LSYYYI	SIYPYSGSTY	SVRGSKKPYFSGWAM	611
SAVPPF	FSSSSI	SIYSYYGSTY	GPWWAF	611
GSWYPI	ISYSYM	SIYPYSSYTY	SFAGWASYAF	610
FSGSLI	LYYYYM	SISSYYGYTS	GGYPSYYHVHGAAYVYGGM	608
GSWLI	LSYSYM	GSWVVVGSTY	SGYWGAYGM	607
GYSVPI	IYSYYI	SISSYYSSTY	SFAGWASYAF	607
SSYLI	ISYYSM	GWPSSYPYTS	GSGWWGFWGL	607
SAYALF	ISYSYM	SIYPYSGSTY	SVRGSKKPYFSGWAM	606
SSYSLI	ISYYSM	YIYPYSGYTY	TVRGSKKPYFSGWAM	605
YSYLI	IYSSSI	SIYSYYGSTY	GPWWAF	603
SAVPPF	VGSHSS	SIYPYSGSTY	SVRGSKKPYFSGWAM	602
GYSVPI	IYSSSI	SIYSYYGSTY	GPWWAF	601
YSWLF	ISYSYM	SIYPYSSYTY	GPWHGSYGL	601
SFHYLF	PPVGAM	SISPYSGSTY	SYAL	600
FSGSLI	LSYYYI	SIYPYSGSTY	SVRGSKKPYFSGWAM	599
SYVPF	LSYSYM	SISPSYGSTY	GPWWAF	598
SSYSLI	LSYYYI	SISSYYGYTS	VYGGM	597
SSYSLI	SPHAVI	SIYSYSSYTS	SFAGWASYAF	596
VGWSPI	HWPYYM	SIYPYSGSTY	SGYWGAYGM	596
YAPGPI	AFFWHI	SIYPYSGSTY	SFAGWASYAF	595
YYGSVTPF	LYYSSM	SIYSSYGYTS	GHGVAL	595
YSYLI	GVHHGI	GFSAYFVYTY	AWGHWYGF	594
YHYLF	LYYYYM	SIYSYYSSTY	YGFFPHAWGL	593
HGGWPA	LSYSYM	SIYPYSSYTY	GPWHGSYGL	591
GSWYPI	LSYSYM	GASWAVWYTY	GPWHGSYGL	590
VGWSPI	HGAGSI	SIYSYSSYTS	SFAGWASYAF	589
SAVPPF	LYYYYM	AFAPVAYSTY	SVRGSKKPYFSGWAM	587
YFFWW	IYSYYI	SISSYYSSTY	GPFSHPYGF	587
SGGSYAYPI	LYYYYM	SIYPSYGSTS	SYGYWSSWGM	586
SSYSLI	FSSSSI	SIYPYYGSTS	AVRGSKKPYFSGWAM	586
GSWLI	LSYSYM	SIYPYSGSTY	SGYWGAYGL	585
SYVPF	VPWSSI	SIYSYSSYTS	SFAGWASYAF	585
GSWLI	LYSYYI	SISSYYGYTS	VYGGM	584
YHYLF	FHYSYI	SIYPYSGSTY	SWAGYWGVGL	582
VGWSPI	FSSSSI	YWHWGSGYTS	SFAGWASYAF	581
YSYLI	LSYSYM	SISPSYGSTY	SYGPGYWGF	581
GSWLI	LSYSYM	AGFAGVSFTY	SGYWGAYGM	580
SSYSLI	IYSSSI	HSPAFHYSTY	GPWWAF	579
APSPV	LSYSYM	VYHGSFGSTY	SGYWGAYGM	577
SSYSLI	IYYYYM	SIYSYYSSTY	SWYHFPYGGM	576
WSWPP	LSYYYM	SIYPYSGYTY	GVWYGAYGL	576
WYHFH	LSYSYM	SISPSYGSTY	SYGPGYWGF	575
GFHSI	ASAVSA	WYSYGVVVWY	SGYWGAYGM	574
GSWLI	IYYSYI	SISPYYGYTY	GVPHYAM	573
SYVPF	LSYSYM	SISPSYGSTY	SVRGSKKPYFSGWAM	573
SAYAPF	ISYYYI	SIYPYYGSTY	FPHPPFVGSVSGWAM	571
YFYSWHLF	IYSYSM	SIYSYYGYTS	SGWVGGAFYVAAI	571
SWGGYGLI	ISYSYI	SIYPSYGYTY	SYWYGAM	567
FHGPF	LSYSYM	SISPSYGSTY	SHSPGAWGF	566
GSWLI	LSYYYI	SIYPYSGSTY	SGYWGAYGM	566
AWGFPF	LSYYYI	SIYPYSGSTY	SVRGSKKPYFSGWAM	565
YSYLF	FSSSSI	SIYPSYGYTS	AHYWGWYAM	564
FSGSLI	WFHHHV	SISSYYGYTS	VYGGM	563
WFAAWV	ISYSYM	SIYPYYGYTS	YYYSYAM	563
GSWLI	LSYSYM	SIYPYSGSTY	SSYYHAM	562
HFYYA	IYYSSI	SIYSYSSYTS	SFAGWASYAF	562
SSYLI	ISYYSM	SISPSSGYTS	PVPVGGYWGL	562
YSWLF	ISYYYI	SIYPYYGSTY	AVRGSKKPYFSGWAM	562
YSWLI	LSYSYM	SIYPYSGSTY	SGYWGAYGM	562
GWSYSI	FYGSYI	SIYSYSSYTS	SFAGWASYAF	560
YYHYWSLI	LYSYYM	SISSYYGYTY	GGYYYAL	560
FGAAV	LSYSYM	YSFVWFVSTY	SGYWGAYGM	559
SSYSLI	FSSSSI	SIYSYYGSTY	SGYWGAYGM	559
GSWLI	ISYSYM	SIYPYSGYTY	SVRGSKKPYFSGWAM	558
GSWYPI	IYSSSI	SIYSYYGSTY	GPWWAF	557
GYHLI	ISYYYI	SIYPSSGYTY	SGYWGAYGM	557
SSYSLI	FSSSSI	YIYPYYGSTS	GPWWAF	557
SYVPF	LYYYYM	SISPSYGSTY	LRSGLL	557
SSYSLI	PSFYAA	FAFHVWGSTY	GPWWAF	555
SFHYLF	LSYSYM	SIYPYSGSTY	SGYWGAYGM	553
AVAPF	LYYYYM	SISPSYGSTY	SYGPGYWGF	551
GSWLI	HPVWYM	ASFPYGGVTY	SGYWGAYGM	551
HHPVY	GGGWYM	SIYPYSGSTY	SGYWGAYGM	551
SSYSLI	LSYSYM	SISPSYSYTS	WYYGGF	551
GSWLI	IYYSSM	SIYPYSGSTY	SPGSGYYAM	549
GSWLI	YHVSGI	SIYSYYGSTY	GPWWAF	548
YSWLF	IYYSSI	SIYSYSSYTS	SFAGWASYAF	548
GSWLI	ASGWSI	SIYSYYGSTY	GPWWAF	547
GSWYPI	LSYSYM	SISPSYGSTY	SYGPGYWGF	545
SAVPPF	LSYSYM	YGFHWPGSTY	SVRGSKKPYFSGWAM	545
GYSVPI	LSYYYI	AVAHHSSSTY	GPFSHPYGF	544
GSWLI	FHWYYM	SIYPYSGSTY	SGYWGAYGM	543
FPHYPI	FHPWFW	SIYSYSSYTS	SFAGWASYAF	542
GYHLI	LYYYYM	SIYPSSGYTY	YSSHGL	542
GSWLI	LSYSYM	AWWGPHVSTY	SGYWGAYGM	540
PVPAPP	ISYSYM	SIYPYSGSTY	GPWHGSYGL	540
YSWLF	IYYSSM	SIYPYSGYTS	GPWWAF	540
AVPPF	LSYYYI	SIYPYSGSTY	SVRGSKKPYFSGWAM	539
SSWAPF	YHAPYM	SIYPYSGYTY	SVRGSKKPYFSGWAM	539
SYVPF	LYYYYM	SISPSYGSTY	S*GPGYWGF	539
GSWLI	LSYSYM	SIYPYSGSTY	GVWYGAYGL	537
SFHYLF	PGWHSM	SISPYSGSTY	SYAL	536
VFWYY	IYYSSM	SIYPYSGSTY	SPGSGYYAM	536
FSSGI	FAFHYM	HPSHAWGSTY	SGYWGAYGM	535
SAVPPF	LSYSYM	SIYPYSGSTY	GPWWAF	534
SAVPPF	IYSSSI	SISPSSGYTY	AWGHWYGF	532
GYSVPI	IYSYYI	SISSYYSSTY	WSWHYHYGF	531
HFVSPF	LSYYYI	SIYPYSGSTY	SVRGSKKPYFSGWAM	531
PVSAP	LSYSYM	SISSSYGYTY	SPGYAGWYAL	531
SYVPF	ISYYSM	YIYPYSGYTY	TVRGSKKPYFSGWAM	530
WWGGGLI	FSSSSI	SIYPYSGSTY	GAVVHSYGGYAYHHSYYGL	530
GYSVPI	IYSYYI	SISSYYSSTY	GPWHGSYGL	528
SSYSLI	LSYSYM	SIYPYYGYTS	SSYYHAM	526
WSSWPSFLF	IYYSYM	SISPSYGYTY	SFHGGF	523
GVFPI	ASWVYI	SIYPSYGYTS	YYWSYAM	519
SGWPFLI	PGSPYM	SIYPYYGYTY	ASYYSFYYGM	519
SAVPPF	LSYYYI	WGFYSPGSTY	SVRGSKKPYFSGWAM	518
VPPFSI	SPGSSI	SIYSYSSYTS	SFAGWASYAF	518
HPSASWSHG	IYYYSM	SIYPSYGSTS	SYGYWSSWGM	517
SGYYPI	LSYSYM	SIYPYSGSTY	SGYWGAYGM	514
SSYSLI	ISYYSM	SIYPYYGYTS	SSGPHAM	513
YGFAPI	LSYYYI	SIYPYYGYTS	SGWAYGHSGM	513
GSWLI	FSGFYM	SIYPYSGSTY	SYGPGYWGF	512
GYSVPI	IYSYYI	SIYPYSGSTY	SGYWGAYGM	512
WPSFH	VGHAYM	AFHFYAFSTY	SGYWGAYGM	512
AAVHAPI	FSSSSI	SIYPYSGSTY	HHSYYGL	511
SSYSLI	FSSSSI	SIYPYYGSTS	FGGPGF	511
CSWLI	LSYSYM	SIYPYSGSTY	SGYWGAYGM	510
GSWLI	LSYSYM	YPSWPAAGWA	SGYWGAYGM	510
GYHLI	LSYSYM	SIYPYSGSTY	YSSHGL	510
YHYLF	VFFYGI	SIYSYYSSTY	GVAFHYWYGL	509
GSWYPI	FFYVYM	SIYPYSGSTY	SGYWGAYGM	507
SAYAPF	WHWPYM	SIYPYSGSTY	SGYWGAYGM	507
SYVPF	SHYPSI	SIYSYSSYTS	SFAGWASYAF	507
WHFSYPSPF	IYSSSM	SIYPSYSYTS	GSGYAM	506
FYGFWF	LSYYYI	SIYPYSGSTY	SVRGSKKPYFSGWAM	503
SSYSLI	YPWVSI	SIYPYYGYTS	SPYYHAM	503
YHYLF	SWFWSI	SIYSYYSSTY	SWAGYWGVGL	502
GSWLI	LSYSYM	SIYPYSGSTY	YYYSYAM	501
GYHLI	FSSSSI	SIYPYYGSTS	GPWWAF	501
GYSVPI	GPSPAS	SIYPYSGSTY	GPFSHPYGF	499
GVFPI	IYYSYI	SIYPSYGYTS	SGYWGAYGM	498
SAVPPF	ISYYSM	YIYPYSGYTY	TVRGSKKPYFSGWAM	498
SSYSLI	LSYSYM	SIYPYYGYTS	SPYYHAM	497
GSWYPI	LSYSYM	SIYSYSSYTS	GPWHGSYGL	495
GYYYPI	LSYSYM	YIYPYSGYTY	TVRGSKKPYFSGWAM	495
GSWLI	VHWSSM	SIYPYSGYTS	SPGSGYYAM	494
YSYLI	ISYYSM	SISPSYGSTY	SPGYAGWYAL	494
SAVPPF	FFVPSI	SIYSYSSYTS	SFAGWASYAF	493
GSWYPI	ISYSYM	SIYPYSSYTY	GPFSHPYGF	492
FSGSLI	LYSYYI	SISSYYGYTS	SGYWGAYGM	491
SWAYLI	LSSSYI	SIYPSYGYTY	PAGWGSYYGL	491
SPPYH	HFPYVM	SISPSYGSTY	SYGPGYWGF	490
FSGSLI	LSYYYI	SISSYYGYTS	GGYPSYYHVHGAAYVYGGM	489
GSWLI	LSYSYM	HAVAGHVPTY	SGYWGAYGM	489
YSYLI	FVFPYM	SIYPYSGSTY	SGYWGAYGM	489
YSYLI	ISYYSM	SISSSYGYTY	SFAGWASYAF	489
YWYYS	LYYYYM	SISPSYGSTY	SYGPGYWGF	489
GSWLI	ISYSYM	SIYPYSGSTY	GPWHGSYGL	488
SAYAPF	ISYYYI	SIYPYYGSTY	GPWHGSYGL	487
SSYSLI	FSSSSI	SIYPYYGSTS	SPGSGYYAM	486
YSYLI	IYSSSI	SISPSSGYTY	SGYWGAYGM	486
YYWLF	IYYYSI	SISPYYGYTS	YWYGYHSSAM	486
SYVPF	VAPPGV	YGPYHPSSTY	SYGPGYWGF	485
GYYYPI	ISYYSM	SIYPYSGSTY	TVRGSKKPYFSGWAM	484
FAVGFI	FSSSSI	SIYSYSSYTS	SFAGWASYAF	483
GSWLI	ISYYYI	SIYPYSGSTY	AVRGSKKPYFSGWAM	483
SAVPPF	LSYYYI	SIYPYSGSTY	YYWSYAM	482
GYHYPI	LYYSSM	YIYPYSGYTY	TVRGSKKPYFSGWAM	481
SSYSLI	FSSSSI	SIYPYYGSTS	PHS	481
SYVPF	AGAAHG	YFFAFSHWWY	SYGPGYWGF	481
GYSVPI	VAFHYM	SIYPYSGSTY	SGYWGAYGM	480
SAYALF	LSYSYM	SIYPYSGYTY	SVRGSKKPYFSGWAM	480
VGWSPI	IYYSSI	SIYPYSGSTY	SGYWGAYGM	480
GSFLI	LYYYYM	SISPSYGSTY	SYGPGYWGF	479
AHVSI	HPGVYM	SISSSYGYTY	SPGYAGWYAL	478
FVVPPI	ISYYSM	YIYPYSGYTY	TVRGSKKPYFSGWAM	478
VGWSPI	IYYSSI	SIYSYSSYTS	PGHGAVSPAF	478
SAVPPF	LSYSYM	SIYPYSGSTY	VGLW	477
YWSWI	LYYYYM	SISPSYGSTY	SYGPGYWGF	476
GSWYPI	LSYSYM	SIYPYSGSTY	SVRGSKKPYFSGWAM	475
YSWLF	IYYSSM	YASHYWGYTS	SPGSGYYAM	475
HHHHSS	GSWWVS	SIYSYSSYTS	SFAGWASYAF	474
GPSPI	IYYSYI	SIYPSYGYTS	YYWSYAM	473
SAVPPF	FSSSSI	SIYPYSGYTS	GAVVHSYGGYAYHHSYYGL	472
SAVPPF	LSYYYI	YIYPYSGSTY	SVRGSKKPYFSGWAM	472
VGWSPI	IYYSSI	VHPYSSSYTS	SFAGWASYAF	472
YSFLI	LSYSYM	SIYPYSGSTY	SGYWGAYGM	471
YSWLF	IYYSSM	SIYPYSGYTS	VWVSYWWAM	471
SFHSGP	LYYYYM	SISSYYSSTY	GPFSHPYGF	470
GFVPF	LSYSYM	SISPSYGSTY	SYGPGYWGF	469
GSWLI	LSYYYI	SISSYYSSTY	GPFSHPYGF	468
SAYAPF	AGYVHG	SIYPYSGSTY	AVRGSKKPYFSGWAM	468
SAYAPF	ISYYYI	SIYPYYGSTY	GPFSHPYGF	468
FSYYV	PVGPYM	SIYPYSGSTY	GWYGVFPGM	464
GSWLI	SVAVSM	SIYPYSGYTS	SPGSGYYAM	464
SYVPF	APPPYM	SIYPYSGSTY	SYGPGYWGF	464
WHVGPF	ISYYYI	SIYPYSGSTY	AVRGSKKPYFSGWAM	463
FSGSLI	LYYYYM	SISPSYGSTY	VYGGM	461
FWSLI	FSSSSI	SIYPYYGSTS	GPWWAF	461
SAVPPF	LSYYYI	SIYPYSGSTY	SAFHSSWWAWWGWAM	461
VAFGGF	LSYYYI	SIYPYSGSTY	SVRGSKKPYFSGWAM	461
WWGGGLI	FSSSSI	SIYSYSSYTS	HHSYYGL	460
YSYLF	FSSSSI	SIYPYSGSTY	AYGPSGWYAF	459
FSGSLI	FSSSSI	SIYPYYGSTS	GPWWAF	458
SSYSLF	IYSYYM	SIYPYSGSTY	SPYSWFGM	458
YSWLI	VYHHYI	SISPYYGYTY	GVPHYAM	458
GSWLI	ISYYYI	SIYPYYGSTY	SVRGSKKPYFSGWAM	455
GSWYPI	ISYSYM	SIYPYSSYTY	GPWHGSYGLD	455
FWSLI	ISYYSM	SISPSYGSTY	AAYPYGWYSGGAF	453
SYVPF	ISYYSM	SIYPYYGYTS	SSYYHAM	453
SYVPF	LYYYYM	FFFHHWFYVY	SYGPGYWGF	453
GSWLI	ISYYSM	SISPSSGYTS	GSGWWGFWGL	452
GSWLI	LYYYYM	SISPSYGSTY	SGYWGAYGM	452
GYYYPI	ISYYSM	YIYPYSGYTY	SGYWGAYGM	452
VGWSPI	VAGGSI	SIYSYSSYTS	SGYWGAYGM	452
FAHHH	LSYSYM	HHWVSPFYTY	SGYWGAYGM	451
GYHLI	ISYYYI	SIYPSSGYTY	WHGYGL	450
GYHVF	LSYSYM	SIYPYSGSTY	SGYWGAYGM	450
SGHASWWPI	LSYYYI	SIYPYYSYTS	YGGHGM	450
GSWLI	FWHVYM	SIYPYSGSTY	SVRGSKKPYFSGWAM	449
YWSFWYYPI	LYYYSM	SISPYYGYTY	VASVYYYGAF	449
GFVPI	LSYSYI	SIYPSYGYTS	YYYWAAM	448
GSWLI	WPFGYM	SIYPYSSYTY	GPWHGSYGL	448
SYYAY	LSYSYM	SIYPYSGSTY	SGYWGAYGM	448
VGWSPI	FSSSSI	SIYSYYGSTY	GPWWAF	447
VSYWPF	LYSSSM	SIYPYSGYTY	GWAAGWYGL	446
GVFPI	FSSSSI	SIYPYYGSTS	GPWWAF	444
VSSAGP	VSSHYI	SIYPYSGSTY	SFAGWASYAF	443
GYSVPI	LSYSYM	SIYPYSGSTY	SVRGSKKPYFSGWAM	442
PWFHHSGYF	LYYSSM	SISPSYGYTS	AAGYPHYSWSYYYGAL	442
SYVPF	LYYYYM	SISSSYGYTY	SYGPGYWGF	442
GSWLI	ISYSSM	SISPYSGSTY	SYAL	441
WFYPPF	ISYYYI	SIYPYYGSTY	SVRGSKKPYFSGWAM	441
GSWLI	PWAFVP	SIYPYSGSTY	SGYWGAYGM	440
YAYVPI	ISSSYM	SISSYSGSTS	WYWTGYVGFGGL	440
HHPGPI	ISYSYM	YGAWFAFYTY	GPWHGSYGL	439
PPHGI	LSYSYM	PGHSGYVSTY	SGYWGAYGM	439
SGYYG	SWHSHG	SISPSYGSTY	SYGPGYWGF	438
SSYSLI	FSSSSI	SIYPYYGSTS	SPGYAGWYAL	438
YSYLI	FSSSSI	SIYSYSSYTS	SFAGWASYAF	438
GYYWSHLI	ISYYYM	SIYSYYGSTY	GYWYVGM	437
YSWLF	ISYYSM	SISSSYGYTY	SPGYAGWYAL	437
GSWYPI	HHAFYM	GWSAVPSYTY	GPWHGSYGL	436
GYSVPI	IYSYYI	SIYPYYGSTY	GPFSHPYGF	436
SGGSYAYPI	IYYYSM	SIYPYSGSTY	SYGYWSSWGM	436
GSWLI	ISYYSM	SIYPYSGYTY	VGYWGYGM	434
SAYAPF	LYYYYM	SIYPYSGSTY	SVRGSKKPYFSGWAM	434
SYVPF	LYYYYM	SISPSYGSTY	YSSHGL	434
WWSPF	LSYSYM	HGWPASSFTY	SYGPGYWGF	434
GYHLI	PHVPPG	SIYPSSGYTY	YSSHGL	433
QSSYSLI	FSSSSI	SIYPYYGSTS	GPWWAF	433
WVYYPI	LYYYYM	SISSYYSSTY	GPFSHPYGF	433
HAPWI	LSYSYM	SIYPYSGSTY	WHHSGYYGM	431
SSYSLF	LSYSYM	SIYPYSGSTY	SGYWGAYGM	431
YHYLF	VHWPSW	SIYSYYSSTY	SWAGYWGVGL	431
YSYLI	WPAHSI	AVASPFVYTY	AWGHWYGF	431
SAYAPF	FSSSSI	SIYSYSSYTS	SFAGWASYAF	430
GVFPI	IYYSYI	WVPYSWYYTS	YYWSYAM	429
SAVPPF	LYYYYM	VYWPSPPGTY	SVRGSKKPYFSGWAM	429
SAGPPF	LSYYYI	SIYPYSGSTY	SVRGSKKPYFSGWAM	428
SSYSLI	FSSSSI	SIYPYYSYTS	SPYYHAM	428
VWWVI	LSYSYM	SIYPYSGSTY	SGYWGAYGM	428
YSYLI	FSSSSI	FGWFGPGYTY	AWGHWYGF	428
GSWLI	LSYSYM	SIYSYYGSTY	GPWWAF	427
SHHYLF	ISSSSM	SISPYSGSTY	SYGL	427
VGWSPI	IYYSYI	SIYPSYGYTS	YYWSYAM	427
YSYLI	LSYSYM	SIYPYSGSTY	SVRGSKKPYFSGWAM	427
SAYAPF	ISYYYI	PFWSYHGSTY	AVRGSKKPYFSGWAM	426
AFVSG	HAHSAI	SISPSSGYTY	AWGHWYGF	425
GSWLI	LYYYYM	SIYPYSGSTY	SVRGSKKPYFSGWAM	425
GYPPF	WVAYAH	SISPSYGSTY	SYGPGYWGF	425
WYPPFLF	LYSYYM	SISSSYGYTY	PYFWVHWWGF	424
YFYSF	LSYSYM	SFFYPYVHTY	SYGPGYWGF	424
YHYLF	FSSSSI	SIYPYYGSTS	GPWWAF	423
SSYSLI	FSSSSI	FPSWPAVFTS	GPWWAF	422
VGWSPI	FSSSSI	SIYPYSGYTS	HHSYYGL	422
YSWLF	IYYSSM	SIYPYSGSTY	SPGSGYYAM	422
SAVPPF	SWVPWY	AGYYGHSGVY	SVRGSKKPYFSGWAM	421
VGWSPI	FSSSSI	SIYPYSGSTY	GPWWAF	421
SAVPPF	LSYYYI	SIYPYSGSTY	YSSHGL	420
GSWLI	AVVWYM	SIYPYSGSTY	SPHFYPYGM	419
SAVWPF	LSYSYM	SIYPYSGSTY	SGYWGAYGM	419
SSWAPF	LSYSYM	SIYPYSGSTY	SGYWGAYGM	419
SYVPF	LYYYYM	SISPSYGSTY	AWGHWYGF	419
GSWLI	LYYYYM	SISSYYSSTY	GPFSHPYGF	418
GVFPI	HFAGGS	SIYPSYGYTS	YYWSYAM	417
SAVPPF	LSYYYI	SIYPYSGSTY	IQKTVLLWL	417
GSWLI	FAWSYM	SIYPYSGSTY	GPWWAF	416
SYVPF	LYYYYM	SISSYYSSTY	GPFSHPYGF	416
AWFPF	LSYSYM	SIYPYSGSTY	SYGPGYWGF	415
SAVPPF	SHGFWI	SIYSYSSYTS	SFAGWASYAF	415
SGWPFLI	LSYSYM	SIYPYSGSTY	SGYWGAYGM	415
YSWLF	IYYSSM	SIYPYSGSTY	SGYWGAYGM	414
WWGGGLI	FSSSSI	SIYPYSGYTS	GPWWAF	413
WWGGGLI	FSSSSI	SIYPYSGYTS	SYGPGYWGF	413
SSYSLI	FSSSSI	FPSSYAWATY	GPWWAF	411
SSYSLI	LSYSSM	SIYPYSGSTY	GPWWAF	411
YGVYHLI	LYYYYM	SISPYYGYTS	YWYGSWSSAM	411
SAVPPF	LSYSYM	SIYPYSGSTY	SFAGWASYAF	410
SSYSLI	LYYYYM	SIYPYYGYTS	SSYYHAM	410
GSWLI	YYVGAM	SIYPYSGSTY	SGYWGAYGM	409
SAVPPF	LSYSYM	SIYPYSGSTY	VWGPYPYAHFSGWAM	409
SAVPPF	LSYYYI	SIYPYSGSTY	AWGHWYGF	409
SAVPPF	PYFPWI	SIYPYSGSTY	SVRGSKKPYFSGWAM	409
GSWLI	LSYSYM	SISSYYSSTY	GPFSHPYGF	408
YSYLI	FGGGVP	GAPVVSVYTY	AWGHWYGF	408
GSWLI	LSYSYM	SIYPYSGSTY	GAVVHSYGGYAYHHSYYGL	405
GYSVPI	LSYYYI	VGSASVVATY	GPFSHPYGF	405
SAYHPF	ISYSYM	SIYPYYGSTY	SVRGSKKPYFSGWAM	405
SSYSLI	FSSSSI	SIYPYYGYTS	SPYYSAL	405
SYVPF	FSSFHP	SISPSYGSTY	SYGPGYWGF	405
WPFVWY	SWGHYM	SIYPYSGSTY	SGYWGAYGM	405
GYSVPI	IYSYYI	SISSYYSSTY	GPFSHPYGFD	404
VGWSPI	ISYYYI	SIYPSSGYTY	YSSHGL	404
GYHLI	ISYYYI	AGAPYFYYTY	YSSHGL	403
SAVPPF	LSYYYI	SIYPYYGSTS	GPWWAF	403
SYVVPF	LSYSYM	SIYPYSGSTY	SGYWGAYGM	403
AVSFV	LSYSYM	AGPPGPHSTY	SGYWGAYGM	402
GSWLI	IYYYSM	SIYPSYGSTS	SYGYWSSWGM	402
SAVPPF	LSYYYI	SISSYYSSTY	GPFSHPYGF	402
SGYGWWGLF	LSYSYM	SISPSYGYTS	AAGYPHYSWSYYYGAL	402
SSYSLI	IYSSSI	SIYPYSGSTY	GPWWAF	402
GSFLI	LSYYYI	SIYPYSGSTY	SVRGSKKPYFSGWAM	401
VGWPH	LSYSYM	YSVAHYPSTY	SGYWGAYGM	401
YAVPF	LYYYYM	SISPSYGSTY	SYGPGYWGF	401
YAYAV	AYFPGF	SIYPYSGSTY	SGYWGAYGM	401
VGWSPI	WSSHGI	WGSPGPSYTS	SFAGWASYAF	400
GHGWPI	SGWGSI	SIYPYSGSTY	SFAGWASYAF	399
VGWSPI	FSSSSI	SIYSYSSYTS	SYGPGYWGF	399
GYSVPI	FSSSSI	SIYSYSSYTS	SFAGWASYAF	398
SSYSLI	FSSSSI	SIYPYYGSTY	SGYWGAYGM	398
SSYSLI	IYYSSM	SISSSYGYTS	SGGWYFHSGYGSSGPWAL	398
GPHVSA	IYSYYI	SIYPYSGSTY	GPFSHPYGF	397
GSWYPI	FSSSSI	SIYSYSSYTS	SFAGWASYAF	397
SYVPF	LSYYYM	SIYPYSGYTY	GVWYGAYGL	397
VGWSPI	SPAAFF	YSAFWGFSYF	SFAGWASYAF	397
WWHAF	IYYYSI	SIYSYYSSTY	SWAGYWGVGL	396
GSWLI	LSYSYM	SIYPYSGSTY	FWWHVFAGM	395
GSWLI	ISYSYM	SIYPYYGYTY	ASYYSFYYGM	394
GSWLI	LSYSYM	SIYPYSGSTY	SGYWGAYGF	394
SSYSLI	WPSPHI	SIYPYYGYTS	SPYYHAM	394
SYVPF	LYYYYM	SISPSYGSTY	YYWSYAM	394
YWVAI	LSYSYM	GSWAPGGSTY	SGYWGAYGM	394
AVSYI	IYYSYI	SIYPSYGYTS	YYWSYAM	393
AYVFY	LSYSYM	SIYPYSGSTY	SGYWGAYGM	393
GHYFW	HFYYWM	GWAGYHGVTY	SGYWGAYGM	393
GYYYPI	FSSSSI	SIYPYYGSTS	GPWWAF	393
SAVPPF	LSYYYI	SIYPYSGSTY	SVRGSKNRTSLVGLW	393
SSYSLI	FSSSSI	VFPPFPGSTS	GPWWAF	393
SYVPF	LSYSYM	SGHYAGPSTY	SYGPGYWGF	393
WFAHI	IYSSSI	SISPSSGYTY	AWGHWYGF	393
VGWSPI	FSSSSI	SIYSYSSYTS	SVRGSKKPYFSGWAM	392
VGWSPI	LYYYYM	SIYPYSGSTY	SYGPGYWGF	392
YHYLF	LSYYYI	SIYSYYSSTY	SWAGYWGVGL	392
GSYLI	LSYSYM	SIYPYSGSTY	SGYWGAYGM	391
SYVPF	LSYSYM	SIYPYSGSTY	GPWWAF	391
FHPHI	FSSSSI	SIYPYYGSTS	GPWWAF	390
GVFPI	HWSFYI	SIYPYSGSTY	YYWSYAM	389
SSYSLI	LSYYYM	SIYPYSGYTY	GVWYGAYGL	389
GSWLI	LSYSYM	SIYPYSGSTY	SYAL	388
SSYSLI	YGPPFI	SIYSYYGSTY	GPWWAF	388
VGWSPI	WWWPPI	SIYSYSSYTS	SGYWGAYGM	388
SSYSLI	LSYYSM	SISPSYGSTY	SHYGVWYGAM	387
AFSFPI	GHWWYM	FWAYHGVYTY	GPWHGSYGL	386
GYYYPI	LSYSYM	SIYPYSGSTY	TVRGSKKPYFSGWAM	386
VGWSPI	HYPASI	WVFGSYSYTS	SFAGWASYAF	386
FWSLI	LSYSYM	SIYPYSGSTY	SGYWGAYGM	385
GYVWWLI	ISSSYI	SIYPYYGYTS	SGWDGGI	385
SSYSLI	FSSSSI	SIYPYSGSTY	SFAGWASYAF	385
SYVPF	LSYSYM	SIYPYSGSTY	SVWSVVWGF	385
YVWAS	LYYYYM	SISPSYGSTY	SYGPGYWGF	385
SSYSLI	ISYYSM	SIYPYYGSTS	SSYYHAM	384
WYPPFLF	LYYYYM	SISSSYGYTY	SSGSYGYFGF	384
YSWLF	IYYSSM	SIYPYSGYTS	SFAGWASYAF	384
GYYYPI	ISYYSM	YIYPYSGYTY	SVRGSKKPYFSGWAM	383
SAVPPF	LSYYYI	WYYHASSWTY	SVRGSKKPYFSGWAM	382
WGGFW	LSYSYM	SIYPYSGSTY	YAVFPHYGM	382
GYSVPI	FAFGSV	AVWASHSWTY	GPFSHPYGF	381
SFFPI	LYYYYM	SISPSYGSTY	SYGPGYWGF	381
SSYSLI	IYSSSI	SIYSYYGSTY	SFAGWASYAF	381
SAVPPF	YAVFGY	SIYPYSGSTY	SVRGSKKPYFSGWAM	380
VFFPHV	IYSSSI	SIYSYYGSTY	GPWWAF	380
GSWLI	LSYSYM	SIYPYSGSTY	SHYGVWYGAM	379
SFAPPI	IYYSSI	SIYPYSGSTY	SFAGWASYAF	378
SSYSLI	LSYSYI	SISPSYGSTY	WYYGGF	378
VGWSPI	FSSSSI	SIYSYSSYTS	GPWWAF	378
GSWLI	HHAAVI	SISPSSGYTY	AWGHWYGF	377
GYGWPI	LYYYYM	SISPSYGSTY	SYGPGYWGF	377
GYSVPI	LYYYYM	SISSYYSSTY	PWHSWWYGF	376
VGWSPI	IYYSSI	SIYSYSSYTS	GPFSHPYGF	376
GYSVPI	IYSYYI	SIYPYSGSTY	FYHFHYYGF	375
SAVPPF	PAGWVF	YHYVGFGSTY	SVRGSKKPYFSGWAM	375
SSYSLI	ISYSYM	SIYPYYGYTS	YYYSYAM	375
SSYSLI	LSYSYM	SIYPYYGYTS	SPFYSAM	375
GSWLI	LYYSSM	SISPSYGYTS	AAGYPHYSWSYYYGAL	374
GVWAI	LSYSYM	SIYPYSGSTY	SGYWGAYGM	372
SAVPPF	LSYYYI	SISPSYGSTY	SYGPGYWGF	372
GVFPI	IYYSYI	SISSSYGYTY	YYWSYAM	371
GYYYPI	LYYYYM	YIYPYSGYTY	TVRGSKKPYFSGWAM	371
HGHYA	WFFSSI	SISPSSGYTY	AWGHWYGF	371
SYVPF	LSYYSM	SISPSYGSTY	SHYGVWYGAM	371
AHSSPI	LYYYYM	SISPSYGSTY	SYGPGYWGF	370
GSGYPI	ISYSYI	SIYPYSGSTY	YFYYYGM	370
GSWLI	IYSYYI	SIYPYSGSTY	GPFSHPYGF	370
GVFPI	LSYYSM	SISPSYGSTY	SHYGVWYGAM	370
WHFWS	FSSSSI	SIYSSYGYTY	SPGWGFYAI	370
ASYLI	GGFFPI	SISSSSSYTS	APGPSAWWGL	369
GYSVPI	IYSYYI	SISSYYSSTY	AVRGSKKPYFSGWAM	369
GSFLI	LSYYYM	SIYPYSGYTY	SGYWGAYGM	368
SAYAPF	ISYYYI	SIYPYYGSTY	TVRGSKKPYFSGWAM	368
SSYSLI	FSSSSI	SIYPYSGSTY	SYGPGYWGF	368
VGWSPI	ISYSYM	SIYPYSGSTY	GPWHGSYGL	368
VGWSPI	IYYSSI	SIYSYSSYTS	SFAGWASYAFD	368
SAYALF	LSYSYM	SIYPYSGSTY	SGYWGAYGM	367
SYVPF	IYYYSI	SIYSYYSSTY	SWAGYWGVGL	367
GYSVPI	IYSYYI	SISSYYSSTY	SVVVSPYGF	366
SSVYYYGLF	LSYSSI	SIYPYYSYTS	GYSAM	366
SYVPF	LSYSYM	PGHGGSVSTY	SYGPGYWGF	366
WFVYGLI	LSYSYM	SIYPYSGSTY	SGYWGAYGM	366
SAVPPF	LSYYYI	SAGYAAYAVY	SVRGSKKPYFSGWAM	365
WWGWPI	LSYSYM	SISPYYSSTY	ASSVWSFYAL	365
YYYPF	LYYYYM	SISPSYGSTY	FSFYFPWGF	365
GWYYLI	LSYYSI	SISSSYGYTY	GWYGYYYGSPGHYYSYGM	364
SAVWPF	SYHSYM	SIYPSSGSTY	SVRGSKKPYFSGWAM	364
GYHLI	LSYSYM	VPGHFAYYTY	YSSHGL	363
GYYYPI	ISYYSM	SIYPYSGYTY	TVRGSKKPYFSGWAM	363
HSAHFF	LSYSYM	SIYPYSGSTY	SGYWGAYGM	363
SSYSLI	FSSSSI	SISPSSGYTY	AWGHWYGF	363
SSYSLI	LSYSYM	SIYPYSGSTY	SSYYHAM	363
SSYSLI	VFGFVI	PSWHYGSSTY	GPWWAF	363
SYVPF	ISYSYM	SIYPYYGYTS	YYYSYAM	363
SYVPF	LSYSYM	SISPSYGSTY	SFAGWASYAF	363
GGGPPI	PVPVGH	WWPWGYPYTS	SFAGWASYAF	362
GSWLI	LYYYYM	SISSSYGYTY	SPGYAGWYAL	362
SAYAPF	FPWSSV	PVYPYFYSTY	AVRGSKKPYFSGWAM	362
VGWSPI	IYYSSI	SIYSYSSYTS	GPWHGSYGL	361
GSWYPI	SHHFYM	SIYSYSSYTS	GPWHGSYGL	360
SAVPPF	LSYYYI	SIYSYSSYTS	SFAGWASYAF	360
SAYALF	PGYSYM	SIYPYSGYTY	SVRGSKKPYFSGWAM	360
SSYSLI	LSYSYM	SIYPYSGSTY	GPWWAF	360
WWGGGLI	IYSYYI	SISSYYSSTY	GPFSHPYGF	360
YSWLF	IYSSSI	SIYSYYGSTY	GPWWAF	360
WYHAI	YVSWYM	SIYPYSGSTY	APFWHWGGM	359
SSYSLI	LYSYYI	SISSYYGYTS	GGYPSYYHVHGAAYVYGGM	358
SSYSLI	LYYYYM	SISSYYGYTS	VYGGM	358
SAVPPF	LSYYYI	SIYPYSGSTY	SVRGSKKPYFSGWAF	357
GYHLI	ISYYYI	SISPSSGYTY	YSSHGL	356
GYYSLI	LSYSSM	YIYPYSSYTY	TVRGSKKPYFSGWAM	356
SAVPPF	ISYYSM	SIYPYYGYTS	SSYYHAM	356
AASAPI	VAVPVI	FHSHGYVYTS	SFAGWASYAF	355
SHYPGP	PWSWWG	SIYPYSGSTY	SVRGSKKPYFSGWAM	355
WGYFPI	IYSYYI	SIYPYSGSTY	GPFSHPYGF	355
WGGSPFY	IYYYYM	SISSSYGYTY	GVGVAF	354
WWGGGLI	FSSSSI	SIYPYSGYTS	SVRGSKKPYFSGWAM	353
SSGWWGYPF	ISYSSM	SISPYYGYTS	SSGL	351
SYVPF	LSYSYM	SISSSYGYTY	SYGPGYWGF	351
YYYPAVPI	FSSSSI	SISPYSSSTY	APWYGYAL	351
GSWYPI	SGGYAG	SIYPYSGSTY	GPWHGSYGL	350
SAVPPF	ISYYYI	SIYPYSGSTY	AVRGSKKPYFSGWAM	350
HSSVA	LYYYYM	SISPSYGSTY	YHWFSHWGF	349
SPYWI	LSYYYI	SIYPYSGSTY	SVRGSKKPYFSGWAM	349
SSYSLI	ISYYSM	SIYPYYGYTS	SGYWGAYGM	349
SSYSLI	ISYYSM	SIYPYYGYTS	VHHHHAM	349
AVHYSW	ISYYYI	SIYPYYGSTY	SVRGSKKPYFSGWAM	348
GYHLI	ISSYYM	SIYSSSSYTY	YSSHAL	348
SYVPF	FAHAAF	SISSSYGYTY	SYGPGYWGF	348
SYVPF	LSYSYM	HWGWSASHTY	GPSVSFWGF	348
VGWSPI	GFFWVW	SAFGSPPPYS	SFAGWASYAF	348
VSPGS	LYYYYM	YWHGGWPATY	FVAYSVWGF	348
VVSFPI	FSSSSI	SIYPYYGSTS	GPWWAF	348
VYYGPI	FSSSSI	SIYPYSGSTY	SFAGWASYAF	348
WHGHW	PVAHYI	SIYPSYGYTS	YYWSYAM	348
YHYLF	IYYYSI	SIYSYYSSTY	SGYWGAYGM	347
GSWLI	FSSSSI	SIYPYYGSTY	GPWWAF	346
GSWYPI	ISYSYM	SIYPYSSYTY	AVRGSKKPYFSGWAM	346
PFWSFI	LSYSYM	SIYPYSGSTY	SGYWGAYGM	345
SYVPF	LYYYYM	SISPSYGSTY	SPYGSAWGF	345
VWWPI	IYYYSI	SIYPSYSYTS	YWAYGF	345
YSYAPI	ISYSYI	YIYPYSGYTY	HAAGYAL	345
GSWLI	LYYYYM	SISPSYGSTY	HGYPGYWGF	343
SSYSLI	LSYSYM	SIYPYSSYTY	GPWHGSYGL	343
VYGPF	GPHWYM	SISPSYGSTY	SYGPGYWGF	343
GWHLI	ISYYYM	SIYPYSGSTY	YSSHGM	342
AGPYAF	ISYSYM	WAHAGFPYTY	GPWHGSYGL	341
SYVPF	LYYYYM	SIYPYSGSTY	GPWWAF	341
SSYSLI	GSSPYI	SISPSYSYTS	WYYGGF	340
YFPGPI	IYSYYI	SISSYYSSTY	FVHPASYGF	340
SAVPPF	LYYYYM	SIYPYSGSTY	SGYWGAYGM	339
SAYAPF	IYYSYI	SIYPSYGYTS	YYWSYAM	339
YGWFSV	WYFASI	SIYPYSGSTY	SFAGWASYAF	339
SYGPF	LYYYYM	SISPSYGSTY	SYGPGYWGF	338
YSWLF	LSYSYM	SISPSYGSTY	SYGPGYWGF	338
FAAGFS	FSSSSI	SIYPYSGSTY	GPWWAF	337
FWSLI	LSYSYM	SISSYYSYTY	AAYPYGWYSGGAF	337
GSWLI	LSYSYM	SIYPYSGSTY	SGYWGAYGI	337
HFVVY	PVAFVW	SSYWSGGSTY	SGYWGAYGM	337
SAVPPF	LSYYYI	YHASYGASTY	SVRGSKKPYFSGWAM	337
SAYAPF	ISYYYI	HSHHYVAWTY	SVRGSKKPYFSGWAM	337
SSYSLI	IYYYSI	SIYSYYSSTY	SWAGYWGVGL	337
YAHYI	PYAPYM	SIYPYSGSTY	SGYWGAYGM	337
GSWLI	LSYSYM	SIYPYSGSTY	VYGGM	336
PHFYGLI	FSSSSI	SIYPYSGYTS	GAVVHSYGGYAYHHSYYGL	336
GSFLI	LSYYYM	AYVWYAWYTY	GVWYGAYGL	335
SGHYI	LSYSYM	SISSSYGYTY	SPGYAGWYAL	335
WYYYPI	IYSYYI	YISSYSSYTS	GYGSGAGL	335
AHSPF	AYPPGM	SISPSYGSTY	SYGPGYWGF	334
PWPHAV	LSYSYM	SIYPYYGSTY	AVRGSKKPYFSGWAM	334
SAVPPF	WPFAYI	SIYPYSGSTY	SVRGSKKPYFSGWAM	334
VVWGPI	LSYYYI	SIYPYSGSTY	SVRGSKKPYFSGWAM	334
AVPPF	YWVGVM	SIYPYSGYTS	SPGSGYYAM	333
SAYAPF	ISYYYI	SIYPYYGSTY	VPWVWHPPPSHGWAM	333
SAVPPF	VPSGSP	YWGGVWVYTY	SVRGSKKPYFSGWAM	332
SFFPY	LSYSYM	SIYPYSGSTY	SGYWGAYGM	332
GSWLI	FYYYAP	GYYFSWAHTY	SGYWGAYGM	331
VGWAY	IYYSSM	SIYPYSGYTS	HWVHHYYAM	331
YSFWA	VFPWYM	SIYPYSGSTY	SGYWGAYGM	330
SAVPPF	LSYYYI	SIYPYYGSTY	AVRGSKKPYFSGWAM	329
SYVPF	LSYYYI	SIYPYSGSTY	SGYWGAYGM	329
WWGGGLI	ISYSYM	SIYPYSSYTY	GPWHGSYGL	329
SSYSLI	LSYYSM	SIYSYSSYTS	GWFSGYGF	328
SSYSLI	LSYYYI	SIYPYSGSTY	SGYWGAYGM	328
SSSYPI	YAGPSI	FHVGFAHYTS	SFAGWASYAF	327
VGWSPI	FSSSSI	SIYPYSGSTY	SGYWGAYGM	327
AAFFH	ASGAYM	SISPSYGSTY	SYGPGYWGF	326
GYYYPI	ISYYSM	FSPHGYGYTY	TVRGSKKPYFSGWAM	326
PVWYS	IYSSSI	SIYSYYGSTY	GPWWAF	326
SAVPPF	LSYYYM	SIYPYSGYTY	GVWYGAYGL	326
SFFPI	LSYYSM	SISPSYGSTY	AYHHVWFGAM	326
SSYPF	IYYYSM	SISPYSGYTY	AYGGGYWAI	326
SSYSLI	IYSSSI	SIYPYSGSTY	SGYWGAYGM	326
SSYSLI	IYSSSI	SIYSYYGSTY	GPWHGSYGL	326
SYVPF	LYYYYM	SAVSVVGSTY	SYGPGYWGF	326
WFGLI	FHGSYM	SIYPYSGSTY	SGYWGAYGM	326
WWGGGLI	ISYYYI	SIYPYYGSTY	AVRGSKKPYFSGWAM	326
GSGYPI	LSYSYM	SIYPYYGYTS	YFYYYGM	325
SSYSLI	FSSSSI	SISPSYGSTY	SYGPGYWGF	325
VGWSPI	IYSSSI	SISPSSGYTY	AWGHWYGF	324
WGVLI	SFPPYM	YHWAPSAYTY	SGYWGAYGM	324
SAVPPF	LSYSYM	SIYPYSGSTY	AVRGSKKPYFSGWAM	323
SAYAPF	ISYSYM	SIYPYSGYTY	SVRGSKKPYFSGWAM	323
SSYSLF	LYYYYM	SIYPYSGYTS	VASAAAGM	323
WHAHPG	LYYYYM	SIYPYSGSTY	SVRGSKKPYFSGWAM	323
YSYLI	FSSSSI	SIYPYSGYTS	HHSYYGL	323
GSWLI	LSYSYM	VYHSGAFFVY	SGYWGAYGM	322
SSYSLI	FSSSSI	SIYSYYGSTY	SYGPGYWGF	322
YVHAPF	LSYSYM	SIYPYYGSTY	AVRGSKKPYFSGWAM	322
VGWSPI	FSSSSI	SIYPYSGYTS	GAVVHSYGGYAYHHSYYGL	321
GSWYPI	ISYSYM	SIYPYSGSTY	SVRGSKKPYFSGWAM	319
SAWSLF	IYYYYI	SIYPYYGSTY	SVRGSKKPYFSGWAM	319
SAYWSSPLF	LYSSSI	SISPYSSYTY	SSAL	319
SSYSLI	SPVASM	SIYPYYGYTS	SPFYSAM	319
SYVPF	LYYYYM	SISPSYGSTY	LRSGLLGF	319
SYVPF	LYYYYM	SISPSYGSTY	TVRGSKKPYFSGWAM	319
GSWLI	LSYSYM	YGYYYHGSTY	SGYWGAYGM	318
SYVPF	LYYYYM	SIYSYSSYTS	SFAGWASYAF	318
YYYYSPI	ISYSYM	SIYPSYGYTS	YYYHPAL	318
FFWWAF	ISYYSM	SIYPYSGYTY	VGYWGYGM	317
GSWLI	HSHGSI	SISPSSGYTY	AWGHWYGF	317
SGSSW	FSSSSI	SISPSSGYTY	AWGHWYGF	317
YWSHV	LYYYYM	SIYPYSGSTY	AWVAFHWGF	317
GSWLI	FSSSSI	SIYPYSGSTY	SFAGWASYAF	316
GSWLI	IYYSSI	SIYPYSGSTY	SFAGWASYAF	316
GYYYPI	HWAGAM	SIYPYSGSTY	TVRGSKKPYFSGWAM	316
SAVPPF	LSYSYM	SIYPYSSYTY	GPWHGSYGL	316
SYVPF	ISYSYM	SIYPYSGYTY	SVRGSKKPYFSGWAM	316
FASPF	LSYSYM	SISPSYGSTY	SYGPGYWGF	315
GSWLI	LSYSYM	SIYPYSGSTY	VWVVVHSGG	315
SAVPPF	WHFFHI	SIYPYSGSTY	SVRGSKKPYFSGWAM	315
SYPPI	LYYYSI	SIYPYSSYTY	SWYSYAYGGGGFYYAPGF	315
SYVPF	LSYSYM	SISPSYGSTY	WAFHHSWGF	315
SYVPF	VGGWGM	GVYGVVSWTY	SYGPGYWGF	315
VGWSPI	LSYSYM	SIYPYSGSTY	SYGPGYWGF	315
WGVGSP	IYSYYI	SISSYYSSTY	FPYAYGYGF	315
YSYLI	ISYYYI	SIYPSSGYTY	YSSHGL	315
GSWLI	LSYSYM	SIYPYSGSTY	VGYWGYGM	314
HAWVH	WGYPVF	SISSSYGYTY	SPGYAGWYAL	314
SYVPF	PYVPVI	SIYSYYGSTY	GPWWAF	314
YYSSP	ISYYSM	SISPSSGYTS	GSGWWGFWGL	314
GFSHI	LSYYYM	SIYPYSGYTY	GVWYGAYGL	313
GSWLI	IYSYSI	YIYPSYGSTY	SSWVGSYGF	313
SGGSYAYPI	LSYSYM	SIYPYSGSTY	SGYWGAYGM	313
SWGLI	ISYYYI	SIYPSSGYTY	YSSHGL	313
VFWPH	FPFFYM	SIYPYSGSTY	SGYWGAYGM	313
GPYHV	LYYYYM	SISPSYGSTY	SYGPGYWGF	312
SAYAPF	ISYYYI	SIYPSSGYTY	YSSHGL	312
WHWSYG	ISYYYI	SIYPYSGSTY	AVRGSKKPYFSGWAM	312
YFAFF	WFVAAH	SIYPYSGSTY	SGYWGAYGM	312
GSWLI	LYSYYI	SISSYYGYTS	GGYPSYYHVHGAAYVYGGM	311
SPVPF	LYYYYM	SISPSYGSTY	SYGPGYWGF	311
SVGPF	LYYYYM	SISPSYGSTY	SYGPGYWGF	311
GAGSYP	LYSYYI	SISSYYGYTS	VYGGM	310
SFFPI	LYYYYM	SISPSYGSTY	SHYGVWYGAM	310
SSYLI	LYYYYM	SISPSYGSTY	SYGPGYWGF	310
SSYSLI	LYYYYM	SIYPYSGSTY	SVRGSKKPYFSGWAM	310
WWGGGLI	FSSSSI	SIYPYSGSTY	SGYWGAYGM	310
GSWLI	LSYSYM	SIYPYSGSTY	FFHFVAYGM	309
GSWLI	ISYSYM	SIYPYSGSTY	SGYWGAYGM	308
GYGWPI	ISYSYM	SIYPYYGYTS	YYWSYAM	308
SAYAPF	FSSSSI	SIYPYSGYTS	HHSYYGL	308
SSYSLI	ISYSYM	SIYPYSGSTY	GPWHGSYGL	308
FASPF	LYYYYM	SISPSYGSTY	SGYWGAYGM	307
GSWPI	LSYSYM	SIYPYSGSTY	SGYWGAYGM	307
SAVPPF	LSYYSM	SISPSYGSTY	SHYGVWYGAM	307
SAYAPF	LYYYYM	SIYPYSGSTY	SYGPGYWGF	307
VGWSPI	AGGASI	SAPAHPVGAW	SFAGWASYAF	307
VGWSPI	ISYYSM	YIYPYSGYTY	TVRGSKKPYFSGWAM	307
AGSFSLI	IYYSSM	SIYPYYSSTY	SASPGYGM	306
GSWYPI	ISYYSM	SIYPYSGYTY	VGYWGYGM	306
GYYHYLI	LSYSYM	SISPSYGYTY	GHWHWGL	306
SYVPF	LYSYYI	SISSYYGYTS	VYGGM	305
VGWSPI	WFAYPI	SIYPYSGSTY	SFAGWASYAF	305
YVAAH	APSPYM	SIYPYSGSTY	PGGVWPYGM	305
HVAWF	LYYYYM	SISPSYGSTY	SYGPGYWGF	304
SAVPPF	LSYYYI	SIYPYSGSTY	VWVVSFAYVFSGWAM	303
SGAVYHYPI	IYYYSM	SIYPSYGSTS	SYGYWSSWGM	303
VGWSPI	PSAFYA	PHPGGASYTS	SFAGWASYAF	303
WYYSLI	VWFHHI	SIYPSSSYTS	AHYYSWGGAF	303
YSYLI	ISYYSM	SISSSYGYTY	GPWHGSYGL	303
SAVPPF	LSYSYM	SIYPYSGSTY	GPWHGSYGL	302
SAYAPF	ISYYYI	SIYPYYGSTY	SPGYAGWYAL	302
SYVPF	LSYSYM	WSGYAAPAWY	SYGPGYWGF	302
GSWLI	YGVFHM	SISSSYGYTY	SPGYAGWYAL	301
GYSVPI	ISYYYI	SIYPSSGYTY	YSSHGL	301
SAVPPF	ISYSYM	SIYPYYGYTS	YYYSYAM	301
VYPSWS	PHVGSS	FSGPGSWYTS	SFAGWASYAF	301
GVHWS	VYGSFY	YSSWYFVFTY	SYGPGYWGF	300
HVHLI	SVHFVA	SGHPGPYGTY	SGYWGAYGM	300
SAYAPF	ISYYYI	SIYPYYGSTY	AVRGSKKPYFSGWAMD	300
YSAPF	VYVPSM	SIYPYSGYTS	SPGSGYYAM	300
GPVWWVYPI	IYYYSM	SIYPSYGSTS	SYGYWSSWGM	299
GSWLI	LYYYYM	SIYSYYSSTY	SWAGYWGVGL	299
SFFPI	LSYYSM	SISPSYGSTY	SGYWGAYGM	299
SSYSLI	ISYSYM	SIYPYSGYTY	SVRGSKKPYFSGWAM	299
WWGWPI	IYYYYM	SIYPYSGSTY	ASSVWSFYAL	299
YFYPA	LSYSYM	SIYPSYGYTS	YYWSYAM	299
GYSVPI	SSPFYW	WHWGSHSSTY	GPFSHPYGF	298
PSWPF	LYYYYM	SISPSYGSTY	SYGPGYWGF	298
VGWSPI	IYYSSI	SIYSYSSYTS	AVRGSKKPYFSGWAM	298
WWGGGLI	IYYSSI	SIYSYSSYTS	SFAGWASYAF	298
GSWLI	LSYSYM	SIYPSYGYTS	YYWSYAM	297
GYYYPI	ISYYSM	SPWAHWSYTY	TVRGSKKPYFSGWAM	297
PPHVI	PVAHYM	AYPAYHHSTY	SGYWGAYGM	297
SAVPPF	FYYPHY	SIYPYSGSTY	SGYWGAYGM	297
SSYSLI	FSSSSI	YAFPYVVAWW	GPWWAF	297
SSYSLI	GAPWVV	SIYPYSGSTY	GPWWAF	296
WAGVLI	FSSSSI	SIYPYYGSTS	GPWWAF	296
GVPYPI	IYYYYM	SISPYYSSTY	ASSVWSFYAL	295
SAVPPF	ISYYYI	SIYPYYGSTY	SVRGSKKPYFSGWAM	295
VGWSPI	FYPWAF	SIYSYSSYTS	SFAGWASYAF	294
YSYLI	FSSSSI	GWYPASWYTY	AWGHWYGF	294
YYAVGLI	FSSSSI	HFSWYPWYTS	HHSYYGL	294
FPSVS	LYYYYM	SISPSYGSTY	SYGPGYWGF	293
GSWYPI	IYYSYI	SIYPSYGYTS	YYWSYAM	293
GYGWPI	LSYYYI	SIYPYSGSTY	SVRGSKKPYFSGWAM	293
RFLADHV	LSYSYM	SIYPYSGSTY	SGYWGAYGM	293
SAYAPF	WFFSVP	SIYPYYGSTY	SVRGSKKPYFSGWAM	293
WWYPF	LSYYYI	SIYPYSGSTY	SVRGSKKPYFSGWAM	293
YWHFF	YVSGFI	SIYSYSSYTS	SFAGWASYAF	293
GSWLI	LSYSYM	SIYPSSGSTY	SVRGSKKPYFSGWAM	292
GSWLI	LSYSYM	SIYPYSGSTY	SAVVAGYGM	292
GSWLI	PHFSHM	WHGYYYGSTY	SGYWGAYGM	292
SYVPF	LSYSYM	SIYPYSSYTY	GPWHGSYGL	292
YSWLF	LSYSYM	SIYPYSGSTY	SVRGSKKPYFSGWAM	292
AYYGF	LSYSYM	SISPSYGSTY	HFWAAGWGF	291
GAVAPHA	FSSSSI	SIYPYSGYTS	GAVVHSYGGYAYHHSYYGL	291
PHHWAW	YSYFYI	SIYSYYGSTY	GPWWAF	291
SAYFF	LYYYYM	PPAYVWPWTY	SYGPGYWGF	291
WAGVPF	LYYYYM	SIYPYSGSTY	SVRGSKKPYFSGWAM	291
GSWLI	LSYSYM	VVVGPVGSTY	SGYWGAYGM	290
SAYAPF	FSSSSI	SIYSYYGSTY	GPWWAF	290
SPYVI	LSYSYM	HVFWSVHSTY	SGYWGAYGM	290
SYSASPF	LYYYYM	SIYSYYSYTS	GYPAF	290
SYVPF	LYYYYM	SISPSYGSTY	SYGPGYWAF	290
SAVPPF	LSYSYM	SIYPYYGSTY	AVRGSKKPYFSGWAM	289
SSYSLI	LSYYYI	SISSYYSSTY	GPFSHPYGF	289
WGVPF	LYYYYM	HSGFPVHYTY	PSWSHYWGF	289
SSYSLI	ISYYYI	SIYPYSGSTY	AVRGSKKPYFSGWAM	288
ASFLI	LSYSYM	SIYPYSGSTY	SGYWGAYGM	287
GSGYPI	VGYWYI	SIYPYYGYTS	YFYYYGM	287
GSWLI	IYYYYM	SISSSYGYTY	GVGVAF	287
GSYLI	LYYSYM	SIYPYSGSTY	SGHGYGM	287
GYSVPI	IYYSYI	SIYPSYGYTS	YYWSYAM	287
VGWSPI	IYYSSI	SIYSYSSYTS	SPGSGYYAM	287
AFGYYSPI	ISYYSM	SIYPYYGYTY	SSAAWSFYGM	286
GSWLI	LSYSYM	SIYPYSGSTY	SYGYWSSWGM	285
SSYSLI	IYSSSI	SIYSYYGSTY	GPWWAFD	285
GSWLI	FYWFYM	APFYVSGSTY	SGYWGAYGM	284
GYHLI	ISYYYI	SIYPSSGYTY	SYGPGYWGF	284
GYHLI	IYSYYI	SISSYYSSTY	GPFSHPYGF	284
GYSVPI	FSSSSI	SIYPYSGYTS	HHSYYGL	284
SAVPPF	ISYYYI	SIYPYSGSTY	SVRGSKKPYFSGWAM	284
SSYSLI	HFPHVM	SIYPYSGSTY	SSYYHAM	284
SSYSLI	SHPAFW	SIYPYYGSTY	GPWWAF	284
VVPSPI	YYVPYM	SIYPYSGSTY	GPWHGSYGL	284
SYVPF	LYYYYM	HPPYHASSFA	SYGPGYWGF	283
SSYSLI	GFWYSI	SIYSYYGSTY	SGYWGAYGM	282
FWSYWHGLF	LYYSSM	SISPSYGYTS	AAGYPHYSWSYYYGAL	281
GSWLI	LSYSYM	SIYPYSGSTY	SGYWGSYGL	281
GSWLI	YVYFYM	SIYPYSGSTY	SFAGWASYAF	281
GYYYPI	SWFAWG	YIYPYSGYTY	TVRGSKKPYFSGWAM	281
PWGGVWWF	LYSSYI	SISPYSSSTY	APWYGYAL	281
SYSVAPI	ISYSYI	SIYPYYGYTS	YYYVAAL	281
SYVPF	ISYSSM	SISPYSGSTY	SYAL	281
SYVPF	LYYYYM	SIYPYYGSTS	GPWWAF	281
YFAWYGYLF	LYYSSM	SISPSYGYTS	AAGYPHYSWSYYYGAL	281
YWGWGFH	LSYSYM	SIYPYSGSTY	SGYWGAYGM	281
YYWSS	LSYSYM	SISPSYGSTY	SYGPGYWGF	281
GSWYPI	LSYSYM	SSYWAVPYTY	GPWHGSYGL	280
WWGGGLI	FSSSSI	SIYPYSGYTS	SFAGWASYAF	280
GYHLI	ISYYYI	YFSGFPGYTY	YSSHGL	279
GYSVPI	LYYYYM	SIYPYSGSTY	SYGPGYWGF	279
SAVPPF	LSYYYI	SIYPYSGSTY	YPGAYSPWGVHSAAM	279
SAYAPF	LSYSYM	SIYPYSGSTY	SYGPGYWGF	279
SSYSLI	ISYYSM	SIYSSSGYTS	ASYSASAL	279
YSYLI	FSSSSI	SIYPYSGSTY	GPWWAF	279
GSFLI	FSSSSI	SIYPYYGSTS	GPWWAF	278
GSWLI	LSYSYM	SIYPYSGSTY	HVFSWVVGM	278
HSWWI	YGGGSS	HYGHWVGSTY	SGYWGAYGM	278
SSYSLI	FSSSSI	SIYPYYGSTS	YSSHGL	278
SSYSLI	SPGHWI	SIYSYYGSTY	SGYWGAYGM	278
GSWLI	LSYSYM	SIYPYSGSTY	SGYWGDYGM	277
SAYAPF	ISYYYI	SIYPYYGSTY	SPGSGYYAM	277
WVVWV	LYYYYM	SISPSYGSTY	SGYWGAYGM	277
YYYPAVPI	IYYSYI	SISPYSSSTY	APWYGYAL	277
ASYPI	ISYYSM	SIYPYSGSTY	SWSFSWGPGGGYAM	276
GVFPI	IYYSYI	SIYPSYGYTS	SVRGSKKPYFSGWAM	276
GYYYPI	IYYSSM	YIYPYSGYTY	TVRGSKKPYFSGWAM	275
SYVPF	SYVASI	SIYSYYGSTY	GPWWAF	275
YSWLF	IYYSSM	SIYPYSGYTS	SPGSGYYAMD	275
YSYLI	IYSSSI	SISPSSGYTY	SYGPGYWGF	275
GSWLI	LSYSYM	SIYPYSGYTY	GVWYGAYGL	274
GYSVPI	FSSSSI	SIYSYYGSTY	GPWWAF	274
GYSVPI	ISYSYM	SIYPYYGYTS	YYYSYAM	274
SSYSLI	FSSSSI	SIYPYYGSTS	AWGHWYGF	274
SYVPF	LYYYYM	SISPSYGSTY	SYGPGYWGL	274
GSYPI	LYYYYM	SISPYYSYTY	SGSYHYWSSAYAM	273
SAVPPF	LSYSYM	PFHSWWYYTY	SVRGSKKPYFSGWAM	273
YSYLI	IYYSYI	SIYPSYGYTS	YYWSYAM	273
YYWPV	LYYYYM	SIYSYYSSTY	SWAGYWGVGL	273
FFAPFP	LSYSYM	SIYPYSGSTY	SGYWGAYGM	272
SSYSLI	LSYSYM	SIYPYYGSTY	AVRGSKKPYFSGWAM	272
SSYSLI	LSYSYM	SIYPYYGYTS	SVYGWAAL	272
SYHHLI	IYYSSM	SIYPYSSSTS	YGWWWYGSGGM	272
YHYPV	LYYYYM	SISPSYGSTY	SYGPGYWGF	272
GSWLI	LSYSYM	GGSVPFFYTY	SGYWGAYGM	271
GSWYPI	HAYWFM	SIYPYSGSTY	GPWHGSYGL	271
GVFPI	ISYSYM	SIYPYSSYTY	GPWHGSYGL	271
GVFPI	IYYSSI	SIYSYSSYTS	SFAGWASYAF	271
SSYSLI	ISYSSM	SIYPYSGSTY	SVYGWAAL	271
SSYYAYGLF	LYYSSM	SIYSYYSYTS	GSSAM	271
GSWLI	GGWVSM	SIYPYSGSTY	SGYWGAYGM	270
GSWLI	LSYSYM	SIYPYSGSTY	SGYYAM	270
GSWYPI	ISYSYM	SIYPYSSYTY	GPWHGSYGM	270
HSAPV	PGVVHM	AYFPYAPSTY	SGYWGAYGM	270
HYAAVSGLF	IYYSSM	SIYPYYGYTS	GYAAM	270
HYGSA	LSYSYM	SISPSYGSTY	SYGPGYWGF	270
SSYSLI	ISYSSM	SISPYSGSTY	SYAL	270
WSWWF	IYYYSI	SIYSYYSSTY	SWAGYWGVGL	270
YSYLI	ISYYSM	SISSSYGYTY	SPGYAGWYALD	270
GSWYPI	ISYSYM	SIYPYSSYTY	SPGSGYYAM	269
GYSVPI	IYSYYI	SIYPYSGSTY	SVRGSKKPYFSGWAM	269
SSYSLI	ISYYYI	SIYPYYGSTY	SVRGSKKPYFSGWAM	269
WGHYP	FSSSSI	SIYPYSGSTY	HHSYYGL	269
WSWYLI	IYSYYI	SIYPSSSSTY	SGGWVWASGF	269
YPHHG	IYYSYI	SISPYYGYTY	GVPHYAM	269
YSYLI	ISYYSM	SISSSYGYTY	GPFSHPYGF	269
GSWYPI	FSSSSI	SIYSYYGSTY	GPWWAF	268
GVFPI	IYYSYI	SIYPSYGYTS	GPWWAF	268
SSYSLI	APFWSF	SIYPYYGYTS	SSYYHAM	268
SSYSLI	IYYYSM	SIYPSYGSTS	SYGYWSSWGM	268
YGVLI	LSYSYM	SIYPYSGSTY	SGYWGAYGM	268
GSWYPI	ISYSYM	SIYPYSSYTY	SPGYAGWYAL	267
GYHLI	ISYYYI	SIYPYYGSTY	AVRGSKKPYFSGWAM	267
SSYSLI	LSYSSI	SIYPYYGYTS	SASYSAM	267
WWGPA	LSYSYM	SIYPYSGSTY	SVRGSKKPYFSGWAM	267
GSWLI	LSYSYM	SIYPYSGSTY	SGYCGAYGM	266
GSWYPI	ISYYYI	SIYPSSGYTY	YSSHGL	266
GWWLI	IYYYYI	SISSSSSSTY	AHVFHYHGGYYSSWAM	266
SAVPPF	IYYYSI	SIYSYYSSTY	SWAGYWGVGL	266
GSWLI	IYSSSM	SIYPSYSYTS	GSGYAM	265
GYHLI	ISYYYI	SIYPSSGYTY	SVRGSKKPYFSGWAM	265
YVWSYI	YSAWYM	SIYPYSSYTY	GPWHGSYGL	265
YYYPAVPI	VSVWYI	SISPYSSSTY	APWYGYAL	265
FGVFHF	WPPPGP	VWGSPHYGTY	SVRGSKKPYFSGWAM	264
FSGSLI	IYSYYI	SISSYYSSTY	GPFSHPYGF	264
SAYAPF	FSSSSI	SIYPYSGSTY	GPWWAF	264
GSWYPI	FSSSSI	SIYPYSGYTS	HHSYYGL	263
VGWSPI	IYYSSI	SIYPYSGSTY	SVRGSKKPYFSGWAM	263
WWAGPF	SPFFGV	SIYPYSGSTY	SVRGSKKPYFSGWAM	263
GSWLI	PVHHYW	VGYVWFWATY	SGYWGAYGM	262
GYGWPI	LSYSYM	SIYPYSGSTY	YYYSYAM	262
SAVPPF	AVYHSI	SIYSYYGSTY	GPWWAF	262
YSWLF	PPWFYM	SIYPYSGSTY	SGYWGAYGM	262
FHVYSF	FFGYYM	HFFWGPWYTY	GPWHGSYGL	261
GSWLI	FSSSSI	SIYPYSGSTY	HHSYYGL	261
GYYYPI	IYSYYI	SISSYYSSTY	GPFSHPYGF	261
PGHVV	LYYYYM	SISSSYGYTY	SPGYAGWYAL	261
SAVPPF	LYSYYI	SISSYYGYTS	VYGGM	261
SFFPI	LSYYYI	SIYPYSGSTY	SVRGSKKPYFSGWAM	261
SYVPF	LYYYYM	SISPSYGSTY	SWAGYWGVGL	261
YSYLI	LYYYYM	SIYPYSGSTY	SYGPGYWGF	261
GSWLI	SWYYYM	GAHGFFWFTY	SGYWGAYGM	260
SAVPPF	LSYYYI	SIYPYSGSTY	HHSYYGL	260
SSYSLI	HAPHYM	SIYPYSSYTY	GPWHGSYGL	260
SSYSLI	IYSSSI	SIYSYYGSTY	GPFSHPYGF	260
SSYSLI	YGWSVW	SIYPYYGSTS	GPWWAF	260
SYVPF	LSYSYM	SISPSYGSTY	SYGPGYWGFD	260
WHSHYI	LSYYYI	SISSYYSSTY	GPFSHPYGF	260
FWYLI	LSYSYM	PWPYSSVATY	SGYWGAYGM	259
FYSHH	FSAHSI	SIYSYSSYTS	SFAGWASYAF	259
GSWLI	YSVHWS	HWPVHPFGTY	SGYWGAYGM	259
GYSVPI	LSYYYI	SISSYYSSTY	WPHVASFGF	259
SSYSLI	LYYYYM	SISSYYSSTY	GPFSHPYGF	259
GLSSPFQ	SHHYHA	HPFWWHYFYP	FVL*LGWLLSYSGE	258
GVFPI	IYSYYI	SISSYYSSTY	GPFSHPYGF	258
GYGWPI	ISYSYM	SIYPYYGYTS	SGYWGAYGM	258
GYHLI	ISYYYI	SISSSYGYTY	YSSHGL	258
SAVPPF	LSYSYM	SIYPYSGSTY	GSKKPYFSGWAM	258
SSYSLI	WAFSYM	SIYPYSGSTY	SGYWGAYGM	258
VSAFHF	ISYYYI	SIYPYSGSTY	AVRGSKKPYFSGWAM	258
YSWLF	SSGYSM	VASSWSWYTS	SPGSGYYAM	258
SAVPPF	ISYSYM	SIYPYSGYTY	SVRGSKKPYFSGWAM	257
SAVPPF	LSYYYI	SIYPYSGSTY	AYHGAYWGWFSGWAM	257
AFGYYSPI	LYYYYM	SIYPYYGYTY	SSAAWSFYGM	256
GSWLI	FAFPYM	SIYPYSGSTY	SGYWGAYGM	256
GSWYPI	GSGFPG	WFFYGAHYYY	GPWHGSYGL	256
SAYAPF	IYSSSI	SISPSSGYTY	AWGHWYGF	256
SYVPF	ISYYYI	SIYPYSGSTY	AVRGSKKPYFSGWAM	256
GSWLI	AGYAFF	SIYPYSGSTY	SGYWGAYGM	255
SSYSLI	FSSSSI	SIYPYYGSTS	YYWSYAM	255
SVFPF	LYYYYM	SIYPYSGSTY	SYAFYAWGF	255
WGGSPFYLF	LSYSYM	SIYPYSGSTY	SGYWGAYGM	255
SAVPPF	LSYYYI	WYVHWYFSTY	SVRGSKKPYFSGWAM	254
GVFPI	ISYYYI	SIYPYYGSTY	AVRGSKKPYFSGWAM	253
GYSVPI	IYSSSI	SISPSSGYTY	AWGHWYGF	253
HHAPY	FSSSSI	SIYSYSSYTS	SFAGWASYAF	253
SSYSLI	FSSSSI	YPFFVVAGTY	GPWWAF	253
SYVPF	LYYYYM	SISPSYGSTY	PHPFGYWGF	253
AFVVF	LSYSYM	YSSVYHGSTY	SGYWGAYGM	252
SSYSLI	AYGYYI	SIYSYYGSTY	GPWWAF	252
SSYSLI	FSSSSI	SIYPYYGSTY	SYGPGYWGF	252
VGWSPI	FSSSSI	SSGAHYSYTS	SFAGWASYAF	252
VVYPSVYHF	IYSSSM	SIYPSYSYTS	GSGYAM	252
GSWYPI	FSSSSI	SIYPYSGSTY	GPWWAF	251
PWWSVY	HVHWSI	SIYSYYGSTY	GPWWAF	251
SAVPPF	LSYYYI	SIYPYSGSTY	IQKTVLLWLGY	251
SSYSLI	ISYSYM	SIYPYYGYTY	ASYYSFYYGM	251
SSYSLI	LYYYYM	SISPSYGSTY	SGYWGAYGM	251
VGWSPI	IYYSSI	SIYSYSSYTS	SPGYAGWYAL	251
VSSAF	LSYSYM	SIYPYSGYTS	SPGSGYYAM	251
SYVPF	FSSSSI	SISPSSGYTY	AWGHWYGF	250
FWSLI	YSFGHM	SISSYYSYTY	AAYPYGWYSGGAF	249
GSWLI	LSYSYM	SIYPYSGSTY	SGYWGAYAM	249
GSWLI	LSYSYM	SIYPYSGYTY	SGYWGAYGM	249
SFHYLF	LYYYYM	SISPSYGSTY	SYGPGYWGF	249
SSYSLI	LYYYYM	SISPSYGSTY	AFAHGHWGF	249
YSAGPF	LYYYYM	SIYPYSGSTY	SVRGSKKPYFSGWAM	249
AAFHGV	LSYYYI	SIYPYSGSTY	TVRGSKKPYFSGWAM	248
SYWWYLF	IYYYSM	SISPYYGYTY	SAWHAM	248
YSYLI	FSSSSI	SIYSYYGSTY	GPWWAF	248
GSWLI	LSYSYM	SIYPYSGSTY	SGYWGA*GM	247
GSWYPI	IYSSSI	SISPSSGYTY	AWGHWYGF	247
GYHLI	ISYSYM	SIYPYSSYTY	GPWHGSYGL	247
GYYYPI	ISYSYM	SIYPYSSYTY	GPWHGSYGL	247
SAVPPF	LYYYYM	SIYPYSGSTY	TVRGSKKPYFSGWAM	247
SSYSLI	FSSSSI	SIYSYYGSTY	SVRGSKKPYFSGWAM	247
SSYSLI	ISYYSI	SIYSSSSYTS	GSYYSVGL	247
SSYSLI	LYYYSI	SIYPSSSYTS	AHYYSWGGAF	247
SSYSSSYLI	LSYSSM	SIYPYYGSTY	GPWWAF	247
VGWSPI	SWFVSI	SIYSYSSYTS	SYGPGYWGF	247
VWVLI	WHAFYM	SISSSYGYTY	SPGYAGWYAL	247
VYHFPI	WSWVYM	SIYPYSGSTY	SGYWGAYGM	247
YSALI	LSYYSI	SISSYYGSTY	GSYWGWAYYWSAGYSAF	247
YSWLF	FSSSSI	SIYSYSSYTS	SFAGWASYAF	247
GFYFPLI	LSYSYM	SIYPYSGSTY	SGYWGAYGM	246
HASWWI	ISYYSM	YIYPYSGYTY	TVRGSKKPYFSGWAM	246
PFAGPI	ISYSYM	SIYPYYGYTS	YYYSYAM	246
SAVPPF	FVSYPI	SIYSYYGSTY	GPWWAF	246
SSYSLI	WHYWHH	FVYVVWSYTS	GPWWAF	246
SYVPF	LSYSYM	SIYPYYGSTY	AVRGSKKPYFSGWAM	246
SGYYPI	LYYYYM	SISPSYGSTY	SYGPGYWGF	245
SSYSLI	AWGSWG	SIYPYSGSTY	SGYWGAYGM	245
YHYLF	ISYYYI	SIYPYYGSTY	AVRGSKKPYFSGWAM	245
FFWHYW	GWHHGM	YIYPYSGYTY	TVRGSKKPYFSGWAM	244
GSWLI	FSSSSI	SIYPYYGSTS	SGYWGAYGM	244
GSWYPI	LYYYYM	SIYPYSGSTY	SYGPGYWGF	244
GYSVPI	IYSYYI	SISSYYSSTY	SPGYAGWYAL	244
QSAYAPF	ISYYYI	SIYPYYGSTY	AVRGSKKPYFSGWAM	244
SAYAPF	LSYYYI	SIYPYSGSTY	AVRGSKKPYFSGWAM	244
SSWAPF	LSYSYM	SIYPYSGSTY	SVRGSKKPYFSGWAM	244
SSYSLI	FSSSSI	SIYPYYGSTY	AVRGSKKPYFSGWAM	243
SSYSLI	GWYGFY	HAHPGPPYFA	GPWWAF	243
SYVPF	ISYYSM	SIYPYSGYTY	VGYWGYGM	243
YHYLF	ISYSYM	SIYPYSSYTY	GPWHGSYGL	243
FGSFVF	ISYYYI	SIYPYYGSTY	SVRGSKKPYFSGWAM	242
GFVPYV	IYYSSI	SIYPYSGSTY	SFAGWASYAF	242
SAVPPF	LSYYYI	SIYPYSGSTY	SSYYHAM	242
SAYHPF	ISYSYM	SIYPYSGSTY	TVRGAKKPYFSGWAM	242
SYHFPI	FSSSSI	SIYSYSSYTS	SFAGWASYAF	242
SYVPF	YWSVPY	SFAVSHYFTY	GGFYPFWGF	242
WWFPG	LSYSYM	SIYPYSGSTY	SVRGSKKPYFSGWAM	242
WYSSG	VYYGYM	VYFWVYWPHY	SGYWGAYGM	242
YHYLF	IYSYYI	SISSYYSSTY	GPFSHPYGF	242
GYHLI	SWGYSG	YWAAWHWYTY	YSSHGL	241
SAVPPF	LYYYYM	VVHGPVGSTY	SVRGSKKPYFSGWAM	241
SAYAPF	LSYSYM	SIYPYYGSTY	SGYWGAYGM	241
SSYSLI	LYYYYM	SISSYSGYTY	GAYAWVYGL	241
SYVPF	LSYSYM	YISPSYGSTY	SYGPGYWGF	241
SYVPF	LSYYYI	SISSYYSSTY	GPFSHPYGF	241
AAGHH	VSFAFI	SIYSYYSSTY	SWAGYWGVGL	240
FSGSLI	LYSYYI	SISSYYGYTS	GPWWAF	240
GYSVPI	LSYYYI	SIYPYYGSTY	GPFSHPYGF	240
SSYSLI	FSSSSI	SIYSSYGYTY	SPGWGFYAI	240
SSYSLI	HYYWSM	SIYPYYGYTS	SPFYSAM	240
AYGPF	FSSSSI	SIYPYYGSTS	GPWWAF	239
GSWYPI	LSYSYM	SIYPYSGSTY	SYGPGYWGF	239
PHGYHG	IYSYYI	SISSYYSSTY	GPFSHPYGF	239
SAYAPF	FSSSSI	SIYPYSGYTS	GAVVHSYGGYAYHHSYYGL	239
SGGSYAYPI	GVVYHM	SIYPSYGSTS	SYGYWSSWGM	239
SSVASV	LSYSYM	SIYPYSGSTY	SVRGSKKPYFSGWAM	239
SSYSLI	ISYYSM	SISPSSGYTS	GSGWWGFWGL	239
SYVPF	LSYSYM	SISPSYGSTY	GPWHGSYGL	239
VAWLI	LSYSYM	SIYPSSGYTY	YSSHGL	239
YPVYYLI	FSSSSI	SIYSYSSYTS	HHSYYGL	239
YYVGFYYPF	LYYYYM	SIYPYYGSTY	SWSGSWGVGL	239
GPFPV	SVVSVW	PVSVHFSSTY	SGYWGAYGM	237
GSFLI	LSYYYM	SIYPYSGSTY	GVWYGAYGL	237
QGYSVPI	IYSYYI	SISSYYSSTY	GPFSHPYGF	237
SAVPPF	LSYYYI	SIYPYSGSTY	SWAGYWGVGL	237
SAVPPF	LYYYYM	SISPSYGSTY	SGYWGAYGM	237
SAYAPF	ISYYSM	YIYPYSGYTY	TVRGSKKPYFSGWAM	237
SAYAPF	LSYSYM	PFYGVPYWTY	AVRGSKKPYFSGWAM	237
SYVPF	ISYSYM	SIYPYSGSTY	GPWHGSYGL	237
AAAHHF	LYYYYM	SISPSYGSTY	SYGPGYWGF	236
APSLI	SWHYHH	SIYPYSGSTY	SGYWGAYGM	236
FSGSLI	ISYYYI	SIYPYYGSTY	AVRGSKKPYFSGWAM	236
GSWLI	GSAGYM	YIYPYSGSTY	SGYWGAYGM	236
GSWLI	LSYSYM	SIYPYSGSTY	ASYYSFYYGM	236
HAFPPFWV	ISYYSM	SIYPYSGYTS	SYGYGSYYGM	236
SAVPPF	AGPHGS	SIYPYSGSTY	SVRGSKKPYFSGWAM	236
SAVPPF	LSYYYI	SIYPYSSYTY	GPWHGSYGL	236
SSYSLI	AFWSPM	SIYPYYGYTS	SVYGWAAL	236
SYVPF	ISYYYI	SIYPYYGSTY	SVRGSKKPYFSGWAM	236
SYVPF	LYYYYM	FAPASFWSTY	SYGPGYWGF	236
YSYLI	ISYYSM	YIYPYSGYTY	TVRGSKKPYFSGWAM	236
YVAGPF	LSYYYI	WFWWSSPVTY	SVRGSKKPYFSGWAM	236
YYHWPI	YYAGSV	VPWGSHYAYS	SFAGWASYAF	236
GVPAPI	HWVSYV	SIYPYSSYTY	GPWHGSYGL	235
SSYSLI	FSSSSI	SIYPYYGSTS	SVVGF	235
VGWSPI	AWGSSI	SIYPYSGSTY	SFAGWASYAF	235
VGWSPI	SWHPSI	YWYVVWWYTS	SFAGWASYAF	235
AWSYPI	IYSYYI	SISSYYSSTY	GPFSHPYGF	234
GYHLI	IYYSSI	SIYSYSSYTS	SFAGWASYAF	234
GYYYPI	IYYSSI	SIYSYSSYTS	SFAGWASYAF	234
SYVPF	LSYSYM	SIYPYSGSTY	SFAGWASYAF	234
YSWLF	IYYSSM	SIYPYSGYTS	GPFSHPYGF	234
YYSLF	LSYYYI	SISPYYGYTY	GAWSFVYGGM	234
GSWLI	LSYSYM	SIYPYSGSTY	SCYWGAYGM	233
SSYSLI	IYSSSI	SIYSYYGSTY	AVRGSKKPYFSGWAM	233
SYVPF	FSSSSI	SIYSSYGYTY	SPGWGFYAI	233
VFHWPF	YAWHYP	VPAHSFWSTY	VGLW	233
VGWSPI	LSYSYM	SIYPYSGSTY	GPWHGSYGL	233
YVGHHY	LSYYYI	SIYPYSGSTY	VHFAVPPFHFSGWAM	233
GSWLI	IYSYYM	SIYPYSGYTS	SPYSWFGM	232
GWYFFY	VGHHGH	SISSYYSSTY	GPFSHPYGF	232
SAVPPF	FSSSSI	SISPSSGYTY	AWGHWYGF	232
SAVPPF	ISYSSM	SISPYSGSTY	SYAL	232
SAVPPF	LSYYYI	SIYPYSGSTY	GGPPPAFWYSPPWYM	232
SSYLI	ISYYSM	SIYPYSGYTS	GSGWWGFWGL	232
SYGYWGYPF	FSSSSI	SIYSSSSSTS	SSAM	232
SYVPF	LYYYYM	AGPAPVWVTY	SYGPGYWGF	232
AYVSHI	LYYYYM	SISSYYSSTY	GPFSHPYGF	230
GSWDPI	ISYSYM	SIYPYSSYTY	GPWHGSYGL	230
GSWLI	WPHHYM	SIYPYSGSTY	SGYWGAYGM	230
GYSVPI	IYSYYI	SISSYYSSTY	SPGSGYYAM	230
SAYAPF	ISYYYI	SIYPYYGSTS	GPWWAF	230
YFPPF	LSYSYM	SISPSYGSTY	SYGPGYWGF	230
ASGAW	LSYSYM	SISPSYGSTY	SYGPGYWGF	229
FGGWG	LSYSYM	VSGFFAAWTY	PYYSYYWGF	229
FSGSLI	ISYSYM	SIYPYSSYTY	GPWHGSYGL	229
GSWLI	LYYYYM	SIYPYSGSTY	SYGPGYWGF	229
GYSVPI	FSSSSI	SIYPYSGSTY	GPWWAF	229
SYVPF	LYYSSM	SISPSYGYTS	AAGYPHYSWSYYYGAL	229
WWGGGLI	ISYYSM	SISSSYGYTY	SPGYAGWYAL	229
YSVPI	IYSYYI	SISSYYSSTY	GPFSHPYGF	229
YSYLI	ISYYSM	SIYPYSGSTY	SGYWGAYGM	229
YSYLI	IYSSSI	SISPSSGYTY	GPWWAF	229
YSYLI	IYSSSI	SISPSSGYTY	SVRGSKKPYFSGWAM	229
YVYFA	FSSSSI	SIYPYSGYTS	GAVVHSYGGYAYHHSYYGL	229
FSGSLI	LYSYYI	SISSYYGYTS	SYGPGYWGF	228
VGWSPI	PAWPGI	SIYSYSSYTS	SFAGWASYAF	228
VWHVPV	LSYYYI	WWWGFFVHTY	SVRGSKKPYFSGWAM	228
FSGSLI	IYYSSI	SIYSYSSYTS	SFAGWASYAF	227
GSWLI	PFFSVP	GSSPSAPVTY	GHGVVWFGM	227
HVSAVWVLF	LSYSYM	SISPSYGYTS	AAGYPHYSWSYYYGAL	227
SYPVPF	LYYYYM	SISPSYGSTY	SYGPGYWGF	227
WPAGWAW	IYSSSM	SIYPSYSYTS	GSGYAM	227
AYVFGF	GFHAYM	SIYPYSGSTY	GPWHGSYGL	226
GYSVPI	FSSSSI	SIYPYSGYTS	GAVVHSYGGYAYHHSYYGL	226
SAVWPF	LSYSYM	AFFHGAASTY	SVRGSKKPYFSGWAM	226
SSYSLI	WVPGSI	SIYSYYGSTY	GPWWAF	226
SYVPF	LSYSYM	SISPSYGSTY	FHGFSHWGF	226
WWYSHH	LSYSYM	SISPSYGSTY	SYGPGYWGF	226
YSHPF	LSYSYM	SISPSYGSTY	SYGPGYWGF	226
GFFHWF	YFVHHH	SIYPYSGSTY	SVRGSKKPYFSGWAM	225
GSWLI	FVSSYM	VGAVPSAGTY	GWYFHAWGM	225
GSWLI	PPGWWW	YHYWGAFHWY	SGYWGAYGM	225
GSWYPI	LSYSYM	SIYPYSSYTY	SGYWGAYGM	225
HWAAFPF	FSSSSI	SIYPYYGSTS	GPWWAF	225
HWVPF	LSYSYM	SISPSYGSTY	SYGPGYWGF	225
HYFPF	LYYYYM	SIYPYSGSTY	SYGPGYWGF	225
WWGGGLI	IYYSSM	SIYPYSGYTS	SPGSGYYAM	225
GSWLI	FWVYHV	SIYPYYGSTS	GPWWAF	224
GSWLI	LSYSYM	SFHFVVHSTY	SGYWGAYGM	224
GSWLI	LSYSYM	SIYPYSGSTY	WGAYGM	224
GSWLI	LSYYYI	SIYPYSGSTY	SYGPGYWGF	224
GYHLI	ISYYYI	SIYPYSGSTY	YSSHGL	224
SAHHI	LSYSYM	YHWPFYHPTY	SGYWGAYGM	224
SSYSLI	LYYYYM	SIYPSSSYTS	AHYYSWGGAF	224
YSYLF	LSYSYM	SIYPYSGSTY	SGYWGAYGM	224
AFHFGY	FSSSSI	SIYSYSSYTS	SFAGWASYAF	223
AHHGF	APYHAP	SISPSYGSTY	SYGPGYWGF	223
GSWLI	LYYSYM	SIYSYYGYTS	SGHGYGM	223
SAVPPF	LSYSYM	SIYPSSGSTY	SVRGSKKPYFSGWAM	223
SSYSLI	FSSSSI	SIYPYYGSTY	SVRGSKKPYFSGWAM	223
SYVPF	LYYYYM	SAVSWHAATY	SYGPGYWGF	223
VHVLI	IYSSSI	SISPSSGYTY	AWGHWYGF	223
YPSWPF	VHYPGG	SIYPYYGSTY	AVRGSKKPYFSGWAM	223
YSPPF	APWPSS	FSSASWYPTY	SYGPGYWGF	223
YSYLI	ISYSSM	SIYPYSGSTY	SAGPVSYYAM	223
GHWAHW	FSSSSI	SIYPYSGSTY	SFAGWASYAF	222
GSWLI	LYYYYM	SISPSYGSTY	GPWWAF	222
GSWLI	YPGPHI	SIYPYSGSTY	SFAGWASYAF	222
GYSVPI	LSYYYI	SIYPYSGSTY	SGYWGAYGM	222
SAVPPF	VYPWYI	SIYPYSGSTY	SVRGSKKPYFSGWAM	222
SGYGWWGLF	LSYSYM	SIYPYSGSTY	SGYWGAYGM	222
SSYSLF	LYYYYM	SISPSYGSTY	SYGPGYWGF	222
SYVPF	LYYYYM	SIYPYYGSTY	AVRGSKKPYFSGWAM	222
VGWSPI	FSSSSI	SIYSYSSYTS	GYYFAWSSAF	222
WGGYYLF	IYSYYI	SISSSYGYTY	AYYHAM	222
GYHLI	ISYYYI	SIYPSSGYTY	GPWWAF	221
SSYSLI	FSSSSI	SIYPYSGSTY	HHSYYGL	221
SSYSLI	LSYSYM	SISSSYGYTY	SPGYAGWYAL	221
SSYSLI	SVAAHI	SIYPYSGSTY	GPWWAF	221
WGYPI	LSYYSM	SIYPSSGSTY	AAYGWVGF	221
WWGGGLI	FSSSSI	SFPHGSFYTS	HHSYYGL	221
YHVLI	ISYYYI	SIYPYSGSTY	YSSHGL	221
YSWLF	LSYSYM	HPHFFYSYTS	SPGSGYYAM	221
GSWLI	LSYSYM	SIYPSSGYTY	YSSHGL	220
GYSVPI	LSYSYM	SIYPYSGSTY	SYGPGYWGF	220
GYYYPI	HWWHSM	YIYPYSGYTY	TVRGSKKPYFSGWAM	220
PFAGPI	FSSSSI	SIYSYSSYTS	SFAGWASYAF	220
SAYAPF	WGSFSI	SIYSYSSYTS	SFAGWASYAF	220
SSYSLI	HAAAWW	WYPYGYGSTS	GPWWAF	220
SSYSLI	VFGWSM	SIYPYYGYTS	SSYYHAM	220
VYHPH	FSSSSI	SISPSSGYTY	AWGHWYGF	220
WAGPSH	PYVPYY	YYVFAHGGTY	SVRGSKKPYFSGWAM	220
WVHAP	VSHHHM	SIYPYSGSTY	SPGSGYYAM	220
ASFVPF	LYYYYM	SISPSYGSTY	SYGPGYWGF	219
GSWLI	SAGVFM	SIYPYSGYTS	SPGSGYYAM	219
GSWLI	VPYFSM	SIYPYSGYTS	SPGSGYYAM	219
GSWYPI	GPHWSI	SIYSYSSYTS	SFAGWASYAF	219
SAVPPF	LSYSYM	GVFYYFFSTY	SVRGSKKPYFSGWAM	219
SYPPI	LYYYYM	SIYPYSSYTY	SWYSYAYGGGGFYYAPGF	219
WWGGGLI	FSSSSI	PGFSHVFYTS	HHSYYGL	219
YYWLF	LYYYYM	SISPYYGYTS	YWYGYHSSAM	219
FWWGHAG	LYYSSM	SISPSYGYTS	AAGYPHYSWSYYYGAL	218
GHPAAY	PYPPSY	YFAWYYSWTY	VGLW	218
GSWLI	LSYSYM	SGVYWAHYTY	SGYWGAYGM	218
GYYHYLI	IYYYYM	SIYPYSGSTY	GHWHWGL	218
PYVPPF	YFYVWY	SAVVYSGVTY	SVRGSKKPYFSGWAM	218
SAYYPF	IYYSYM	SIYPYSGSTY	SVRGSKKPYFSGWAM	218
SSGWPF	IYYYSI	YIYPYYGYTY	GYPAM	218
SSYLI	LSYYYI	SIYPYSGSTY	SVRGSKKPYFSGWAM	218
SSYSLF	IYSYYM	SIYPYSGYTS	HYWWGSGM	218
SSYSLI	ISYYSM	SIYPYSGYTY	VGYWGYGM	218
SYVPF	LYYYYM	SISPSYGSTY	GAVVHSYGGYAYHHSYYGL	218
VGWSPI	GGHYHS	SIYSYSSYTS	SFAGWASYAF	218
YSFLI	LYYYYM	SISPSYGSTY	SYGPGYWGF	218
FSGSLI	FSSAHI	SISSYYGYTS	VYGGM	217
YSWLF	FSSSSI	SISSYYGYTY	AYGPSGWYAF	217
YSWLI	LYYYYM	SISPSYGSTY	SYGPGYWGF	217
ASYPI	LSYSYM	SISSYYGSTS	SWSFSWGPGGGYAM	216
GWHWI	WAPSFV	WVYWWAGSTY	SGYWGAYGM	216
PHVAFP	LSYSYM	SIYPYSGSTY	SVRGSKKPYFSGWAM	216
SYVPF	IYYYSM	SIYPSYGSTS	SYGYWSSWGM	216
SYVPF	LSYSYM	SISPSYGSTY	WVVVGHVGF	216
SYVPF	LSYSYM	SIYPYSGYTS	SPGSGYYAM	216
SYVPF	LYYYYM	SIYPYSSYTY	GPWHGSYGL	216
VGPFA	LSYSYM	SIYPYSGSTY	SYGPGYWGF	216
SAVPPF	LSYSYM	SIYPYSGSTY	GPFSHPYGF	215
SSYSLI	IYSYYI	SIYPYSGSTY	GPFSHPYGF	215
WAGYLF	IYYSSM	SIYSYSGYTY	SYSPHGGGI	215
YHYLF	IYYYSI	SIYPYSGSTY	SWAGYWGVGL	215
GSWLI	AAYVPF	SIYPYSGSTY	SVRGSKKPYFSGWAM	214
GSWLI	LSYSYM	SIYPYSGSTY	SPGWGFYAI	214
SAYYPF	LSYSYM	SIYPYSGYTY	SVRGSKKPYFSGWAM	214
SFHYLF	IYYSSM	SIYSYSGYTY	GYSGYAHGI	214
SPPYP	LSYSYM	SIYPYSGSTY	SGYWGAYGM	214
SSYSLI	FSSSSI	YSHGSHPSTY	GPWWAF	214
AASYPI	ISYSYI	SIYPYSGSTY	YWYWYAM	213
FAGGLI	LYSYYI	SISSYYGYTS	VYGGM	213
GSWLI	AYSAYM	GHGPWGYSTY	SGYWGAYGM	213
GYSVPI	LYYYYM	FHVHGAYSTY	GPFSHPYGF	213
PFYFP	LSYSYM	PHGVWPHSTY	SYGPGYWGF	213
PPGHFY	ISYYSM	SISSSYGYTY	SPGYAGWYAL	213
SSYSLI	LSYSYM	SIYPYSGSTY	GPWHGSYGL	213
VGWSPI	WVPWSI	SIYSYSSYTS	SFAGWASYAF	213
YPWGI	FAHGHI	SISPSSGYTY	AWGHWYGF	213
YSYLI	FSSSSI	SIYPYSGYTS	GAVVHSYGGYAYHHSYYGL	213
ASYPI	LSYSYM	SIYPYSGSTY	SGYWGAYGM	212
GSWLI	SSFAYV	SISSSYGYTY	SPGYAGWYAL	212
HSAGFVHA	LYSYSM	SIYPYYGYTY	SSAAWSFYGM	212
SAVPPF	LSYYYI	PAWVFHSGTY	SVRGSKKPYFSGWAM	212
VGWHA	GAVSVS	SIYPYSGYTS	SPGSGYYAM	212
VGWSPI	GGGFWI	PSFFGPAYTS	SFAGWASYAF	212
YSWLF	IYYSSM	SIYPYSGYTS	AVRGSKKPYFSGWAM	212
GSFLI	LSYSYM	SIYPYSGYTY	GPWHGSYGL	211
GSWLI	IYYYYM	SISPYYSSTY	ASSVWSFYAL	211
GSWLI	LSYSYM	SIYPYSGSTY	GSGWWGFWGL	211
GSYSLI	FSSSSI	SIYPYYGSTS	GPWWAF	211
GYSVPI	APSSSI	SIYSYSSYTS	SFAGWASYAF	211
GYSVPI	LSYYYI	SISSYYSSTY	SGYWGAYGM	211
PYGPYV	ISYSSM	SISPYSGSTY	SYAL	211
SAGPI	ISSSYM	SIYPSYSYTY	AWGYVYGPYGAL	211
SAVPPF	LSYYYI	FPPGFSGSTY	SVRGSKKPYFSGWAM	211
SSYSLI	LSYSYM	VYVFGSYVTY	SGYWGAYGM	211
WWGGGLI	LSYSYM	SISPSYGSTY	SYGPGYWGF	211
GSWLI	ISYYSM	SISSYYSYTY	AAYPYGWYSGGAF	210
GSWYPI	ISYYSM	SIYPYSGSTY	TVRGSKKPYFSGWAM	210
GYGWPI	FSSSSI	SIYPYYGSTS	GPWWAF	210
SYVPF	LYYYYM	SISPSYGSTY	HHSYYGL	210
VGWSPI	WFGFSI	SIYSYSSYTS	GVSGPYPGAF	210
WASWLI	IYSSSI	SIYSYSGYTS	SVAM	210
SAYAPF	ISYYYI	SIYPYSGSTY	VGLW	209
SSWAPF	LYYYYM	SISPSYGSTY	SYGPGYWGF	209
SYVPF	LSYSYM	SISSSYGYTY	SPGYAGWYAL	209
SYVPF	LYYYYM	SISPSYGSTY	YYYSYAM	209
WWGGGLI	FSSSSI	SIYPYSGYTS	YGL	209
YPPSPI	VVSFVH	SISSYYSSTY	GPFSHPYGF	209
YSYLI	ISYYSM	SISSSYGYTY	AVRGSKKPYFSGWAM	209
YSYLI	SPPFSI	SIYSYSSYTS	SFAGWASYAF	209
AFVPVY	PVAPPI	HWFFYGPYTS	SFAGWASYAF	208
SAVPPF	IYYYSM	SIYPSYGSTS	SYGYWSSWGM	208
SAYAPF	YWWSPI	SIYSYSSYTS	SFAGWASYAF	208
SYVPF	WSAWYM	GVAVAGHGTY	SYGPGYWGF	208
WAHPWV	GFAWAA	SIYPYYGSTS	GPWWAF	208
WPGWH	IYYSYI	SIYPYSGSTY	YYWSYAM	208
WWAHPI	LSYSYM	SIYPYSSYTY	GPWHGSYGL	208
YSYLI	FSSSSI	SISSSYGYTY	AWGHWYGF	208
YVYYSLI	IYSYYM	SIYSYYGYTY	GGYSPGWYYGAL	208
SSYSLI	LSYSYM	SIYPYSGYTS	SPGSGYYAM	207
SYVPF	LYYYYM	SISPSYGSTY	SHYGVWYGAM	207
VGWSPI	ISYYSM	SIYPYYGYTS	SSYYHAM	207
VGWSPI	IYYSSI	YAPAVSWFGV	SFAGWASYAF	207
YSYLI	IYSSYM	SIYPYYGYTY	GVWYYAM	207
GYYYPI	ISYYYI	SIYPYYGSTY	AVRGSKKPYFSGWAM	206
HWWWYG	IYYYYM	SISPYYSSTY	ASSVWSFYAL	206
SFHYLF	LSYYYI	SIYPYSGSTY	SVRGSKKPYFSGWAM	206
SYVPF	IYSYYI	SIYPYSGSTY	GPFSHPYGF	206
VSHLI	YGFYPM	SIYPYSGSTY	SGYWGAYGM	206
YSYLI	ISYYSM	SISSSYGYTY	SPGSGYYAM	206
FSFSPF	LSYSYM	SIYPYSGSTY	SVRGSKKPYFSGWAM	205
FSGSLI	LYSYYI	SISSYYGYTS	SVRGSKKPYFSGWAM	205
GSWLI	FSSSSI	SISSYYGYTY	AYGPSGWYAF	205
GSWLI	ISYSSM	SIYPYYGSTY	SAGPVSYYAM	205
GSWLI	WWAPYM	VYAASAYSTY	SGYWGAYGM	205
GVSYPF	GGSFGF	FHAFWSAYTY	GPWHGSYGL	205
GYWVPI	LYYYYM	SISPSYGYTS	SSHGYGL	205
GYYYPI	ISYYSM	YIYPYSGYTY	SYGPGYWGF	205
HHGHP	LSYSYM	SISPSYGSTY	HGHFFFWGF	205
SYVPF	FAWYYM	SIYPYSSYTY	GPWHGSYGL	205
GSWLI	HGASSI	SISPSSGYTY	AWGHWYGF	204
GVFPI	IYYSYI	SIYPSYGYTS	SYGPGYWGF	204
SAVPPF	AHASWP	SIYPYSGSTY	SVRGSKKPYFSGWAM	204
SAVPPF	YFSAYI	YYGGSFHSTY	SVRGSKKPYFSGWAM	204
SSYSLI	YGSAHM	SIYPYSGSTY	SGYWGAYGM	204
AYAPF	ISYYYI	SIYPYYGSTY	AVRGSKKPYFSGWAM	203
GSYPI	LYYYYI	SIYPYSGSTY	SGSYHYWSSAYAM	203
GWPWPI	LSYYYI	SISSYYSSTY	YWPGYAYGF	203
HAFWY	FSSSSI	SIYPYSGSTY	GPWWAF	203
SGGSYAY	IYYYSM	SIYPSYGSTS	SYGYWSSWGM	203
SSYSLI	AGHAYM	YAVWYWAHTY	SGYWGAYGM	203
SYVPF	HSFAYM	SIYPYSGSTY	SGYWGAYGM	203
SYVPF	LSYSYM	SISPSYGSTY	GPFSHPYGF	203
SYVPF	SAHVFS	SISPSYGSTY	SYGPGYWGF	203
YSYLI	LSYSYM	SIYPYSGSTY	SYGPGYWGF	203
FFHAGLI	LYYYYM	SISPSYGSTY	SYGPGYWGF	202
GSWLI	LSYSYM	SIYPYSGSTY	GVPHYAM	202
GSWLI	LYYYYM	SISPSYGSTY	SVRGSKKPYFSGWAM	202
GYSVPI	IYSYYI	YISSYYSSTY	GPFSHPYGF	202
HHPLI	LYYYYM	SISPSYGSTY	SYGPGYWGF	202
HWAAI	LSYSYM	SIYPYSGSTY	SGYWGAYGM	202
SAVPPF	PPWAVW	GYAFHSPPTY	SVRGSKKPYFSGWAM	202
SAYAPF	ISYYYI	SIYPYSGSTY	HWVGYPSVFFSGWAM	202
SSYSLI	FSSSSI	SISSSYGYTY	SYSPGGYYYYGM	202
SYVPF	ISYYSM	SISPSSGYTS	GSGWWGFWGL	202
SYVPF	LSYSYM	SIYPYSGSTY	GPWHGSYGL	202
VGWSPI	SGHYSI	SIYSYSSYTS	GPWWAF	202
VGWSPI	YHSPYM	SIYPYSSYTY	GPWHGSYGL	202
WAGYLF	LSYSYM	SIYSYSGYTY	GYSGYAHGI	202
YHYLF	IYYSSI	SIYSYSSYTS	SFAGWASYAF	202
YSWLF	IYYSSM	SIYPYSGYTS	GPWHGSYGL	202
FSWSVI	PSSPVW	SIYSYSSYTS	SFAGWASYAF	201
FYFWH	LSYSYM	SIYPYSGSTY	GPWWAF	201
GSFLI	LSYYYM	WYFVGWGYTY	GVWYGAYGL	201
GSWLI	SWFHSV	YGPWVFYHAF	SGYWGAYGM	201
SGYYPI	ISYYSM	SIYPYSGYTY	SGYWGAYGM	201
SSYSLI	LYSYYI	SISPSYGSTY	VYGGM	201
SSYSLI	LYYSSM	SIYPYSGSTY	SPFYSAM	201
SYASPF	FSSSSI	SIYPYYGSTS	GPWWAF	201
WSVLI	FSSSSI	SIYPYYGSTS	GPWWAF	201
YSYLI	FYPAPM	SISSSYGYTY	SPGYAGWYAL	201
AWAHAVHPH	ISYYSM	SISSSYGYTY	SPGYAGWYAL	200
GSWYPI	ISYSYM	YIYPYSSYTY	GPWHGSYGL	200
GYVVG	ISYYSM	SISSSYGYTY	FYVPYGFAAL	200
PVPFPI	PPWSVY	HAYASPWHHS	SFAGWASYAF	200
QGSWYPI	ISYSYM	SIYPYSSYTY	GPWHGSYGL	200
SYVPF	LYYYYM	SIYPYSGSTY	SFAGWASYAF	200
VGWSPI	GYGVVG	SIYSYSSYTS	SFAGWASYAF	200
WWGGGLI	FSSSSI	SIYSYSSYTS	SFAGWASYAF	200
GSGYPI	LSYSYM	SIYPYSGSTY	SGYWGAYGM	199
GSWLI	LSYSYM	SIYPYSGSTY	AAGYPHYSWSYYYGAL	199
SAVPPF	LSYYYI	SIYPYSGSTY	YYYSYAM	199
SSYSLF	FSSSSI	SIYPYYGSTS	GPWWAF	199
SSYSLF	LYYYYM	SIYPYSGYTS	FYWFWHGM	199
SSYSLI	PVFSYM	SISSSYGYTY	SPGYAGWYAL	199
SYVPF	LYYYYM	SISPSYGSTY	SSYYHAM	199
VVVPF	LSYSYM	VHHVYYAPTY	APAYSWWGF	199
VYAFPF	LSYSYM	SIYPYSGSTY	SVRGSKKPYFSGWAM	199
WGGSPFYLF	IYYYYM	SISSSYGYTY	FAPHAF	199
YSWLF	AYASVA	VHGFGAFYTS	SPGSGYYAM	199
AFSSF	LSYSYM	SISPSYGSTY	SYGPGYWGF	198
AVPWVA	YSWSVS	SIYPYSSYTY	GPWHGSYGL	198
FFSAI	GSPSGV	SIYPYSGSTY	SGYWGAYGM	198
GSWLI	LSYSYM	SIYPYSGSTY	RTLPSIIVLAL	198
GSWLI	WPVVYM	SIYPYSGSTY	GPWHGSYGL	198
HWFGI	LSYSYM	SIYPYSGSTY	SPAGPSYGM	198
SSWLI	IYSYSM	YISPYSSSTY	SAPWGWWGI	198
SSYLI	ISYYSM	SISPSSGYTS	SGYWGAYGM	198
SYWVGLI	FSSSSI	SIYPYSGYTS	SGYWGAYGM	198
WHFYG	LSYSYM	SIYPYSGSTY	VGPWPVWGM	198
YSWLF	IYYSSM	SIYPYSGYTS	SPGYAGWYAL	198
YSYLI	IYSSSI	SISPSSGYTY	AVSSVAGF	198
AASYPI	LSYSYM	SIYPYYGYTS	YWYWYAM	197
GPPWI	HAVWSI	SISPSSGYTY	AWGHWYGF	197
GSWLI	FSSSSI	SIYPYSGSTY	AWGHWYGF	197
GSWLI	FSSSSI	SIYPYSGSTY	SGYWGAYGM	197
GSWYPI	FSSSSI	SIYPYSGYTS	GAVVHSYGGYAYHHSYYGL	197
GYGWPI	ISYSYM	SIYPYYGSTS	YYYSYAM	197
GYHLI	HGFSVI	SIYPSSGYTY	YSSHGL	197
HPYWHI	LSYSYM	SIYPYSSYTY	GPWHGSYGL	197
SSYSLI	HGAVSI	YFGGAYWSTY	GPWWAF	197
SWYPI	ISYSYM	SIYPYSSYTY	GPWHGSYGL	197
SYVPF	GAPAGM	PHAHYFFSTY	SYGPGYWGF	197
SYVPF	LYYYYM	SIYSYYSSTY	SWAGYWGVGL	197
VYSGPI	LSYSYI	SISPYSGSTY	HYYAM	197
WHGWPI	AWHWGS	PAAYPWVYTY	GPWHGSYGL	197
YGSGPI	VGWHPA	SIYPYSGSTY	SFAGWASYAF	197
APVWHY	LSYSYM	SIYPYSGSTY	SGYWGAYGM	196
HYALI	PPPYYM	PGVPYFGSTY	SGYWGAYGM	196
PAHHA	LYYYYM	HVWGGYHSTY	SYGPGYWGF	196
SSYSLI	IYSYYM	SIYPYSGYTS	SPYSWFGM	196
SWYWSAYPI	LSYSYM	YISPYYGSTY	WYFSGL	196
YSYLI	ISYYSM	SISSSYGYTY	SPGYAGWYAF	196
AFGYYSPI	LYSYSM	SIYPYSGSTY	SSAAWSFYGM	195
GFWAI	LSYSYM	SIYPYSGSTY	SGYWGAYGM	195
GSWLI	LSYSYM	SIYPYSGSTY	GSGYAM	195
GSWLI	YSGFYM	SIYPYSGSTY	SGYWGAYGM	195
GSYLI	LSYSYM	SIYPYYSYTY	GYYWGSYGI	195
SGWPFLI	LYYYYM	SISPSYGSTY	SYGPGYWGF	195
SHYLI	ISYYSM	SIYSYSSYTS	SYSFASYWGL	195
SSYSLI	ISYSSI	SIYPYSGSTY	SPYYHAM	195
GSWLI	LSYSYM	YIYPYSGYTY	TVRGSKKPYFSGWAM	194
GSWLI	PHYYWI	SISPSSGYTY	AWGHWYGF	194
GSWYPI	HAGHYM	SIYPYSSYTY	SGYWGAYGM	194
GYHLI	LSYYYI	SIYPSSGYTY	YSSHGL	194
[truncated: 249,622 more rows]
