# Supplementary material for: CellectSeq: In silico discovery of antibodies targeting integral membrane proteins combining in situ selections and next-generation sequencing
Source: Commun Biol. 2021 May 12;4:561. doi: 10.1038/s42003-021-02066-5 (PMC8115320; doi:10.1038/s42003-021-02066-5)
Supplement: Supplementary file 5 — Supplementary Data 3 [file 42003_2021_2066_MOESM5_ESM.txt]

#CDR-L3	#CDR-H1	#CDR-H2	#CDR-H3	#COUNTS
SVGPI	ISYYSI	YISPYSGYTY	HYWPWYYSGAM	102215
GYSFGGYPF	LSYYSM	SIYPYYGYTY	PPSYYSGYYASYAL	35798
SAYYSGLI	ISYSSM	SIYSYYGSTS	YVPFYSHWVAL	34340
GGSHSPI	LSYYSM	SISSYYGYTY	SYPASGWWHYAI	28223
AWGSHPI	ISYYSM	SIYPYYSSTY	YPSWYYAFGM	23980
GAGPF	ISYYSI	SISPYSSSTY	SGSVWHWWASGSAM	23653
YSSVLI	ISYSSI	SIYPYYGSTY	GFWWYGSWSPSGL	23340
SHAWVPI	ISYYSM	SIYSYYGSTY	YFWYYGYGGPSYGL	23283
SSYSLI	ISYYSM	SIYSYYGSTS	YGWYHWWSAGAL	19455
YSHYSHYPI	LSYYSM	SIYPYYGYTY	YGWGHGWYFSVAGF	19266
AASPI	ISYYSM	SIYPYYGSTY	HGWGAGFVSGGM	18479
SAGLI	ISYSSM	SISSYSGYTS	YSPSWYYGAYHAL	16435
ASGYGSPI	LSYYSM	SIYSYYGYTS	GSWPSFYHWSFYGF	16072
PYAAYYLF	ISYYYM	SIYPYYSYTS	YSWYWYGL	14715
YSYYPI	ISYYSI	SISSYYGYTS	SGM	12894
WGALI	LSYYSM	SISPYSGSTS	GYWYFGYWYAF	12737
SSYSLI	LYYSSM	SISPYYSSTY	HFVWASFGWGHSGL	12272
SGSPI	LYYSSI	SISSSSGYTS	HFYWYWYGWGSHGL	11707
GYPSYVLI	ISYSSI	SIYPYYGSTY	GYSFYGVHFGL	11427
FGSVAYLI	LSYSSM	SIYSYYGYTY	GWWPYFGYGWYGM	10958
SSYSLI	LSYYSI	SIYPYYGSTS	GYWWYHSSGHSGM	10236
SSGVPYVPF	LSYYYM	SISSYYGYTY	APGYPSVGWWWVSAGSAL	9831
PAALF	ISYYSM	SIYPYYGSTY	AYWAYGGWSWYGM	9558
SSYSLI	ISYYSM	SIYPYYGSTS	YGFPSGWFYGPGAL	9292
YYWPPSLI	IYYSSI	YISPYSSYTY	PWYSYHWAM	8324
PGYAPI	ISYYSI	SISSYYGYTS	GGWYGL	8027
SYSLI	ISYSSM	SIYPYSGSTY	HVYYYWSYYSAF	7985
SSAYWGLI	ISYYSM	SIYPYYGSTY	YYWAGGWYYYSAAL	7688
SSSYPGPF	LSYYSI	SISPYSGYTS	PGAWPYYYAWYAM	7471
SGGYSYLI	LSYYSM	SIYPYYGSTS	GYWSYYYIGGGM	7167
YYGSYYSPF	LSYYSM	SIYPYYGYTS	GYWGPGGGVGHAWYPYGF	6770
SASLF	LSYYSM	SISSYSGYTY	YSAAGYWWSAAHAL	6716
SGGHSLI	ISYYSM	SISSYYGYTS	YAPYPSWFHSAM	6526
YPYYGPLI	LSSYSI	SIYPSYSSTY	YSPYHWYSSAM	6359
SSYSLI	ISYYSI	SISSYYSYTS	AGWYGL	6303
SYGWGPGPI	LSYYSM	SIYSYYGSTY	YSGYPYWYPGL	5959
YGSHVLI	LSYYSM	SIYPYYGYTS	WGWAWWYGWPSGF	5745
HSSYAPI	ISYYSI	SISSYSGSTY	VPAWWYPSAF	5420
GAYGGALF	ISYYSI	SISPYSGSTY	HGAYYSWFVSAI	5131
SSGSYLI	LSYSSI	SIYSYYGSTY	ASGYGWAPGGAYGF	5060
AAYYYSLF	ISYSSM	SIYPYYSYTS	ASWPWPSYAM	5046
SGGPI	LSYYSM	SISPYYGYTY	YVASWWAYAWYAL	4970
WGHPI	ISYYSI	SISSYYGYTS	FGWVGL	4622
HSWSFSPI	LSYYSM	SIYPYYGSTS	YPSSSHFWSYGGM	4540
SSYSLI	ISYYSI	SIYSYSGYTY	AASFYAWYSAAAYSYYYAF	4467
SSGPI	LSYSSI	SIYPYYGSTY	YSPWYSAGPGAFAL	4232
SYAGLF	ISYYSI	SISSYYGYTS	SGF	4231
SSYHHGPF	ISYYSI	SISPYYGYTY	SGSAYHWWGSGSAF	4122
YASAFSGPI	ISYSSM	SISPYSGYTS	AFSFYAVWYGL	4111
HYYGLI	ISYYSI	SISSYYGYTS	SGM	4068
GGSGAHLI	ISYSSI	SISSYSSSTS	WFWYYGWYHYYAF	4029
SSYSLI	ISYSSM	SIYPYYGYTS	WFPFSYYYHAF	4028
GSFYPF	ISYYSI	SISSYYGYTS	GGWYGL	4024
SSSYSGPI	ISYSSI	SIYPYYGYTS	HPFYFYHPGYGGGF	3996
GAWVWPI	ISYYSI	SIYSYYGSTY	YGFYYYGAGSAL	3913
SGYAHPI	LYYSSM	SISPYSGSTY	YAFAFWHYAFYAL	3792
YYGPPSLF	LSYYSI	SIYPYYGYTS	FSPSPWWSSAM	3787
SWFSLI	ISYSSM	SIYSYYGYTY	GSGYGAAWAAYAL	3763
SSYSLI	ISYYSI	SISSYYGYTS	SGF	3758
YWSGYFPI	LSYYSI	SISPYYSSTY	WGYWWSAHGSPGL	3751
SYYFPI	ISYYSI	SISSYYGYTS	SGM	3741
YSAPF	LYYSSI	SIYPYSSYTS	WFSWWHSPPYGHASGL	3659
YFYLI	ISYYSI	SISSYSGYTY	PVWHGPWYFSPGAM	3581
SAPGPF	LSYYSM	YISSYSGYTS	YYGWWWWGAGGPGL	3502
SHYPI	LYYYYI	SISPSSGSTY	SYWWYSAPHGPAHVAM	3484
SSFGVHPPF	ISYYSI	SIYPYSSSTY	WVSSYAGWAYGHWSSHGL	3467
SSWWLI	ISYYSM	SIYPYYSYTS	GYFYYAASAGSGF	3443
SSYSLI	ISYYSI	SISSYYSYTS	SGF	3435
FYYYGPI	ISYYSM	SIYSSYGSTY	YSSFYHWWAFAPGL	3430
WFSSSHPF	IYYSYM	SIYPYYGSTS	SYSAL	3368
GSHPPF	ISYSSI	SISSYYGYTS	SGM	3360
YYFSHYPF	LYYYSI	SIYSYYGYTS	SSGSYAM	3340
SGYHPI	ISYYSI	SISSYYGYTS	VSWVGM	3317
SAYSGLF	ISYYSM	SISSYSGSTY	FVSVYYWWGGAVGM	3268
YGSSLF	ISYYSI	SIYPYYGSTY	YHSGYAFSSFAGM	3206
YYWALI	LSYYSM	SIYSSYGYTS	YYPWYYWGGWSFAM	3192
SSYSLI	ISYSSM	SIYSYYGSTY	GHSYVYAYSGM	3160
SSYSLI	ISYYSI	SIYPYYGYTS	YYWYWSSAYSGL	3114
YYYYGLI	ISYYSM	SISPYSGYTY	VYWWYYSSSPSGL	3086
YSSFPI	ISYSSI	SISSYSGSTS	SYPYSSWFHSGM	3045
YAYLI	LSYSSI	SISPYSSSTY	PFYWYHFPHYSAAM	2879
SYSLI	LSYYSI	SIYSYYGYTS	WPSFYYVPAM	2780
SYGYYPI	ISSYSI	SIYPSYGSTY	AVAWSYVYGM	2759
SSYSLI	LSYYSI	SISSYYGYTS	GGWYAI	2684
GSYLF	ISYSSM	SIYPYYGSTY	GYWGYHPSGFSGGL	2652
SSYSLI	ISYYSM	SIYPYSSSTY	YFWHGVGSPSAYAM	2567
GYPHGSPI	ISYYSI	SIYSYSGSTY	YASHYFGYYGM	2554
YGYGLF	LSYYSI	SISSYSGYTY	YGAWWWVWGAAM	2551
SSYSLI	LSYSYI	SISSYYGYTS	WYYGGM	2531
YGSGLI	ISYYSI	SIYSYYGSTY	WPAGYWGYGGM	2514
SSYSLI	LSYYYM	SISPSYSSTY	YSAYPHHFGSYAAM	2494
SSYSLI	LSYYSI	SIYSYYGYTS	PFFYYGHGFSGL	2467
YSSLI	IYYYSM	SISPYSGSTY	PYWWYYSVGSSAL	2428
SSYSLI	FSSSSI	SISSSYGYTY	SWYGFWYSWSGM	2395
SSYSLI	ISYYSI	YISPYSGYTY	HYWPWYYSGAM	2386
SYPYHYLI	LSYSSM	SIYPYYSSTY	AYFFWSSYYYSHAL	2384
SPYYYGYPF	ISYYSI	SIYSYSGSTY	ASSPWHWWGAPGAL	2375
HGYLI	ISYYYM	SIYSSSGYTY	SSYPGAWWSGASGSYAL	2374
HSYHSLI	ISYYSM	SIYPYYGSTY	GYWPYFAWWYWSGI	2332
SHSHLF	LSYYSM	SIYSYSGSTY	AGFYHAWWSSYGM	2329
SGYYPSLI	ISYYSI	SISSYYGYTS	AGWYGL	2318
SSYSLI	LSYYSM	SIYSYYGYTS	ASAYYYSGAYHAM	2310
AASLI	LYYSSI	SISSSSGSTY	YFYYPSWSWGHSGM	2297
YYPVYYSPI	ISYSSM	SISSYSGSTS	SGWSYGYHGGWPAL	2252
SYGPPI	LSYYSM	SISPYYGSTY	YPVWYFASAL	2249
AAYHGPI	ISYYSM	SISSSYGYTY	YAYPSAWWAGSGAI	2240
GAHLI	IYYSYM	SISSYYGYTY	GAWSWHSFSHYSSGYYGGF	2193
SSYSLI	LSYYSM	SIYPYYGYTS	PSYWWSYGGSSWAM	2182
GGSLF	ISYYSM	YISPYSGYTS	SWGSWFYYSGSAPWAM	2174
GSVHPI	ISYYSI	SISSSYGYTY	FPYWWYASGL	2157
AGYGSYPI	LSYYSM	SIYPYYGSTY	GYWYLWASWGHFGL	2122
WYPGSLI	LSSYSM	SISSYYGYTS	SGWGGM	2122
SSYSLI	LSYYSI	SISSYYSYTS	GGWVGI	2084
YSHPF	FSSSSI	YIYPYYGYTY	GSHYWGFGM	2071
YYYALI	ISYSSI	SISSYYGSTY	SVPSWWVAYFAI	2051
AYSLI	LSYYSM	SISPYYSSTY	YHPYSSWFHYGM	2040
SSYWPI	LSYYSI	SIYPYYGSTY	YGWYVVPYYAM	2032
GYFYPI	LSYYSI	SISSYYGYTS	SGM	2031
AAVGPI	ISYSSM	SIYPYYGSTY	WWWYYYGSHGWGGM	1983
SSYSLI	LSYSSI	SIYSYYSSTS	HYFGGYYAYWGM	1975
SYSPI	ISYYSM	YISPYYGYTS	YVAHGWWWAPASAL	1971
SSYSLI	LYYYSI	SIYPYYSYTS	YYFHFYWSGSSGM	1955
SYPSHLI	LSYYSI	SIYPYYSSTY	PYWWYSSSGSYPAL	1920
SYAYGSWLF	ISSYSM	YISPYYGYTY	SYWWVGAL	1879
SSYSLI	ISYYSM	SIYPYYGSTS	YGWWWSSGYYAL	1837
SSVSPI	LSYYSI	SIYPYYGSTY	WGWWWPGSAPAM	1820
SSYSLI	LSYYSI	SISSYYSYTS	SGF	1792
SSYSLI	ISYYSI	SIYSYYGSTY	YVSWPFVSYAM	1724
SYGSLI	ISYYSM	SISPYSGYTS	YWPHYWVGAPAM	1692
SSYSLI	ISYYSM	SIYPYYGSTY	GYWSYYAFHVSAL	1628
GPYGLI	LSYYSI	SISSYYGYTS	GGWYGL	1613
SSYPI	LSYYSI	SISSYYSYTS	GGWAGM	1608
GYHPF	ISYYSM	SISPYSGYTS	WYGPYSWWGPYYAM	1572
SSYSLI	LSYYSI	SIYPYSGYTY	FWWASYWYASWAF	1565
GYSFLI	IYYYSM	SIYPYYSYTS	GSYGYVYYAI	1563
SSHSSPF	ISYYSI	YISPYYSYTY	GPWWGDPGF	1557
SSYSLI	LSYSSI	SIYPYYGYTS	PYWHYGSSYGHGM	1530
SSYSLI	ISYYSM	SIYPYYGSTY	SGYWYYSYYFSSAL	1520
SSYSLI	ISYYSM	SIYSSSSYTY	GGSAWSWSAGM	1519
SSYSLI	ISYSSM	SIYPYYGYTY	GYFYWHWGYYSSAM	1416
SYFWPI	ISYYSM	SISSYYSYTS	SGM	1345
SSYSLI	ISYYSI	SIYPYYSSTS	YGFSWYAYYYSGGM	1340
SSYSLI	ISYSSM	SIYSYYGYTS	GYWHYHYGGGGGM	1277
WHYSSVAPI	ISYYSM	SIYSYYGSTS	VGWAWYYSGL	1002
SSYSLI	ISYYYM	SIYPSYGSTS	YSFAFYGYGVSWGM	996
SYYPI	ISYYSI	YISSYYGYTS	AGWYGM	981
AVHLF	ISYYSM	SISPYSGSTY	GYWSYYYVGGAAL	973
SSYWPI	LSYYSI	SISSYYGYTS	SGM	972
FSAGYSLI	ISYSSM	SIYSYYGYTS	PSYVHGPSYYGSSSAL	970
ASGSGAPF	ISYYSM	SIYSYYGSTY	SGWWWSSSSGSAL	963
SSGGPI	LSYSSI	SIYPYSGYTY	GGSSYHWWAAFSAM	947
SSYSLI	ISYSSM	SIYPYYSYTS	WFSYWSYAWYAGAM	933
SSYSLI	ISYYSI	SIYSYYGSTY	YGSGGYAYGGHYGF	929
AYSWSPI	ISYYSM	SIYPYYGYTS	YHFSWWVYPAM	923
GSVYYPI	ISYSYI	SISSYYGYTS	WFYSGM	911
YGGYYYPI	ISYYSM	SIYSYYGSTS	YGWWWWGASGM	900
SGSLI	ISSSYM	SISSSYGYTY	WSHSYSFYWAAF	895
HASLI	ISYYSM	SISPYYGSTY	YAAWVYYFYAM	893
SSYSLI	LSYYSM	SISSYYGYTS	ASWWGI	887
YVHGGLI	ISYSSM	SIYSYYGSTY	YYVFYGSWYAL	885
SSYSLI	LSYYSM	SISSYSGSTS	SWPHYWFYGGYYAL	884
SWPLI	IYYYSI	YISPYSSYTY	SSYWGAWWSAGAF	883
AWYGLI	ISYSSI	SIYSYYGSTS	GFWSYGYGGASYAF	878
GGSLI	LSYYSM	SIYSYYGSTS	GYWPYFSYSGSSGL	869
SSYSLI	LSYYSI	SIYSYYGSTS	AGSVYHWWAPGGL	866
GGAYSGLI	ISYYSM	SISPYYGSTS	YSSSYHWWSGAM	864
HYVYGSLI	ISYYSI	SIYPYYGSTS	YWWVGWYYSSYGF	863
AWGYPF	ISYSSM	SIYSYYGSTY	PSYGSYVFHGWYWVPSGL	851
YAVSLI	LSYSSM	SIYSYYGSTY	GYWVYWGYHYSHAF	846
HYYYPI	ISYYSI	SISSYYGYTS	SGM	843
GAYHPI	ISYYSI	SISSYYSYTS	SGM	842
GSPYSYPI	ISYYSM	SISSYSGSTY	YGWAYFSGWSSAM	842
SSHHSGGLI	ISYSSI	SIYSYYGSTY	HGYSSVAWYWYAM	842
SVSSPF	LSYYSI	SISSYYGYTS	SGWVGL	835
GYSWLF	ISYYSM	SIYPYYGSTY	YVSSYHFWGSGPAM	822
SSYSLI	LSYYSM	SIYPYYGSTY	SYWVYGAYSWIAM	808
VSGSPI	LYYSSM	SIYSSYSYTY	WAVWPSYYGF	801
SPSHVAPF	LSYYSM	SIYSYYGYTY	YGHSWSHSAGM	798
SSYSLI	ISYYSI	SIYPYYGSTS	YYGPWPVHYAL	798
SSYSLI	LSYYSM	SIYPYYGYTY	PPSYYSGYYASYAL	797
YAYHLI	ISYYYM	SISSYSGSTS	GGSYGHWWSSYSAL	794
SSYSLI	ISYSSI	SIYSYYGSTY	AWPYFSYWAL	791
FYAYYSSPF	IYYSSI	SISSYSGSTY	SYYHYYFAWGYPAL	789
AHSYGPF	ISYYSM	SISSYYGSTY	YVAGWVWWGPSYAF	787
PYHHGLI	ISYYSM	SISPYSGYTS	FSWVSWSAASSYGSSGM	786
GYYSPI	ISYYSI	SISSYYGYTS	SGM	774
ASHYFSYPI	ISYYSM	SISSYSGYTY	YSSSWWSGWYSAL	772
SYGYYYYPF	IYYYYM	SISPYYGYTY	SSPYGAWWSPGSAM	761
SSYSLI	IYSYYM	SIYPYYGYTS	SGYSSYPAAGYHGWAYGF	758
SSYSLI	ISYYSM	SIYPYSSYTY	VGGWYWFGPYAL	754
GSYWGLI	LSYSSI	SIYPYYGSTY	GSSYDSYWSPYAF	753
PYSAVLI	IYSYSI	SIYSYSSYTY	YSSYYSPWYGAGAL	750
SSSAYYGPI	LSYYSM	YISSYSGSTY	SGWFHWYSAVAM	745
AAGSPI	ISYYSI	SISPYSSYTS	WYWASWSSWSYSGM	741
SSYSLI	ISYYSM	YISPYSGYTY	HYWWYHGPAAAGAM	741
GSSLF	LSYSSI	SIYSYYGYTY	GYWSYYGYAFYAL	740
SSYSLI	LSYYSM	SIYPYYGSTS	VHWYWGAWYASGM	736
SSYSLI	ISYSYM	SISSSYGYTY	GSYPSWGGYWAF	734
SVYYSSLI	LSYYSI	SIYSYYGSTS	YSWWWSYSFYAM	732
AYVPF	LSYYSM	SIYPYYGSTY	YAFAGFWAYGM	724
GSVYGPF	ISYYSI	SISPYYGSTS	PFWWWYHGFWGF	715
YAAPI	LSYYSM	SISPSYGSTY	SWVYYWGWWSYGF	714
PASWPI	ISYYSI	SISSYYGYTS	SGWSGL	713
GFGSLI	ISYSSI	SIYSYYGSTS	GYFYWSPYVYYAGM	705
GSHPI	LSYSSM	SISSYYGSTS	YYPWAFYGSGYVAI	704
YGYHLI	ISYYSM	SIYSYYGSTY	YGSAWHWWAASPGM	703
YGGSLI	ISYYSM	SISSYSGSTY	RGWWWSAWFAGHAM	698
AYYHPI	ISYYSI	SISSYYGYTS	SGM	692
SSYSLI	LSYYSM	SISPYSGSTS	VSGWWWHWSGSAF	689
SSYSLI	ISYYSI	SISSYYGYTS	SGM	686
SSYSLI	ISYYSI	SIYPYYGYTS	YYWSYGYHGWSGAM	684
YGYGGYPI	LSYYSM	SIYPYYGSTY	YASYGAWWVGVVGM	679
AYGLI	LSYYSM	YISPYSSYTY	GHHVWHSYSYSSGL	676
SSYSLI	LSYYSI	SISSYSGYTY	YWWAWGYGGYSYAM	676
SPSHYSPI	ISYYSI	SISPYSGYTY	YWYGSWVFVAWAAL	673
HSSGYYPI	ISYYSI	SISSYYGYTS	VGWYGL	669
SSYSLI	LSYYSM	SIYSYYSSTS	GFWPGSGGGSVYGM	667
GSAHSLI	LSYYSM	SIYPYYGYTS	YGWYAYSSPPAAAL	664
SSYSLI	ISYYSM	SISPYSGYTS	YPAYYYPSAL	659
YYPAHAAPI	LYYYSM	SIYPYYGYTS	GYWYYGYPGYWHAF	657
SSSPI	ISYYSM	SIYPYYGSTS	HPYYSGYSWWWVASYGM	655
GASYYPI	LSYYSI	SISSYYGYTS	SGL	654
SSYSLI	ISYSSM	SIYSYYGYTS	GGPYAWGSGYYWAL	650
SSFPI	ISYYSI	SIYPYSGYTY	WSVWWWSSPYSSGL	647
YYAPI	LSYYSI	SIYPYYGSTY	GYYFYYAHYWHGM	646
SAFPI	LSYYSI	SISSYYGYTS	SGF	645
SYSYLI	ISYYSM	YISSYYGYTS	AGWVGM	644
WSSYLI	ISYYSI	SIYSYYGYTS	YPAFVYPSAL	643
HYYFPI	LSYYSI	SISSYYGYTS	SGM	635
SGYYLI	IYSYSI	SISPYYSYTS	YYSGWAWYGL	633
SYAYGSLI	ISYYSI	SISPYSGSTY	PYWWYYSSSVHFAM	628
YGWGSHPLF	LSYSSI	SIYPYYGSTY	YYYYVYYYDSWGGL	627
SSAGHLI	ISYYSM	SIYSYSGSTY	GGWPSYGFYSHWAI	625
SSHYPI	ISYYSI	SISSYYGYTS	SGM	625
SYGSHPI	IYYSSI	YIYPYSGYTY	YVYPSAWWYSSGWSAL	620
SSYSLI	LYYYSM	SISPYYGSTS	WGWWWSSASAGAM	618
SSYSLI	LSYYSM	SISSYYGYTS	AGWFAI	616
YGYYLI	ISYYSM	SIYPYYGYTY	YSHWYHYWGHYGL	614
SGYLF	ISYYSI	SISPYSGSTS	YSVGWWAPPAL	609
SSYSLI	ISYYSI	SIYSYSGYTY	LLLTLTTTLL	603
SSYSLI	LYYSSM	SIYSYYGYTS	VWSWPGYGWGAPGM	603
SSSFPF	ISYYSI	SISSYYGYTS	SGM	601
SVSYSLI	LSYYYM	SISPYYSYTS	GASWYYWSVSGYGF	598
AAGSALI	ISYYSM	SIYSYYGSTY	YGWWWSPYSGYGM	590
FSYHPI	ISYYSI	SISSYYGYTS	SGM	589
SSYSLI	LSYYSI	SIYPYYGSTY	HHWGSFPSGHWHGM	587
SAGLF	LSYSSI	SIYPSYGYTS	SYWWWSSYWGHPYYYGHAL	585
GYPPI	LSYYSM	SIYSYYGYTY	YPAWYYSWGM	584
WFYPLI	ISYYSI	SIYPYYGYTY	SFYGPGWPWHPWPAVAM	579
GYSYALI	ISYYSM	SIYSYYGYTS	YVPFWWHSVYSVGM	577
SSYSLI	ISYYSI	SIYPYYGYTY	YPGPHHWWSPYGM	577
GFSLI	ISYYSM	YISPYYGYTS	GGM	576
AYFYGPF	LYYSSM	SIYPSSSSTY	WWSFGYYYYGWHGM	573
GYYAPF	ISYYSI	SISSYYSYTS	SGWYGM	573
SSAYPHSLI	ISYSSI	SISPYSGSTS	SYAYGFWFYSGI	573
SSYSLI	LSYSSI	SIYSYYGSTS	YYWSGWWYPYSAM	573
SSYSLI	LSYYSI	SIYSYYGYTY	YGFAYWGPAWGL	571
SSYSLI	LYYYSM	SIYPYYGSTY	PSYWWSAGWGYFGSGYVGL	570
YAYGLI	ISYYSI	SISSYYGYTS	SGF	567
VYYGHLF	ISYYSI	SISSYYSYTS	SGF	565
YASPI	ISYYSM	SISSYSGSTS	GYWWYYGSSYPGAM	564
SGWVPI	LSYYSI	SISSYSGSTS	YWPSYGWSHAVPGL	563
GHAYSLI	ISYYYM	SISSSSSYTS	YWSSWHYGL	560
SSPYSLI	ISYYSM	SIYPYYGYTS	YAWSAVGVASWGL	553
YGSWYSLI	LYYYSI	SIYPYYGSTY	GYWYYSYHYYAYAL	551
GWYYPAGPI	ISYYSM	SISPYYGYTY	FSFFYSAGM	549
SFYGLI	ISYYSI	SISSYYGYTS	SGF	549
SSGVPYVPF	LSYYYM	SISSYYGYTY	SAL	548
SSYSLI	ISYSSM	SISPYYSYTY	GYWWYYGPAYAGAM	546
SSYSLI	IYYSSI	SIYPYSSYTS	PYYWYYWPGYSFAM	546
YYFYVSLI	IYYYYI	SISSSYGSTY	YPSFAYWHGM	546
AYSPI	LYYSSM	SISPYSGYTS	HSGWWVYSFYYGL	543
YHYSGGLI	ISYYSM	SIYPYSGYTY	YVGGSYWWHAYSGM	543
SSYSLI	ISYYSI	SISSYYGYTS	AGWYAL	542
PGYGSPSLF	LSYYSI	SIYPYYGSTY	YGYWWSAYGM	534
SSYSLI	ISYYSI	SIYPYYGSTS	YYWYYGSYAAYASGGM	534
AYSLF	LSYYSI	SISSYYGYTS	SSWAGL	532
SSYSLI	ISYSSM	SIYPYYGSTY	YGWYHWYSSYGM	527
SGGPPYGLI	ISYYSM	SIYPYYSSTY	PYAWPYYWASHAAL	525
WYYYPPI	ISYYSI	SIYPYYGYTY	YHWGSHVWGYGAGYGM	518
GYYAPI	ISYYSI	SISSYYGYTS	SGL	517
AYGHGYLI	ISYYSM	SIYSYYGSTY	YPAWWYVPAM	515
SSYSLI	ISYYSM	SIYSYYGSTS	AYWVYWHWSAVPGF	515
AYAPF	LSYYSI	SIYPYYGSTY	VGWYYWGGAAAM	510
SSAPI	ISYYSM	SIYSYYGSTY	YSSPSYSWGSSSGYAF	510
YFSSWPI	ISYSSM	YISSSYGSTY	ASYAWYPWYAL	509
SSYSLI	ISYYSI	SISSYYSYTS	VGF	504
YSSAPI	ISSSYM	SISSSYGYTY	SSFWWSFSGGGF	501
GYYVHPF	ISYSSI	SIYPYYSYTS	SWSHYPGM	499
SSYSLI	ISYSSM	SIYSYYGSTS	YVPFYSHWVAL	499
HSPWALI	LSYSSM	SIYSYYGSTS	YGFAFYAPYWGM	498
AGSYAYLI	ISYYSM	SIYSYSGSTY	FVSPSAWVSGVHFGASAF	496
YGYGVGPI	LSYYSM	SIYPYYGSTY	GHWSWGYSSWSGM	495
YGSLI	ISYYSI	SISPYSGYTY	SSVYWWGPHGL	492
SSYSLI	LSYYSI	SIYSYSSSTS	YSFAFYGVSYAM	489
YAYGLI	ISYYSI	SISSYYGYTS	SGM	489
SSYLI	LYYYYM	SIYSSYGYTY	SHYYGWGYYGHAM	485
VSHYPI	LYYYSM	SISSYYGYTY	SAPYHAWYAYYGAF	485
SSYSLI	LSYYSI	SISPYSGYTY	HVYGVYWWAGAVGL	484
GAGYSLI	LSYYSM	SISPYSGSTY	YGWWWSGSSYAM	482
AAAWYPI	IYYSSI	SISPYSGYTS	SSGWAYWGPYGF	478
SSYSLI	ISYYSM	SISSYYGYTS	GSWYGI	478
YYSLI	ISYYSM	SISSSYGYTY	ASVHHWASWYVAM	477
SSYSLI	LSYYYM	SISSYYGYTS	AGGVSHWWAAYYGM	475
AGYVYLI	LYYYSM	SIYSYYGSTY	SPSSSAWWGAYAF	474
AYYGFLI	LSSYSI	SISPYYSYTS	AGHYWGGSGFSHYAVFAL	474
SSYSLI	ISYYSM	SIYPYYGYTS	PYWWYSSYFPSAAL	474
SSYSLI	LSYYSM	SISSYYGYTY	SYPASGWWHYAI	471
SSFHPI	ISYYSI	SISSYYGYTS	SGM	468
GGSVGVGPF	LSYYSI	SISSYYGSTY	AYWSYHSVASAL	467
GVYLI	ISYYSI	SIYPYYGSTY	PSWYYGSVWWGHGSYYGAF	466
YVGSLI	LSYSSI	SISSSSSSTY	SFYWYYWGWGYPAM	465
WAYALF	LSYYSM	SIYSYYGSTY	YAYYWWHSYSGM	464
GYYYSYPI	ISYYSM	SISPYSGYTY	SYWAYYYPWYYVAL	462
YYGGLI	LSYYSM	YISPYSGYTY	SVGVWSGGWWWGSPGL	459
GYGYSPI	LSYYSI	SIYPYYGSTY	YGWYFWGYYAM	456
SSYSLI	LSYYSM	SIYSYSGSTS	HGWWGVWSGGL	455
GSWYPI	ISYYSI	SISSYYGYTS	SGF	453
GYYYPI	ISYYSI	SISSYYGYTS	SGL	451
YHGSYGLF	LSYYSM	SIYPYYGYTY	YHAWWGYSHGF	451
YGGPPF	IYYYSM	SISSSSGSTY	AAHYGWAWWASGL	448
GSYHLI	ISYYSI	SIYPYYGSTY	YGWWHWYYPAYAM	447
SYHWPI	ISYYSI	SISSYYSYTS	GGWFGI	447
SYWHSHPI	LSYYSM	SIYPYYGYTY	VYWWYYSPSGSGF	447
SSYSLI	ISYSSI	SISSYSGSTS	SYPYSSWFHSGM	443
SSYSLI	ISYYSM	SIYSYYGYTS	GYFYWSWASSSAM	441
SSYSLI	ISYYSI	SISSYYGYTS	VGF	439
SSYSLI	ISYYSI	SIYPYYGYTS	VAHWWSPGAGAL	438
YYAPI	LSYSSI	SISPYSSSTY	YYGGYSWWYGSSGYGM	438
SGFYPI	LSYYSI	SISSYYGYTS	GGM	436
SSHPPI	LSYYSI	SISSYYGYTS	SGM	436
YGSSGYYPI	IYYSSI	SIYSSYGYTY	YSVGAWYWGGVGAL	434
GYSFGGY	LSYYSM	SIYPYYGYTY	PPSYYSGYYASYAL	433
SGYPI	ISYYSI	SISSYYGYTS	GGWSGL	433
SSYSLI	LSYYSI	SIYPSYGYTY	SGGYYWGYYGYSGGGYSAL	431
AYSLI	LSSYSM	YISPYSSYTY	GYFAYSYFYSGF	430
SSYSLI	LSYYSI	SIYPYSSYTS	PYWWYYSSGSHYAM	430
AGYYPI	ISYYSI	SISSYYGYTS	SGF	429
SSYSLI	ISYYSM	SIYPYYSYTY	SWGGWYSVYVWSAM	429
YYVFSLF	LSYSSM	SIYSYYGYTS	GYWSWGSSPYFGM	428
ASSSPF	ISYYSI	SISSYYGYTS	AGWAGL	427
SSYSLI	ISYSSI	SIYSYYGYTS	GYYWYYSHASGGL	427
GYYFPI	ISYYSI	SISSYYSYTS	VGF	426
SSYSLI	ISYYSI	SIYPYYSYTS	PYWHYYGVYAHGM	424
SSYSLI	LSYYSM	SIYPYYGYTS	YGFSWGFSAVGM	424
SSYSLI	ISYSSM	SIYPYYGYTS	YWGWWGHFAF	422
YYYVGWPF	IYYSYI	SIYSSYGYTS	SYGASAM	421
SHAYGGPI	ISYYSM	SIYPYYGSTY	SWWAWFGSSSSGL	420
WSYWGLI	LSYYSM	SISPYYSSTY	YSSYYVWWAYGYGM	419
SSYSLI	LSYYSM	SIYPYYGYTY	SYWWYYSPGSSAAM	418
SYSYALI	LSYYSI	SISPYSGYTS	YPSFFYASAL	417
GSSLI	ISYYSI	SISPYSSSTY	FVGPHYYWVYAVGL	416
GSFLI	ISYYSM	SISPYYSSTY	YSSHSYWWHYHYGL	413
SSPPI	ISYSSI	SIYSYYGSTY	AGGSSAWYVPAFYAAF	412
YWASWPI	LYSYSM	SISSYYGYTS	WSYSWHHGYGM	412
AYYVPI	ISYYSM	SIYPYYGSTY	YGWWWAYASSAL	410
YYGLI	ISYSSM	SIYPYYGYTY	GYWYYYSSYPYYAL	410
SSYWPI	ISYYSI	SISSYYGYTS	SGL	409
SYSLI	ISYYSI	SISSYYGYTS	AGWVGI	407
SSYSLI	LSYYSM	SIYSYYGYTY	GHWPYFYSWSPAI	406
SSYSLI	ISYYSI	SIYPYYGYTS	AYWPYFAYSVSWAL	404
SAYFPI	LSYYSI	SISSYYGYTS	SGM	401
WSHLI	ISYYSM	SIYSYYGSTS	VAAHYWWYGASAL	401
AHSPI	LSYYYM	SISSYYGSTY	SGSSYHWWSAYYGL	399
SSYSLI	ISYYSM	SIYPYYGYTY	GYWYWVAYAAM	399
VAYYGSSPF	ISYYSI	SISSYYGYTY	SGF	399
SFSYWHGPI	ISYYSI	SIYSYYGSTY	AGWPSGWYAYWAL	398
SVSWLI	ISYYSM	SIYSYYGSTS	PPAHWWWGGSSSAL	397
SSYSLI	LSYSSI	SIYSYYGYTS	PVHVFSWSFGYAGF	393
SGAHPI	IYYYSM	SISSSSSSTY	SSYYHFWYSHGM	391
GGGFAYVPI	ISYYSI	SISSYSGSTY	YHGWGWGPVGI	390
YGSHLI	ISYYSM	SIYPYYGYTS	YGWWWYGASGM	389
YYYWAPF	ISSYYI	SISPSSSSTY	WGGFYHYSGI	389
GYSYLI	ISYYSI	SIYPYYSSTS	YYYSWGVGYGFGSFVSAM	388
SSYSLI	LSYYSM	SIYSYYGYTS	GFHYPFVVASGM	386
YFSPI	LSYYSM	YISPYSSYTS	GYWHYYYVAYPGAM	386
GHYPI	ISYYSM	SIYPYYGSTY	FGWWWSGASYAAL	384
SASPI	LYYSYI	SISPYYGYTY	WWYHPAYSWGAPGM	382
GVGYYPLI	LSYYSM	SIYPYSGYTY	SAPWPHSWYGYWAL	381
SSYSLI	ISYSSI	SIYPYYGSTY	GFWWYGSWSPSGL	381
YSYLI	LSYYSI	SISSYYGYTS	YGWSGM	381
YVGSSLI	ISYSSM	SIYPYSGYTY	SSGYHSWWYSYWAM	380
GYYASLI	ISYYSM	SISSYYGSTY	YVGSGYFWGPGYAM	379
SYPPI	ISYYSM	YISSSSGSTS	WPYWYYPSAM	379
WSYSLI	ISYSSI	SIYPYYGYTS	YVFWWGGI	379
FSYWPSPI	ISYYSI	SIYPYYGSTY	YAHWWGASHGL	378
SSYSLI	ISYYSM	SIYPYYSSTY	YPSWYYAFGM	378
WGYALI	ISYYSM	SIYPYYGYTS	YGGYGYVFYWSSGWAM	378
GSYLI	LSYYSI	SISPYYGSTY	SGGPGSYSWYYGWYGM	377
SYFVSPI	ISYSYI	SISSYYGYTS	WYYAGM	376
SSYSLI	LSYYSM	SIYPYYGYTY	YGWGHGWYFSVAGF	374
SSYWPI	ISYYSM	SISPYSSSTS	HPGWYVWWSSAGAI	374
SVSGYLI	ISYYSM	SIYPYYGSTY	HSPWYYPWVAM	374
HHSYYPI	ISYSSM	SIYPYYGYTS	WSGFYYFVGM	373
SHGYSPI	ISYYSI	SISPYSGSTY	YGWSSWHGSYSGL	373
SSYSLI	ISYYSI	SISPYSSSTY	SGSVWHWWASGSAM	373
YSHLI	ISYSYI	SISSSYGYTY	AWYYWSSWYGGGGF	373
SSYSLI	ISYSSI	SIYPYYSYTS	PYYSYYAFAHGF	372
SSYSLI	LSYSSI	SIYSYSSYTS	YSPYGWAYSGSAAM	372
GWYPPI	LSYYSI	SISSYYGYTS	SGM	371
GSYYPI	ISYYSI	SISSYYSYTS	SGM	368
GYSPI	LSYYSM	SIYSYYGSTY	YWWPGVGVHAYAM	368
SSWYPF	ISYYSI	SIYPSSGYTY	HHWGWYWPHAF	366
YAYYSSHLI	LSYSSM	SIYPYYGSTS	HWPYGWVHPSGF	366
SSYSLI	LSYSSM	SIYPYYGYTS	PGWYGGGYYFYYGAGWAM	365
SWYYPI	ISYYYI	SISPSYGSTS	SWGFFGWPGM	365
SSYYPI	ISYYSI	SISSYYGYTS	SGM	361
GSGAHHALI	ISYYSI	SISPYSGSTY	WSVSYWVGSSYGM	360
SYSGYGPI	LSYYSM	SISPYYSYTS	YSASGWWWAYSPAI	359
SSYSLI	ISYYSI	SIYPYSGYTY	FSWPWASGHYGL	358
YSGSAWYPI	LSYSYM	SISPYYSSTY	SFYWAAYAWGHYGL	358
AAHLI	ISYYSI	SIYSYYGSTY	SWWPAYASSWSHGVGSYGL	357
SSYSLI	ISYYSM	SIYSYYGSTY	YFWYYGYGGPSYGL	356
SSWYLI	ISYYSM	YISPYSGYTY	GGYGYWGWYYYAWAYSAM	355
AWYVPI	LSYSSI	SIYPYYGYTS	WHPYHYSVFAL	354
YYYLI	LYSYSM	SIYPYYGYTS	WGSYSFYGYYAM	354
SSYLI	LSYSSM	SIYSYYGYTS	AGSYWHYYSPSSPHAF	350
SSYSLI	ISYSSM	SIYSYYGYTS	SGYFYFGYSPYAM	350
YSPGGGLI	ISYSSM	SIYPYYGSTY	YSPWYPSHFGL	350
SSYSLI	LSYYSM	SIYSYYGSTS	GYWPYFSYSPYSGM	349
PGASSYPLI	LSYYSI	SIYSYYGSTY	AGWWYYSSYYSAGM	348
SGYYPI	LSYYSM	SISSYYGYTS	SGF	348
GGWGVHLI	ISYYSM	SIYPYYGSTY	PWFWHYHYSYYPSHAF	347
SSYSLI	ISYYSM	SISPYYGSTS	YVAGSWWWSGSYGL	347
SSYSLI	ISYYSI	SISPYSSYTY	SWPYSSHYYYSYGM	346
GSYAPI	ISYYSI	SISSYYGYTS	AGYYGL	345
YGYSPF	LSYYSM	SISPSYSYTS	SWVSYWPYGYGFSVGM	344
GYYYSPF	IYYSSM	SIYSSYGYTS	GWGYHYWASAL	342
SSYSLI	ISYYSM	SIYPYYGSTY	HGWGAGFVSGGM	342
SGPGGLF	ISYSSI	SISSSYGSTS	GSGWYGYWGAWSVYAM	340
WGYSPHSLI	LSYYSI	SISPYSGYTY	GYGPYHWWVWSSGAPSGI	340
HGALF	LSYYSM	SISPYYGYTY	SGGGWWSVYGAF	338
HGSLI	ISYSYI	SIYPSYGSTY	SYHAYYWFGHGGAL	338
HYYGLI	ISYYSI	SISSYYGYTS	SGF	338
SWSPF	LSYYSM	SIYSYYGSTY	YGSWWSAYAF	338
SSYSLI	LSYYSI	SISSYSGSTY	YGWGSYHAVGHYYHPAGGM	337
SSGPSWLI	ISYYSM	SIYSYYGSTY	GYWGYFGYSFSGM	336
SSYSLI	IYYSSI	SISSYYGSTS	YSGSHVWWGPWHAF	336
ASYGPI	ISYYSM	SISSYYGYTS	ASWYGM	335
SSYSLI	ISYYSM	SIYPYSGYTY	YGWSWYFYYAM	335
WYGPPI	ISYYSM	SISPYYGSTY	FGGWWWVGAYAL	334
YGSYHPF	LSYYSI	SISSYYSSTS	SYPGHYAGHPGM	334
SSYSLI	LSYYSM	SIYPYYGYTS	YSYYWWHGYAGL	333
WGWGPF	LSYSSM	SIYSYYGYTY	YSPFHVGHYAAM	332
SAWLI	LYSYYM	SIYPSSGYTS	YYWFWYVAWSAVSYGM	330
SVSSLF	ISYYSM	SISPYYGSTY	YPGSAGYWWWSHAGGAM	330
VSSPPI	LSYYSM	SISSYSGYTS	YAAWWWSASHAL	330
SGSYPSVLI	ISYYSM	SIYSYYGSTS	YFWSSWHVPAYAVSSGM	329
SSYSLI	LSYYSM	SIYPYYGYTS	GYYYWSSYPWSPAM	328
SYYYPI	LSYSSM	SISSSYGYTY	SYWPWSYWYGI	327
YSAYWSLI	LYYYYI	SISPYYGSTS	YFYWGAYGWAYGL	327
SSYSLI	ISYYSI	SIYSYYGSTS	FGYPAYSYVPYGL	326
GSYYLF	LSYSSI	SIYSYYGSTY	GSGYYSGWAFYAM	325
SSYSLI	ISYYSM	SIYPYYGSTS	HYWYYYYGYGYGAF	325
SYALI	LSYYSM	SIYSYYGSTS	GYWPSYHSHSFSGM	325
WGWYPI	LYYSYI	SIYPSSSYTS	VYYYYYASWYASAF	325
GYSSYPI	ISYYSI	SISSYYGSTS	YSSWYHWWWGYVGL	324
YGSWWYYPI	ISYSSM	SISSSYGYTY	GGAGL	324
YYHSPI	IYYSSM	SISSSYGSTY	PSGWSSWYYHGGGSSAYAL	324
GYSSHSPI	LSYYSM	SIYSYYGSTY	YSWGSHYSGWSGAM	323
GYWHLI	LSYYSM	SISSYYSYTS	SGWYSGF	322
SSYSLI	LSYYSI	SIYSYYGSTY	AGAAWAWWAPPAAM	322
ASFSPI	LSYSSI	SISSSSGSTY	WHYWSAHYPVAF	321
SGHHLF	LSYYSM	SIYSYSSYTY	HPVWFYAAAL	321
SYSSSLI	ISYYSI	SISSYSGSTS	FGWWWSGYGL	320
SPVGPI	ISYSSI	SIYSYYGSTY	GHWWVGGSWYSGM	319
YGYSPF	LSYYSM	SISSYYGYTS	HGWSAL	319
SYYLI	ISYYSM	SIYSYSGSTY	VGWWWSHVGSYAL	317
GSYSYPI	LSYYSI	SISSYYGYTS	SGF	315
SAFSLF	LSYYSM	SIYPYYGSTY	HGGSGWWSPSAL	315
YYHGHHPLI	LSYSSM	SISSYSGYTY	SFGWYSWYVVPSGM	315
SSYSLI	ISYYYM	SIYPYYSYTS	YSWYWYGL	314
SWFHHSYLF	LYYSSI	SISSYSSYTS	YSAM	314
GGPLI	LSYYSM	SISSYYGYTY	YSGSSYWWSSAVGM	313
SHYYGLF	ISYSSI	SIYSYSSYTS	WGWPSWYYPSGL	313
YSPALF	ISYSSM	SIYSYYGSTY	YAPSGVGGSWHGHAGFAM	313
AGYPI	LSYYSM	SIYPYSGYTS	WGWWWSGSGAGAM	312
SGYGSAPF	IYYSYI	SISPSSSYTS	YGSWWSSGWPYWVYSYYGM	311
SSYSLI	ISYSSI	SIYPYYGYTS	YSPWGGHWGYYYASYPAM	311
SVYGLI	ISYYSI	SISSYYGYTS	GSWVGM	311
ASSPLI	LSYYSI	SISSYYGYTS	YSWSGM	310
ASAYYGPI	ISYYSM	SIYSYYGYTY	YPVFYYAYGM	308
AGASSLI	LSYYSM	SIYPYYGSTS	GYWWGSYWVYSGGF	307
GAWAPI	ISYYSI	SISSYYGYTS	SGL	307
GYPSHWSPF	IYSYSM	SIYPYSGYTY	GVVHYYWSYYYHAM	307
SASYSPF	ISYSSM	SIYPYSGYTY	PSWHAGFWYAGM	307
SYYPF	IYYYSM	SISSYSGSTS	GYWASWHSYAPAGL	307
AVGAPI	ISYYYM	SISPYYGYTY	GGYWYGWSGYGI	305
SAYSGLI	LSYSSI	SISPYSGSTY	ASSGSWYWSSGPSYAF	305
YYYYAVYPI	IYYYYI	SIYPYYGYTS	SVGWAL	305
SSYSLI	ISYSSI	SIYSYYGYTS	FFWFWSYSHSGM	304
SYHGLI	LSYYSM	SISSYYGSTS	YAGYGHWWAVGYGF	304
AFWAYYPI	ISYYSI	SIYSYYGSTY	VYWAWGSGWSGAL	303
SSYSLI	LYYYSM	SISPYSGSTY	VHWFYYAAPGYGASHGL	303
WYGPSLI	LSYYSM	SIYSYYGSTY	WWGPYGHVYYGAL	303
YYYAFYPI	ISYSSI	SIYSYYSYTS	GAGGYGFSYSSWWWGSYAF	303
GYHLI	ISYYSI	SISSYYGYTS	SGF	302
SSYSLI	ISYYSM	SIYPYYGSTY	FHWYYSWSAYSAAM	301
SSYSLI	LYYSSI	SIYSYSGYTY	GYWWYYFSGGYYAL	301
GYSLI	ISYYSI	SISPYSGYTS	WAWYFYYHYAM	299
SGSLI	ISYYSM	SIYPYYGYTY	YFWHHWYVPSGAF	299
YGGYGLI	ISYSSM	SISSYSGSTY	GYWFWSSYVYHGM	299
SGWGYLI	LSYYSI	SIYSYYGYTS	GYFYYSSSWWSSGL	297
SSYSLI	LSYYSM	SIYSYYGYTS	GSWPSFYHWSFYGF	297
SSYSLI	ISYYSM	SIYPYYGSTY	YGWASVWAGYYSAM	296
SSYSLI	LSYYSI	SIYPYYGYTY	YYWSYYSWSHAF	296
SYFYPI	ISYYSI	SISSYYGYTS	SGM	295
SGSPGHLI	ISYSSM	SISSYYGYTS	SHPYWYWWSGFSAWAPYGL	294
GSYGPI	ISYYSM	SIYSYYGSTY	WSPWGSGPSWFGM	293
GYGPF	ISYYSI	SIYPYYGSTS	PSWYSFGHGYVSPHAL	293
SYAWPI	LYYSSI	SISSSSGSTY	AVPYWSWYYYGSASSYYGF	293
SSYSLI	ISYSSM	SIYSYYGSTY	PSYWWVHSPGL	292
SSYSLI	LSYYSI	SISSYYSYTS	SGWFAI	292
SAYHPI	LSYYSI	SISSYYSYTS	SGM	291
YPVYYHPI	LSYSSM	SIYPYYGYTS	AYSVGVGYYYVYWSYGF	290
YSHYPI	LYYYSM	SIYPYYGYTS	YYSAWAPWVSAAWYAAL	290
GYSLI	LYSYYM	SISSYSSYTY	GSGAFYHYPSWPYVGL	288
SSYGPF	LSYYSM	SISPYSSYTY	HPVWYYAYAL	288
GYYHLF	IYYYSI	SISSSYGSTY	YPYFYYASAL	287
YGSYLI	LSYYSI	SIYSYSGSTY	GYWHYGYYYGSYGM	286
YYPWAPVLI	ISSSSI	SIYSSYSSTY	GPGYYYWAYGL	286
SSYSLI	ISYYSM	SIYPYYGSTS	YVPSYYWWYPYSGI	285
SWSGASLF	IYSYSI	SIYSYSGSTY	YYASYYYSYGYGL	285
SAYAGYWLI	LSYYSM	SIYPYYGYTY	PSPWWWHWSSAGAL	284
SSYSLI	LSYYSM	SIYPYYSYTY	GYYYWGWHGYSAF	283
SSYSLI	ISYYSM	SISSYYGYTS	YSWVGL	281
YYSGALI	ISYYSI	SIYPYYGYTS	YGWWWGGAGAM	281
GSYAGGLI	ISYSSM	SIYPYSGYTY	GYWWFYFYHAM	280
WSSSLF	LSYYSM	SISPYSGSTY	SGYWYAASYAYGM	280
AWYGPF	ISYYSI	SISSYYGYTY	GGWYGM	279
GGYYPLI	ISYYSI	SIYPYYGYTY	GYWSYGHWWPSGM	279
SSYYPI	LSYYSI	SISSYYGYTS	SGL	279
AYHPI	ISYYSM	SISSYYGSTS	WGWWGVGSSAL	278
SSGPALI	ISYYSI	SISSYSGSTY	VYPWGGWFSYAGAM	277
SSYSLI	ISYSSM	SISSYSGYTS	YSPSWYYGAYHAL	277
SSYSLI	ISYYSI	SISSYYSYTS	SGM	277
AGYFLI	ISYYSI	SIYPYYGYTS	HSPWSSSVVAM	276
WGYSSHLI	LSYYSI	YISPYYGYTY	YASVYVWWAYGPAL	276
ASGPHYPI	ISYSSM	SIYPYYGYTY	YYWPWYGAYAF	275
GYYYPI	LSYYSI	SISSYYSYTS	AGF	275
SGYLF	ISYYSI	SISPYYGYTS	AGWYGL	275
WYSGYPI	LSYSYI	SIYPSYGSTY	GSYYSGWWASYASSAL	275
PVGPAPI	ISYYSM	SIYPYYGSTS	GSWGSSWYHYYSWAYPAL	274
YYAWLF	ISYYYM	SISPYYSSTY	YSSVHHWWVGAVGL	274
WASGALI	ISYYSI	SISSYSGYTS	YVSGYAWWVYAGGF	273
AVSWYWGLI	LSYYSM	SIYSYYGYTY	GGVGYWSYGL	272
SSYSLI	ISYYSM	SISPYYGSTY	YHWYFYYGYAM	271
SWGHYGPI	LSYSSI	SIYSYYGSTY	FGWAWGWWSWYGL	271
WSSYGVLF	ISYSSM	SIYPYYGYTS	YWGYYGWYGAM	271
YHGAWSLI	LSYSSM	SIYPYYGSTY	SWYHYYWSWGYPAM	270
HAGASYGPI	LSYYSI	SIYSYYGSTY	YPHFYYSSAF	269
GGYWYPF	ISYYSM	SISSYSGSTY	SYWFFWYYVGPGGGGL	268
WGSLI	LSYSSM	SIYPYYGYTS	WYYSYYSAPSAL	267
AYYLI	LSYYYI	SIYSSYGYTY	GVYWHYHGAM	266
GYYYPI	ISYYSM	SISSYYGYTS	SGF	265
GGGHWSYLF	ISYYSI	SIYPYYGSTY	YVSGYHWWYHSSGL	264
SYSPI	ISYYSI	SISPYSGSTY	PYWFYYFVGGHAL	264
HYPGGLI	ISYYSM	SIYPYYGYTY	SGHWSYSYYYSGAL	263
SSYSLI	ISYYSM	SIYSYYGYTS	YHWVPWYSASYGM	263
SWWLI	LSYYSM	SISPYYGYTS	WGWWWSGYAL	263
AGPYPI	ISYYSI	SISSYYGYTS	SGF	262
SSYSLI	LSYYSM	SISSYSGSTS	AYWHYYYSVYGGGM	261
SSYWSPI	LSYSSI	SIYSYYGSTY	YSPWSSSGGFWGSYYGL	261
GSYWVPF	IYYSSI	SISSYSGYTY	PYWSWPYWPYGAM	260
PGASGLI	ISYYSM	YISSYYGYTS	AGWYGI	260
SSYSLI	LSYSSM	YISPSSGSTY	PGGYWYWWSYGL	260
YSYHPI	ISYYSI	SISSYYGYTS	SGF	260
YYYSSPI	IYYSSM	SISSYYGSTS	AFHWSGYGWGVAGL	260
YSSPI	ISYYSM	YISPYYSSTY	GGGSGHWWAAYSAF	259
GAGFLI	IYYYSM	SIYPYSGYTY	YHWGYFWPYGF	258
HSSWSPI	ISYYSI	SISSYYGYTY	YSGSYHWWAGGAGL	258
SVPPI	ISYSSI	SISPYSGSTY	WHWYYYAPVYHAAL	258
YSPYVLI	ISYYSI	SIYPYYGSTY	YVHWGYHSFSAYGM	258
GSYLI	LSYYSI	SISPSYSSTS	SWGHYWFWSFYGAM	257
SHYLF	ISYYSI	SISSYYGYTS	YAWVGI	257
SYGFWPI	FSSSSI	SIYPSSGYTY	WYPSYYYPAAM	257
SSYSLI	LSYYSM	SIYPYYGYTS	AYWSSWHSSWASAGSGM	256
SVYFPI	LSYYSI	SISSYYSYTS	SGF	256
YGVVLF	ISYSSI	SIYSYYGSTY	GGGWWWGSSSGGM	256
GSWVPI	ISYSYI	SISPSSGYTY	SSSWYSWHYYAL	255
YSWYHYPI	ISYYSM	SISPYSGSTS	YSSWWWAPYAF	255
AYSLI	LSYYSI	SISSYYSYTS	AGWAGF	254
SAGLF	IYSYSM	SIYSYSGYTY	YVSSYWSYYPSGL	254
GYSLI	LSYSSM	SIYSYYGSTS	YGPWYSHYSGF	253
SSSPLI	ISYYSM	SISSYYSSTS	YFPWPGWWASGF	252
SSYSLI	LYYYSM	SISSYSGSTY	VFPHYWFHFGSPAM	252
SYAFSLF	ISYSSM	SIYSYYGSTY	GYYWYWGPFGPSGL	252
YGYALI	LSYYSI	SISSYYSYTS	SGF	252
YHYYWLI	LSYYSI	SIYPYYGYTY	FGWSGGGGFYSVGM	252
SSWHYYPI	ISYYSM	SIYPYYGYTY	YVGASYWWHPYSAI	251
SYVLI	LSYSSM	SIYPYYGSTS	PGYYYSWSASGYGYAL	251
AGSPF	ISYYSI	SISPYSSYTS	YVGPFYWWSAGVGL	250
SYAWYSPI	LSYSYM	SISPSSGYTS	GGYVHYVAGL	250
SYSGHPI	LSYYSM	SIYPYYGYTS	FYYSYGAWSHAI	250
GYWSPI	LYSYSM	SISPYYSSTY	YWYPYWYYYPHYGM	249
SSYSLI	LSYYSM	SIYPYYGYTY	YGWYAGWSHGSYSFAF	249
SWGFALI	ISYYSI	SIYPYYGYTY	PYWFYYYSGPPYAL	248
WYSLI	ISYSSM	SIYPYYGYTY	GYWHYYYAGGGAM	248
AYYASPALI	ISYYSM	SIYSYYGSTY	YYWHWGHSGYGHGM	246
SYFLI	ISSYYI	SIYSYYGYTY	SGGYSYAWWYAGM	246
GGWAPF	ISYYSI	SISSYYSYTS	VGF	245
VYPPI	ISYSSM	SIYPYYGSTY	PSYAYHVWGHFGL	245
YGYLI	ISYSSM	SIYPYYSSTY	GYWYHYYPHYSFAL	245
APYGSHPI	ISYYSM	SISPYSGYTY	PPSSWWWWGYSWAM	244
SGYSFPI	ISYYSI	SISPYYGYTS	HFWVGI	244
GGWPPF	ISYYSM	SISSYYGYTS	SSWVGL	243
PYYALI	ISYYSM	SISPYYGYTY	GYYGPWWHSYGAF	243
GAGYPI	ISYYSI	SISSYYGYTS	VGF	242
HHYSAFLI	LSYSSM	SIYSYYGYTS	HVPWPSPGAGL	242
SPPYAGVPI	ISYYSI	SISSYSGSTS	SGSSYSWWAVYYGM	242
YHGLI	ISYYSI	SIYPYYGSTY	YGWWWSGSHSAL	242
YVSWYLI	ISYYSM	SIYPYYGYTY	GYWHYGAYYWSGM	242
ASSSYPPF	IYYYSM	SISPYSGYTY	AGWWYWFSSGAGL	241
GPAYGSPI	LSYYSM	SISSYYGYTY	YPSYWSWWAHSGM	241
PAYAPF	ISYYSI	SISSYYGYTS	FSGWWWSGSYGM	241
SSYSLI	IYYYSI	SISSSYGYTY	YPYWYYPHGM	241
YGSLI	ISYSSI	SISSYSGYTS	PWWYFGYYAL	241
SYVPI	LSYYSM	SISPYYGYTY	YSSYWWSSSYYAL	240
YSSYHPI	LSYYSM	SISSYYGYTY	WPGAYWISHSWGM	239
ASSWYPI	ISYYSM	SIYPYYGYTS	HYWYFYSYVGF	238
GHPSYLI	LSYYSM	SISPYSGSTY	PSWYYGSFYWGAVHSGAL	238
GYYGSPPI	ISYYSM	SISPYSGSTY	YWSHFWSFSSSYAM	238
GSHFHGLI	ISYYSM	SISPYSGYTS	YGWWWYSASGL	237
SSYSLI	LSYYSI	SISSYYGYTS	SGF	237
SSYSLI	ISYYSI	SISSYYGYTS	GGWYGL	236
SYHPI	ISYYSI	SISPYYGSTY	PYWWYHGSGHSAF	236
SSYSLI	ISYYSI	SIYPYYGSTY	WGVPWWWYVGGAL	235
SSYSLI	LSYYSM	SISSSYGYTY	HPFPGWWWPYAL	235
WYWHSGPI	LYYYSM	YISPYYGYTY	ASWGGGF	235
YPYPAGLI	LSYYSM	SIYPYSGYTS	YFYYYHWHSSAFAL	235
SYYAPI	ISYYSI	SISSYYGYTS	SGF	234
WSSLF	ISYYSI	SISPYYGSTS	YGWWWSGYGL	234
YGGLI	IYYYSM	SISPYSSSTY	PSPYWWHASGSVAF	234
SFWLI	LSYYSM	SIYPYYSSTS	PGSGWWWAWSAGAL	233
SSYSLI	ISYSSI	SIYSYYGSTS	YAYHYFWSFYSYGL	233
SSYYLF	ISYSSI	SIYPYYGSTY	YSPFHWGGYFSAF	233
YYHSLI	ISYYSI	SIYPYYGSTS	YVSSSHWWAAYWAM	233
ASSSPF	ISYSSM	SISSYYGSTY	WWWSGWYYHAM	232
YGYGPI	LSYYSM	SIYSYYGSTY	GVWVWGSWSYHGM	232
YSALI	ISYYSI	SISPYYGSTS	SYWHYGHAPYPAM	232
GGSSSPPF	LYYSYM	SISPYYGYTY	SFWWSYYSWGSWGM	231
GSGGLI	LSYSSI	SIYPYYSSTY	SGWGWYPWYGYYSPGM	231
SHHSFPI	LSYSYM	SISSYYGSTS	WYYYGAI	231
YGSGFPI	ISYYSM	SISSYYGYTS	YGWVGI	231
YVWSLF	ISYYSM	SIYPYYGYTY	HGWWWAWAGGM	231
AGSLI	ISYYSM	SISPYYGSTS	YSGAGYWWSAFYAL	230
AWSWLI	LSYSSM	SIYPYYGSTS	HSPYYSYYVAL	229
GGYPWSSLI	IYYSSM	SISSYSGYTY	YFYWSYWHFGVSAL	229
GWYLI	ISYYSI	SISSYYGYTS	SGL	229
RYYAPI	ISYYSI	SISSYYSYTS	SGF	229
SWSLI	IYYSYM	SIYPYSGSTY	WSHGGWFYYPAF	229
WGSWGLI	ISYSSI	SIYPYYGSTY	HAAFWSWSPHGM	229
GSYPPI	IYYYSI	SISSYYSYTS	SGL	228
HGYYYSYPI	LSYSSM	SIYSYYGSTS	GHSPYSSWHYWGF	228
SSYSLI	LSYYSI	SIYSYYGSTY	APSAWAWWAHPYGL	228
SYYSYLI	ISYSSM	SIYPYYGSTY	GVYYWWSSYPAL	228
GPHPI	ISYYSI	SISSYYGYTS	ASWHGL	227
HGHLI	ISYSSI	SISPYSSSTS	VHVWWSWHYGVAM	227
ASFSPF	ISYYSI	SISPYSGYTS	YSYSAWWSASYAL	226
SYAYALI	LSYYSI	SIYSSYGYTY	GGYGYGYWYWGM	226
GFYPI	ISYYSI	SISSYYGYTS	SYGM	225
SSYSLI	ISYYSI	YISPYSGYTY	YSSSYHWWSYHYGL	225
SYSYWPI	LYYYSI	SISPYSSYTY	SGWWSHAGYGL	225
YSVPI	LSYYSI	SIYSYYGSTY	VGYSYHVYWGVGM	225
AYSSLI	ISYYSM	SIYPYYGSTY	GSSSGWYAWSWFGSGSGI	224
SGGPF	ISYYSI	SISSYSGYTS	YVSWGFWWAYGPAM	224
SHYYPF	ISYYSI	SISSYYGYTS	SGF	224
SSYSLI	ISYYSI	SISSYYGYTS	GGWYAI	224
AGYYPI	LSYYSI	SISSYYGYTS	SGM	223
SSVPI	LSYYSM	SISPYYGSTY	YGGWWSSYAWYVGM	223
YAYLF	LSYSSI	SIYPYYGSTS	SWGYGWPSYAF	223
SSYSLI	ISYSSM	SIYSYYSSTS	SYFSSYSWSVPFAM	220
SSYSLI	LSYSSM	SIYPYYGYTS	PFWYWFFHAGL	220
SSYSLI	LSYYSM	SISPYYGSTS	GYWYFYPYYAF	220
YAWLF	ISYYSM	SIYPYYGSTY	YVSHYYWYHVGF	220
GASHSLI	LSYYSM	SISSSSGYTY	YPYWYYASAL	219
HYAAHPI	ISYYSM	SISPYYGSTS	WGWWWSGYGM	219
SSYSLI	LSYYSI	SIYPYYSSTY	PSSWYWYYSGAYAM	219
SVGPI	LSYYSM	SIYPYYGYTY	PPSYYSGYYASYAL	219
SWWGSPI	IYYYSM	SISSYYGSTS	FWWVGWVYPSFAL	219
YSSSYLI	ISYYSI	SIYSYYGYTS	HHWAWYYSGAI	219
SHAVSLI	ISYSSM	SIYPYYGSTS	GGSFAWYWHAPGGYYGL	218
SSYSLI	ISYYSM	SISPYSSSTS	YSGYYWWWVGAYGF	218
SSYSLI	ISYYSM	SIYSYYGYTY	VSPFWYGVYAGL	218
SSYSLI	LYSSYM	SISPYYGYTS	WVYYYWPAGAL	218
YYHSLI	LSYYSM	SIYPYYGSTY	SYWYYYSPWAYPAM	218
YYSLI	LSYYSM	SISPYSGYTY	HWPSHYYSPSGL	218
YYYPI	LSYYSM	SIYPYYGYTY	HGSYWWWWASGF	218
FSAYLF	ISYYSI	SIYPYYGSTY	AGAWWWGGYYSFGL	217
SVWAGPF	LSYYSM	YISSYYGSTY	SSPGSWWFGSGAAM	217
SYGSWPI	ISYYSM	SISPYSSSTY	YSGWFWWWSHAYSGM	216
YGSYHSLI	ISYYSI	SIYPYSGYTY	YGGWWPWAAVGL	216
AHSLI	LYYYYM	YISSYYGYTS	SPYPYAWFYPPSAM	215
AYSWGLI	ISYSSM	SIYPYYGSTY	PSVWGYYSYPWYAF	215
HYYHLI	LSYSSM	SIYPYSGYTS	YYWWFHYYSAM	215
GSHYYPI	ISYSSM	SIYSYYGYTY	PGGYGSASYWSGAL	214
PGPALF	ISYYSM	SIYSYYGSTY	GYWYFYGSPYSGM	214
SGYVYPI	LSYYSI	SISSYYSYTS	VGF	214
SHYYSHLI	ISYYSI	SIYSYYGSTY	FPGYGSVGSGYSAL	214
GASLF	ISYYSI	SIYPYSSYTY	GYWWYYSWYPAAM	213
SSYSLI	LSYYSI	SIYPYYGYTS	VGYVGFWFGHSSAM	213
SSYSLI	LSYYSM	SISSYSGSTS	SSPWYFWFGYGSAI	213
SSSYYPI	LSYYSM	SISPYYGSTY	VHWPWYGVYGGGF	212
YGYSAPI	ISYYSI	SISSYYGYTS	GAWWGM	212
SGYSYYLF	LSYYSM	SIYSYYGSTS	AYWWWGAGGSVAL	210
YYAHHWYPI	LSYYSM	YISSYSGYTY	SGSSWHWWSSGSAM	210
AHGSLF	LSYYSI	SIYPYSSYTY	HSSYYHWWSSSVGL	209
GFGHPF	ISYSSI	SISSYSGSTY	SFGWYGYYHGGM	209
SGGLF	ISYYSM	SISSYYGSTS	FVPHSFSYWSHVGM	209
WSSYGLF	LSYSSI	SIYSYYGYTY	YVPWYSFSFAGL	209
GHHHHPI	ISYSSM	SIYSYSGYTY	AYVFYSVYYGL	208
SSYSLI	LYYSSM	SISSSYGYTY	SSWPYYAWWYAGL	208
APYYLI	ISYYSM	SIYPYSGSTY	YGWYGWWSGVSGL	207
SSSYLF	LSYSSM	SIYSYYGSTY	SFWWYSAPHGHAM	207
SSYSLI	LSYSSM	SIYSYYGYTS	GYYVWGSGWSWGM	207
WYHYLI	ISYSSM	SIYSYYGSTY	GYWVYYHSFPGM	207
AYGYLI	LSYYSM	SIYSYSGSTY	GYWWFYSYAAL	206
SSYSLI	LSYYSM	SISSYYSYTS	AGWWAL	206
WGGPWSYPI	ISYYSM	SIYSYYGSTY	GGHYGHWWGYPAI	206
SSYSLI	ISYYSM	SIYPYYSSTY	YWWSSWSSGAAAGM	203
SSYSLI	LSYYSI	SISSYYGYTS	AGWYGL	203
SYASGPF	ISYSSM	SIYSYYGSTS	AAAFGYWPVVAL	203
YGFALI	LYYYSM	SISSYYGYTS	GGHYGWWWAAYGM	203
SSYSLI	LSYSSI	SIYPYYSYTS	SWVHYPAL	202
SVSSVLF	LSYYSI	SIYSYYGYTY	YSGHSWWGSAM	202
YSYAGGGPI	ISYSSI	SISPSYSYTS	WGFWVYHSSGHGL	202
FWSLI	IYYYSM	SIYPSSSYTY	HPYSGSWWASFAF	201
GYYLI	LSYYSI	SIYPYYGYTY	YYWPFHASHGL	201
SASSPLF	LSYYSM	SIYSYSGYTS	YSGVFPHYVSGL	201
SSFAPF	ISYYSI	SISSYYSYTS	GGWYGM	201
SYAASYPF	ISYYSM	SISSYYGSTS	WPSWYYAYAM	201
SSYSLI	ISYSSI	SIYSYYSYTS	PYYYYSWAYGYYAM	200
SYAGSLF	ISYYSM	SIYSYYGSTY	GSYGGWPWGYSWSTSAL	200
SYSALI	ISYSSM	SIYSYYGYTS	GSVPPSWGYAGWGF	200
SSYLI	LSYYSI	SISSYYSYTS	GGWVGL	199
SSYSLI	ISYYSM	SIYPYYGYTS	YGWYYHSSPHSSGM	199
SSYSLI	LSYSSI	SIYSYYGYTS	YYVGWWPSYAL	199
SVHSSYLF	IYYYSI	SISPYSGYTY	ASYHYWFGSYGAM	199
YAPGLF	ISYSSM	SIYSYYGSTY	SPSYSWGWYYVGAM	199
YYYGLI	ISYYSI	SISSYYGYTS	SGM	199
GAHLI	IYYSYM	SISSYYGYTY	ITLLVTTVVL	198
SAYGLI	LSYYSM	YISPYYSYTS	GGM	198
SSYFPF	LSYYSI	SISSSYGYTY	WASSYHWWAGGPAL	198
VSSHPYSLI	ISYSSM	SIYSYYGSTS	VWGWFVYSSGGAAM	198
SSYSLI	IYYYYM	YISPYYGYTY	SSYYHSWWAPGGGM	197
YYYSSYPI	LSYYSM	YIYPYYGYTS	SVGWYAM	197
SGGLI	LSYYSI	SIYSYYGYTS	VPAWYYAYGM	196
SSYSLI	ISYSSM	SIYPYYGYTS	WVGYSSGSWVPYAM	196
ASYLI	IYYYSM	SISPSSSYTS	GGHYWPGYGWSWYVVPGGL	195
GYYVLI	LSYSSM	SIYSYYGSTS	GYWWWGGSSGM	195
HYSWSPI	LSYYYM	SISSSSGYTS	WAGYHYYAAM	195
VFGYALI	ISYYSM	SIYPYYGYTY	YGYWWGSAAWGAL	195
YYYSSLI	IYSSYM	SIYPSYGSTS	WAHGFSWYASHGL	195
GYGPF	ISYYSM	SISSYYGSTY	YGGGWWWSSAGM	194
SSYSLI	LSYYSI	SISPYSSYTS	SGHWFSSGYWWGL	194
SWVYHPI	ISYYSI	SIYSYYGSTY	YGWYYPYAGL	194
WYHGLF	ISYYSM	SISPYSGYTS	YADWWWASYDAM	194
SSSALI	ISYYSI	SIYSYYGYTY	WGWWWGSVSGPGAM	193
SSYSLI	ISYSSI	SIYSYYGSTY	WSYPSWAYPSGF	193
SSYSLI	ISYSSM	SISPYSGSTS	SWYWGYFHYYSAGWAI	193
SSYSLI	ISYYSM	SIYPYYGSTS	RTTLVVLVLW	193
SYYPSLI	ISYYSM	SIYPYYGSTS	YYWVGWFYGSSWAM	193
SSYSLI	IYSSYM	SIYPYYGSTY	YSPYYYYSYGGAAM	192
GGYLI	ISYSSI	SISSYSGSTY	YWWWYGGPYGL	191
SSYSLI	LSYSSM	SIYPYYGYTY	GYWYFYSYHPYAM	191
YSGLI	LSYSSM	SIYSYYGYTY	YSPWYSSVGFGAF	190
SWYFYPI	FSSSSI	SISPYYSYTS	ASSGYSHSGSWYAI	189
WSYYAPF	ISYYSI	SIYPYSGSTY	WVPGWWFAGL	189
YSYYPI	LSYYSI	SISSYYGYTS	SGM	189
SAYHPI	LSYYSI	SISSYYGYTS	SGF	188
YFASYSYPI	ISYYSI	SIYPYYGSTY	YHWSWGPAAGSYWGGAF	188
FSHYPI	ISYYSI	SISSYYSYTS	SGM	187
GYSSGSLI	LSYYSM	SISSYSGYTS	YPAWYYSSAM	187
SPFPPF	ISYYSI	SISSYYGYTS	SGM	187
YSYGLF	LYYYSM	SIYSYSGYTS	YVSGYYWWYYGTGM	187
YWASLF	LSYYSI	SISSYYGYTS	YGWVGM	187
AFHSSPI	LSYYSM	SIYPYYSYTS	WHWWYGSWGGSGM	186
SGVYLI	ISYYSM	YISPYYGYTY	SVGYYYSYSYSYAM	186
SSYSLI	ISYYSM	SIYPYYGSTY	YYWAGGWYYYSAAL	186
SSYSLI	LSYYSI	SISSYYGYTS	SGM	186
SYFSPI	ISYYSI	SISSYYGYTS	SGF	186
YGSLI	ISYSSM	SIYSYYGSTY	PGFYWSPSPHSGAM	186
AYAYLF	ISYSSM	SIYPYYGSTS	WWYFYGVHYGL	185
FGSSLI	ISYSSI	SISPYYGYTY	VSAWWVYSYHYGM	185
GYAWYSSLI	IYYSSM	SIYSSYGYTY	GAWPPWDYSHSGM	185
PGAGYSSPI	LSYYSM	SISPYYSSTY	YSGWASWWSAHSAF	185
SHAHYPF	ISYYSM	SIYSYYGSTY	VSSAYFYHYGAL	185
SSYYPI	ISYYSI	SISSYYGYTS	VGF	185
YGAPI	ISYYSM	SISSYYGYTS	AGWVGL	185
SSYSLI	IYYSSI	SIYSYYGSTS	YSPWYVHSGYVAM	184
SSYSLI	IYYSSM	SIYSYYGSTY	YSPGISWSAGYVGL	184
YVSHYLI	LSYYSI	SISPYSGSTY	YYWYWVYYHAM	184
YYYYPI	ISYYSI	SISSYYGYTS	SGM	184
GVYLI	LSYYSM	SISPYYGSTY	YPSWYHASGF	183
SGYWPI	ISYYSI	SISSYYGYTS	SGM	183
SHGPI	ISYSSM	SIYSYYGYTS	PYWWYGAPGHHHAM	183
GGSPI	ISYSSM	SISSYSGYTY	YWWGAPWYYPSGL	182
SWYPLI	LSYYSI	SISSYYGYTS	HSWYGL	182
YGSYLI	ISYYSI	SIYSYYGYTS	YGWWWSGYAL	182
YVSPI	ISYYYI	SISSSSSSTS	YVWSHWSHFAHAAM	182
SGASPF	LSYYSM	SIYSYYGSTY	SGHWHYSHYYAHAI	181
SHYLI	ISYYSM	SISSYYGYTS	VSWPGM	181
SSYSLI	LSYSSI	SIYSYYGYTS	WSPFPHYYYYAM	181
SSYSLI	LSYYSI	SIYPYYSYTS	PHWYWGSYFWYGL	181
SSYSLI	LSYYSM	SIYPYYGYTS	HAWFYYGPPWGAL	181
YGGLI	ISYSSI	SIYSYSGSTS	SYPYYFYHHVGM	181
YGYGPI	ISYYSI	SISSYYGYTS	YSWSGL	181
YHVFLI	ISYYSI	SISPYYGYTY	GSSHAWAWYASGF	181
AAHVSLI	LSYYSI	SISPYYGSTY	YSAYYSWWAPSYAI	180
GWGYSYYLI	ISYYSM	SIYPYYGSTS	GYWSGYSWPYYAM	180
SHAGLI	ISYYSM	SISSYYGSTY	YSAGHHWWAAWYAL	180
SSPVSWLF	LSYYSI	SIYPYYGSTY	HYWHWFYGSYSWAF	180
SSYAPI	LSYYSI	SISSYYSYTS	SGL	180
SSYWGVPF	LSYYSI	SISSYYGYTS	SSWVGI	180
VWSYSHPI	ISYSYM	SISPSYGYTS	AWYYWWYGWASYHHAL	180
WAGLI	LSYYSM	SIYPYYSYTS	GYWYFYVYHAM	180
YYSWYVYPF	LSYSSM	SISSSYGSTS	GASAL	180
YYYPF	ISYSSI	SISSYSGSTY	GYWFYYSGYAHGM	180
AYPSYPI	ISYYSI	SISSYYGYTS	GYGM	179
GPYSPI	ISYYSI	YISSYYGYTS	DGWYGM	179
YWYYFPI	ISYSSI	SISPYYGYTY	WYAGWYYYGF	179
FSHPI	ISYYSI	SIYSYYGSTY	FGWGSVFSGVASGL	178
SSYSPI	ISYYSI	SISSYYSYTS	SGM	178
WAYGGYPI	LSYYSI	YISPYSSYTY	WGGYWWHWSYGL	178
AYYYPI	LSYYSI	SISSYYGYTS	SGM	177
GSALI	ISYSSM	SIYSYYGSTY	GYFWYSYYYWAGGL	177
PSSGSSLI	LSYYSM	SISPYSGSTY	FSSWWWSYASGM	177
SSAWSYSLI	LSYYSM	SIYSYSGYTY	GSSPYHWWAPGGAF	177
WSSVFPI	ISYSSM	SIYPYYGSTS	AGGWHYYSYGGYAM	177
YWSPLI	ISYYSM	SISPYYGSTY	SGSYGGGAYWWWWAPSGAF	177
AGFYPI	ISYYSI	SISSYYGYTS	SGM	176
GSYPF	IYSYSI	SIYSYSSSTY	YVSGHWSSFSGSGL	176
SSYSLI	ISYYSI	SIYPYYGYTY	YYWSGWYHSSYAM	176
ASSSGPI	ISYYSI	SISPYYGSTS	YYPSYSFGYHAM	175
GGAGPF	LSYYSI	SIYPYYSSTY	WGYWWSGSAL	175
GSYPI	LSYYSI	SISSYYGYTS	FGWHGM	175
SSYSLI	ISYYSM	SIYPYYGSTY	AYWAYGGWSWYGM	175
SSYSLI	LSYYSM	SIYSYYGSTS	VSGSWYYHYWAM	175
WGYPI	ISYYSI	SISSYYSYTS	YSWSGM	175
GSYGLI	ISYYSI	SISSYYGYTS	SGF	174
SYYSLI	ISYYSI	SIYPYYGSTS	YFPHYWWSYAM	174
YYPAYLI	LYSSSI	SISSSSSYTS	ASSWYSSYSPGWGL	174
YYYFAALF	ISYYSI	SIYPYYGSTY	SFWAWHYGGSSYAM	174
FASPALF	ISYYSM	SIYPYYGYTY	GHWSYGYGGASWAM	173
FWGSPALI	ISYSSM	SIYPYYGYTS	YGAWWVWWHGSGGM	173
GSGAGLI	ISYYSI	SISPYYSYTY	VSWGSGWPHYSGL	173
SSYSLI	ISYSSI	SIYPYYGSTS	GHSWASFWSWGI	173
SSYSLI	LSYYSM	SIYPYYGSTY	SGSWYAASSHSYAF	173
WSSGFSPI	IYYSSM	SIYSYYGYTS	GHFAGYYYYAYAM	173
YSHPF	LSYYSM	SISPSYGYTY	ASYYWASWAYSGGF	173
YSHYVLI	ISYYSI	SIYSYYGSTY	YGHWWGAGAL	173
GYFSLF	ISYYSI	SIYPYYSSTY	PPGWGSYAYVAGVYAL	172
SSHAWLI	ISYYSI	SIYPYSGSTY	YGYWWSGVAYGGL	172
SYPLI	ISYYSM	SISPYSGYTY	YASSFWGYYGL	172
YAPLI	ISYYSM	SIYPYYGSTY	YGGFYGYAM	172
YAYLI	ISYYSM	SIYPYYGSTY	GYWYYYYYSVWSGL	172
YSYGLI	ISYSSM	SISPYSGYTY	PYWYFGFYAF	172
SYYYPF	ISYYSI	SISSYYGYTS	SGF	171
WGAYLI	ISYYSM	SIYSYYGSTY	GFWSYGWPYYAL	171
YAFLI	LYYYSM	YISPYSSSTY	AYYFYYSPPHFYAL	171
YFGGLF	ISYSSM	SISPYYGSTS	YFPGWWFSFAM	171
YPGLF	IYYSSM	SIYPSYSSTY	SSYGYSWSSSGL	171
ASSYLF	LSYSSM	SIYSYYGSTY	YSPFYWWGSFAL	170
HYSGLF	ISYYSI	SIYPYYGSTY	SGAWYSSYAHAGGM	170
HYYSPI	ISYYSI	SISSYYSYTS	SGF	170
SSGSYAPF	LSYYSM	SIYPYYGYTY	YGFVWYYSSSAM	170
SSYSLI	LSYSSM	SIYPYYGSTY	YGGWWYVWYAL	170
SSYSLI	LSYYSI	SIYPYYGSTY	YWWVGWHAAPGYVSGM	170
SYWHSPI	ISYYYI	SISSSYGSTY	AWPSSHYGI	170
YYGGLI	ISYYSI	SISSYYGYTS	AGWWGL	170
HAYSLI	LSYYSM	SIYSYYGSTY	GVFGYYPFGYSGGM	169
HWHLI	ISYSSI	SIYSYSGSTS	VWGWFSYSHSSYAM	169
SYGSHLI	LSYYSM	SIYSYSGYTY	HGGSWWWASAYYAF	169
SYSGGPI	LYYYYM	SISSSSSYTY	SGYSGSWWAAYYAM	169
SYYPI	ISYYSI	SISSYYGYTS	SGF	169
YSSAPSLI	LSYYSM	SIYPYYGSTY	SGSSYHWFSVYYGM	169
HYSSGLI	LSSYSI	YISPYYGYTS	AYWYSWAL	168
SSYSLI	IYSSSM	SISPYYGYTS	SGAYWYAWFYAGL	168
SSYSLI	LSYYSM	SIYPYYGYTS	WAPYSSYGYYPYGM	168
SYSAFPI	LSYYSM	YISSYSSYTS	SGWYWYGAAGAL	168
YGHYWLI	IYYYSI	SIYPYSGYTY	WGWYWAGSSGL	168
YGYPF	IYYSSM	SISSYSSSTY	SFYWYHWGWGAYGF	168
GSYVYYHPI	ISYYSM	YISSYSGYTS	GGGAYFWWAAPGAF	167
SSYSLI	ISYYSM	SISPYYGSTS	PPSSWWWSGGGWAL	167
SSYSLI	LSYYSM	SIYSYYGSTY	YSGYPYWYPGL	167
AHSHVLF	ISYYSM	SIYPYYGYTY	YHPGWFYGPAYAM	166
ASHHLI	LSYSSI	SISSYSGYTY	FYGHSFYYSPPAHAAM	166
AYGHYYLI	LSYSSM	SISPYYSYTY	GYWWYYASGPSGM	166
GYASLI	LSYYSM	SISSYYSYTS	AGWYGL	166
SAYYSGLI	ISYYSI	YISPYSGYTY	HYWPWYYSGAM	166
SGGAHSLF	ISYYSM	SISSSYGSTY	YPWWWYPSAL	166
SSYSLI	ISYYSM	SIYPYYSYTS	FSWGGGWPYYSGGL	166
YGGLI	LSYYSM	SISPYSSSTS	YGWAGWGSGAYSGL	166
YGSPF	ISYSSI	SIYPYYGYTS	AYWYYHSWYSSHGM	166
AFSAPI	ISYSSM	SIYSYYGSTY	YSPYVYPGWGYYAYVAF	165
FYYYSLI	LSYYSM	SIYSYYGSTY	GYWYYSSAHPGAL	165
GYSWLI	LYYYSM	SISSYSSSTS	HYYSYYSWYPYAM	165
SGHGYLI	ISYYSM	SIYPYYGSTY	YVSHWWYYYSGM	165
SGYPI	IYSSYM	SISPSSGYTS	YSYYSYHYAGYSAYAF	165
SSYSLI	ISYSSI	SISSYSGSTY	GSSYPASWSYHAL	165
SSYSLI	ISYYSM	SIYPYYGYTS	YSSFYYGWSSSYGL	165
SSYSLI	ISYYSM	SIYSYYGYTS	GYWWYSSWHFAGL	165
SVGPI	ISYYSI	SISSYYGYTS	SGM	165
YGGSLI	ISYYSM	SIYSYYGYTY	GYWSYYYYSYAAAL	165
YYYHWLI	ISYSSM	SIYSYYGYTS	FGGYAYGGM	165
GGGPYLI	LSYYSI	SIYSYYGSTY	WSGWYYWWSASHAL	164
SGHYYPI	ISYYSI	SISSYYGYTS	SGM	164
SSYLI	LSYSSI	SIYPYSGYTS	YSPYYFWPSFGL	164
SSYSLI	ISYYSM	SIYSYYGYTS	FGYWWSGGGPGL	164
SSYSLI	ISYYSM	YISPYYGYTS	PHPYWAGGGAAM	164
SSYSLI	LSYYSI	SIYSYYGSTY	YGFYHWGSGWAF	164
SYSPALI	LSYYSI	SIYSYYGSTY	HSAYGAWWAHPWAF	164
YGSPI	LSYYSI	SISSYSSYTS	YGGWWWSYYAM	164
GGSPF	ISYSSI	SISPSYSYTS	YAAYAGYWWWSSGGGM	163
SSYSLI	LYYYSM	SIYPYYGYTS	ASYSYYFGAYWAL	163
SSYYPI	LSYYSI	SISSYYGYTS	SGM	163
GSYYLI	LSYYSI	SISSYSGSTY	YGWGSYHAVGHYYHPAGGM	162
SAGPI	LSYYSM	SIYSYSGYTY	RGWFWWFYSGGL	162
SGYPI	LSYYSI	SISPYSGYTY	YSPHFYWWSSAYGL	162
SSYSLI	ISYSSM	SIYSYYGSTY	YVSSWWPAFGL	162
SSYSLI	ISYYSM	SIYPYYGSTS	SYWWYYSFASSHAM	162
SSYSLI	LSYYSM	SISPYSGSTS	GYWYFGYWYAF	162
SSYSLI	IYYSSI	YISPYSSYTY	PWYSYHWAM	161
SYYYPI	LSYYSI	SISSYYSYTS	SGF	161
YYALI	LSYSSM	SIYPYYSSTY	PSFHWHSWYVGGL	161
AFVLI	ISYYSM	SIYSYYGSTY	YFWASPGVGAYGL	160
GAALI	ISYYSI	SIYPYYGSTY	AYWVYGYYVYHAAL	160
SGSYLI	ISYYSM	SIYPYYGYTY	YGWWWAYAAGF	160
SSYSLI	ISYSSM	SIYSYYGYTS	GYYFYYGPGYGI	160
YYAAWLI	LYSYSM	SISPSYSYTS	WFSGWYSYWGYAAHGL	160
YYSPI	LSYYSI	SIYSYSGYTS	VGGWWWSGASHSWYYSAM	160
AVYGSLI	ISYYSM	SISSYSGSTS	YGGSGWWWAAYWAM	159
SAPASSLI	ISYYSI	SIYPYYGSTY	YFWGGGSYSFSSSGWAM	159
SSALI	ISYSSM	SIYPYYSSTY	WSPAYYGSAFGM	159
SSYSLI	IYYSSI	SIYSYYGSTY	PWWSIYGHYSSGL	159
SYYLI	ISSYYI	SIYPYYGYTY	SSYSGYYYPWAWAYGM	159
GGSSVSYPF	IYYSSM	YISPYSSYTY	YVGSAPYWWGWYWSGGL	158
GYVSPI	LSYSSM	SISSYSGSTY	GYWPWYSSGAI	158
SSYSLI	ISYSSM	SIYSYYGSTY	AYWPFFAYYWAGL	158
SSYSLI	ISYYSM	SIYPYYGSTY	GYWFWSYYSSGM	158
GFYFPI	ISYYSI	YISSYYGYTS	SGL	157
GSSPGLI	ISYYSM	SIYPYYSSTY	PSPWWWHVSSGYGL	157
GSSVWSPI	ISYYSM	SIYSYYGYTY	YPSYASWWAAYAF	157
SSYSLI	LSYYSM	SISSYYGYTS	SGWYGM	157
WYGVHSLI	IYSYSM	SIYPYYGSTY	SWGYYGWGYAF	157
YAYSLF	ISYYSI	SISSYYSYTS	SGF	157
YAYVLF	ISYSSI	SIYPYYGSTS	WGWPHGYPGGAM	157
YHYWYLI	ISYYSM	SISSYYGSTY	WGGWYWYGFSAL	157
YWFLI	LSYYSI	SIYPYYGSTY	WVPVGAPWGWSAGF	157
SSYSLI	ISYSSM	SIYSYYGSTY	WSPWGHSYVGFGF	156
YYVGSPPI	ISYYSM	SIYSYYGSTY	GSHGGFPGWSYYYYSSGM	156
GSFPPF	LSYYSM	SISSYYSYTS	SGL	155
SSYSLI	LSYSSM	SIYPYSGSTY	PYWWYYGWGWWGPSAF	155
SYYYPF	ISYSSM	SISSYYGYTS	SGWYGM	155
WSHLI	ISYYSM	YISPYYGSTY	GYWWYHGYSHAL	155
YASLI	IYSSYI	SISPYYGYTY	AAYHWYGWYGPSGM	155
GSHASHLI	ISYYSM	SIYSYYSSTY	YGWYSYFHAHAAM	154
SSYGHYYPI	LSYYSI	SIYSYYGSTY	HYYHYYGGHGAAM	154
WSYPF	LYYSSM	SISPYSGSTY	GWWHSHYGWGYPAM	154
AFYGSAPF	ISYYSI	SISPYYSSTS	WGWWWSGHAL	153
GGHWPI	ISYYSI	SISSYYSYTS	SGM	153
GGSYGSYLI	ISYYSM	SIYPYYSYTS	YAVGYWHFYYGM	153
SSYSLI	ISYYSI	SIYPYYGYTS	YFHWYGVWYGM	153
SVGPI	ISYSSM	SIYSYYGSTS	YVPFYSHWVAL	153
YSAHYGSPI	ISYYSM	SISSYSGSTS	YVSSAPGYWWAAGM	153
GAGLI	IYYYYM	SISPYYGYTY	GWHPYVYWAWSWAPGL	152
SSYSLI	ISYSSM	SIYPYYGYTS	YVPFGYYWWSHVVVGL	152
SSYSLI	LSYYSI	SISPYSGYTS	PGAWPYYYAWYAM	152
WYGPSLI	LYSSSM	SIYPYSSSTY	SSSSHPWYFSYVGSGYGI	152
YAYSGGLF	LSYYSI	SIYPSYSYTY	SVYPAHYYGYAPSGGAM	152
YSYSFLI	LSYSSI	SISPSSSSTS	PVSWWWGWYGGGVWAM	152
ASHAYLI	LSYYSM	SIYSYYGSTY	GFWFYGYHGSGF	151
AYWYYPI	IYYYYI	SISPYSGYTY	GWHPPAM	151
HSYYPI	ISYYSI	SISSYYGYTS	SGF	151
SAPPI	ISYYSM	SIYSYYGYTY	GHSYGGYVAGYYGL	151
SSFYPI	LYYSYI	SIYSSSGSTS	HAFWAGGFYYYSGM	151
SSYSLI	LSYYSI	SIYSYSGSTY	YFGWYYPVYAM	151
SSYSLI	LYYYSM	SIYPYYGSTY	LVGVTSVLVTLVW	151
YSSYFPLF	ISYSSM	SIYPYYGYTS	ASPASYYHYHSVAM	151
AHSLI	ISYYSI	SIYPYYSSTY	YPAWFYPSAM	150
GGSHYSYPI	LSYSSI	SIYSYYGSTS	SYPYYFFPHFGM	150
GSYSPF	LSYYSI	SISSYYGYTS	SGF	150
GWYFPI	ISYYSI	SISSYYGYTS	SGL	150
SSHSLI	LSYYSM	SIYPYYGYTS	YGWWFSHPGYSGYGAM	150
SSYSLI	ISYYSM	SISSYSGYTY	YYWYFSHYYAM	150
SYPALF	LSYYYI	YISSYSGYTY	SSYSWYFGSYYAM	150
YWAGFPI	ISSYSM	SISSSYGYTS	WSSGHYYSGAWSAL	150
YYGSPFVLI	ISYYYI	SIYSYSSSTY	SVYWHHWYSSYGVYGYAF	150
GYGGLI	ISYYSM	SIYPYYGYTY	YAAPSSWWSSAM	149
SPYLI	ISYSSI	SISSYYGYTS	ASWFGL	149
SSYSLI	LSYSSM	SIYSYYGYTY	GWWPYFGYGWYGM	149
SVSSLF	ISYSSM	SIYSYYGSTY	YSGWYWFYYAM	149
VSYLI	LSYYSM	SISPYSGYTS	FSGGPSYWWSFASSAL	149
YGYHPI	ISYYSM	SIYPYYGSTY	GYWYYYSHHSFSGL	149
ASYGSSSPF	LSYYSM	SISPYYGYTY	YHWAFYYSGAL	148
GSYHLF	LSYYSM	SIYPYYSYTS	WGWWVWPGYSSAF	148
SSYSLI	ISYSSI	SIYPYYGSTY	SYWPGSWWYSGI	148
SSYSLI	ISYYSM	SIYPYYGYTY	PSSVYSASWGSGAI	148
SSYSLI	LYYSSI	SISSSSGYTS	HFYWYWYGWGSHGL	148
SWALI	LSYYSM	SISPYSGYTY	YPSFYYASAM	148
SYYPI	LYYYSM	SISPYYGSTY	WGWWWSGSGGYGI	148
GYYGLI	ISYYSI	SISSYYSYTS	SGF	147
SSVYGAPF	ISYYSM	SISPYSSSTS	PSPWWWSHPVSYAL	147
SSYSLI	ISYSSM	SIYPYSGSTY	HVYYYWSYYSAF	147
SSYSLI	LSYYSM	SIYPYYGSTY	SGGSYAWWYHAYAF	147
SSYYGPF	IYYYSM	SISPYSSSTS	SSWPSWYFGVGGAI	147
SWHGHFPI	LSYYSI	SISSYSGSTY	FGWWWSHVSHGL	147
YGSPI	ISYYSI	SIYPYSSYTS	PYWWFYVGYHGM	147
YSSLI	LSYYSM	SIYPYYSSTY	VFWWYYSAPVAAL	147
YSSVGSLI	LSYYSM	SIYPYYGSTY	FSWWFYSYYAM	147
YSYALI	LSYYSI	SISPYYGSTS	AGYGYWWSGGL	147
YYYYFPI	ISYSSM	SIYPYYGSTS	YSYSSWSWPSSSWGSWAL	147
GYSHLI	LSYSSM	SIYPYYGYTY	GGSYGYVWYYPYSSAM	146
SSYSYPI	LSYYSI	SIYSYYGSTY	YSWGASAPYPHWAM	145
SVYGWPI	LSYSSI	SIYSYYGSTS	SYWYYYSGPFVGL	145
SYSPI	LSYYSM	SIYPYYGSTY	FSGFSHWWSGHGF	145
YSSSYLF	ISYYSI	SISSYYGYTS	GGWVGM	145
YWASYLI	FSSSSI	SIYPYYSYTS	WYWYGL	145
YYWLI	LSYYSM	SIYSYYGYTY	FSWFWHSAI	145
AFSYHPF	ISYSSM	SIYSYSGSTS	SYPAGFWFYSGI	144
FPSLI	ISYYSI	SISPYSGYTS	YVPWYSYVHFHWGM	144
GGHWYGLI	LSYSSM	SISSYYGYTY	GAAYSVSWAYYAF	144
SSYSLI	ISYYSI	SIYSSSSYTY	SHGSSYVWVVAM	144
WYGALI	LSYYSI	SIYPYYGSTY	HSSSYWWSYAWAI	144
YYGSWYPI	ISYYSI	YISPYSGSTY	YYHHYWFSSAL	144
AGASYPI	IYYYSI	SISPYSSYTY	PYGYHYPYYPWWYSGAF	143
AGSGVLI	ISYYSI	SIYSYYGYTY	SVYWSGWASSAAM	143
GSSSPF	IYYYSM	SISPSYSYTY	WPYSGWFWAAGI	143
GYSSLF	ISYYSI	SISSYYSYTS	VGF	143
SFVVPF	LSYYSM	SIYSYYGSTS	GYWPYYGYPYYAM	143
SSVLI	LSSSSI	SIYPYYGSTY	YSPWSWFWGYYGSVAM	143
SSYSLI	ISYSSM	SIYPYSGYTS	GYWFYYYSGGGM	143
SSYSLI	ISYYSM	SIYPYYSSTS	GYWSYYYSWVGGGL	143
YSSVLI	ISYYSI	YISPYSGYTY	HYWPWYYSGAM	143
ASYHPI	ISYYSI	SISSYYSYTS	SGM	142
GSGYSPF	LSYYSM	SIYPYSSYTY	SPWWAHVSGFAM	142
GSPLI	ISYSSI	SIYSYSGSTS	WSYAPHFVGAFYAM	142
HYGYHHLI	ISYYSI	SIYPYYGSTY	HGGWYWYGSGYGM	142
SSYSLI	ISYSSI	SIYPYYGSTS	PFWSFHSYAHGL	142
SSYSLI	LSYYSI	SIYPSYGYTY	SAL	142
SSYSLI	LSYYSM	SIYPYYGSTS	GYWSYYYIGGGM	142
SYWWLI	LYYYSM	SISSYYSSTS	SYAHSSASF	142
YGSFPI	LSYYSM	SISPYYGSTY	PGWHWYAWSYYGL	142
GFHLI	ISYYSI	SISSYYGYTS	SGF	141
SSYSLI	ISYYSI	SISPYYSSTY	SFGSVWSWFYYGI	141
WAWVPI	LSYYSI	SISPYYGSTS	FSPSGWWHYAM	141
YAALI	ISYSSI	SISSYYSSTS	HFHWPSYSWGSSAI	141
ASAYFGALI	LSYYSI	SIYSYYGSTY	SYWASWHSYHVSYYAL	140
ASGPF	IYSYSI	SIYSYSGYTY	GASYYWYYSAWGSYYHAL	140
GYGWPHSLI	ISYSSM	SISSYYGSTY	GSSWPWSYYPWAM	140
SHVPF	ISYYSI	YISPYSGYTY	PGYYAYWGYAM	140
SPFWPI	ISYYSI	YISSYYGYTS	SGWHGM	140
SSYSLI	ISYYSM	SIYPYYGSTY	YYYVWGVFGGM	140
SYYGGPI	ISYSSM	SIYPYYGSTS	WSPWYYYSYVAM	140
YSGSGYLI	LSYYSI	SIYPYYGSTY	SGSWYSGYSYAGAL	140
YSVHYLI	ISYYSI	SIYSYSGYTY	WGWYWAHAHGL	140
YVYWLI	LSYSSI	SIYPYYGYTS	YSPWYSVHPSPAL	140
YWWYWSPF	IYYYYI	SISPYYSSTY	SSPFASWYGVGAL	140
YWYSGGPF	LSYYSM	SISSYSGSTS	ASGYGVYSSFWSPSGWYAF	140
YYVSYPI	LYYSSM	SIYSYYSSTY	YSPFYPSSWSGPAL	140
AGFWPI	LSYYSI	SISSYYSYTS	SGF	139
GSAGYSALI	ISYYSM	SISSYSGSTY	SWGHYWFSGHGAM	139
GSHGYYPF	ISYYSM	SISPYSGSTS	YYPGHWFYGGM	139
GYSYLI	ISYYSM	SIYPYYGSTY	GYWSFSGFHYSYGM	139
SSYSLI	ISYSSI	SIYPYYSYTS	VPWVYYHVVWGL	139
SSYSLI	ISYYSM	SIYPYYSYTY	HYWWYYGVPSAM	139
SSYSLI	LSYYSI	SIYPYYGYTY	PSWYYGGYYWGHHPGVAM	139
SSYSLI	LSYYSM	SIYPYYSYTS	HYYYYYSPPVSAM	139
SSYSLI	LYYSSI	SIYSYYGSTS	YSPWYGYSPGF	139
SSYSYWGLI	LSYYSI	SISSYYGSTS	FGWWWSGYGL	139
WAYPI	ISYYSI	SISSYYGYTS	YSWVGL	139
YSWYPI	ISYYSM	SISPYSGSTY	AGSWYSWPYYAL	139
YSYLI	ISYYSM	SIYPYYSYTS	YYAGHYWSYGM	139
YYSSGSFLI	LSYYSM	SIYPYYGYTY	GHFYWGHGPYGAGF	139
SSYSLI	ISYSSI	SIYPYYGSTS	HSYAYGAWYAFYAL	138
SSYSLI	ISYYSM	SIYPYYGSTY	PYWWYGGWGSYAM	138
SYPFPI	LSYYSI	SISSYYGYTS	SGF	138
GYYLI	ISYYSI	SISSYYGYTS	SGF	137
SGSHPF	ISYYSI	SIYPSSSSTY	YHYPYFWFYAAM	137
SSFPLI	ISYYSM	SIYPYYGYTY	FYWHSWYWPAYAM	137
SSYSLI	ISYYSI	SIYSYYGYTS	YYWSWGYPYPAI	137
SSYSLI	LSYSSM	SIYSYYGYTS	APGGGWSGYPWGM	137
SYSPI	ISSSSM	SIYPSYSYTY	SGGYYYYWGGSGM	137
WGPSGSYPI	LYYYYM	SIYPYYGYTS	SWAYSWWAYSAYAM	137
WVGSFAPI	LSYYSI	SIYPYYGSTY	YASWFWHPHGL	137
YGSLI	LSYYSI	SIYPYYGYTY	FGWWWSGGSAM	137
YGYYSSPI	ISYYSM	SIYPYYGYTS	GSWGYGVYAPHYFAGSYGF	137
YYFLI	ISYYSM	SIYPYYSYTY	HVSWSYGFYPVFYGVIAL	137
HHSLI	LSYYSM	SISPYYGSTY	FGWAWHYVAM	136
SGYYPI	ISYYSI	SISSYYGYTS	SGM	136
SSYAPI	ISYYSI	SISSYYSYTS	SGL	136
SSYSLI	ISYYSI	SIYPYYGYTS	FFYSGGYYYSYFGM	136
SSYSLI	ISYYSI	YISPYSGSTY	GYWWFHYSPSYWFSPAAL	136
SSYSLI	ISYYSM	SISSYSGYTS	GGSSGHYWAAYYAI	136
SSYSLI	LSYYSM	SIYSYYGYTS	GYFHYGSYWSGVAM	136
YSWAYPI	IYSSSI	SISPYYSSTS	FYWYGYVAM	136
SSFVPF	ISYYSI	SISPYSGSTY	YWHWYAWSGFSGI	135
SSSGSLI	ISYYSI	SISSYYSYTS	GGWYGL	135
SSYSLI	LSYSSI	SIYSYSGSTY	YSPYSGHVGYGGSYVYGF	135
VPYPF	IYYSSM	SISPSYGYTY	SFYYYGWGWGAPGL	135
WSYHGYYPI	LSYSSM	SIYSYSGYTS	YVPWPSAYGAL	135
YGPGPI	ISYSSM	SISPYSGYTY	SSVFYGFYSGL	135
YHVVAWLI	LSYYSM	SIYPYYGYTS	FGYHYYASHYSPAL	135
GSGYVPPF	LSYYSM	SIYPYYGSTY	GYWYYFSYASAM	134
SFPSPSAPF	ISYSSM	SISPYSGSTS	YWYWPGYSWGAAAM	134
SSYSLI	ISYYSI	SIYSYSGYTY	GYWYFASFWAM	134
SYYGLF	ISYYSI	SISSYYSYTS	GGWYGL	134
WYSLI	LSYYSI	YIYPSYGYTS	SYGYGWGAVYHFAM	134
YAYSYPF	ISYYSM	SIYPYYSSTS	AWWWYYAGYSAAM	134
YSSALF	ISYSSM	SIYSYSGSTS	GSSYYAAWHSAM	134
YSSLI	LSYYSI	SISPYSGYTS	AGASSWWWYSGM	134
YSYGSYLI	ISYSSM	SISSYYGSTY	HPYWFHWYGL	134
ASSYLF	ISYSSI	SIYSYYGSTY	SAGWGSWAWPSSAM	133
AYHLI	LYYSSI	YISSSYGSTY	GWSYSSVGF	133
GPGHSGGLI	LSYSSM	SIYSYYGSTY	VSGAFVYYGYFGL	133
GYWHPI	IYSSSM	SIYPYSGYTY	VGYSVWGYAVAM	133
SSYSLI	ISYSSI	SIYSYYGYTY	YSPYGSYASYAPVWYSFAL	133
SYGSPVFLF	ISYYSM	SIYPYYGYTS	GGFFGFVSSPGL	133
VVGYSLI	FSSSSI	SIYPYYSYTS	YSPYWGYFSAWGF	133
YSYGVSLI	LSYYSM	SISPYSGYTY	SGYWYWAYSAI	133
YYWWHWFPI	FSSSSI	SISSSYGYTY	GGGGM	133
AYSLF	LSYYSM	SIYPYYGSTY	WSPYYYYFYHGAM	132
GYYAPI	ISYYSI	SISSYYGYTS	SGM	132
HFYYGLI	ISYYSI	SISPYYGSTS	GYWSWGWYSYYGM	132
HGGLI	LSYYSI	SISSYYGYTS	GGWYGL	132
SSGHVYSPI	ISYYSM	SIYPYYGSTS	VGWYYYGFYGL	132
SSYSLI	ISYYSI	SISSYYGYTS	FGWFGM	132
SSYSLI	LSYSSM	SIYSYYGSTY	YSPYFYYYWGGVAM	132
SSYSLI	LSYYSI	SISSYYSYTS	VGF	132
SWYSYPGLF	ISYYSI	SISPYYGSTY	YVYHGHYWWASASSAL	132
SYYGAPPF	LSYYYI	SISSYYGSTY	GYWYFASYSAM	132
WSSLI	ISYYSI	SISSYYGYTS	SGWVGF	132
YSSYYPI	ISYYSM	YISPYSGYTY	FSWSWFGYGM	132
AYSGHLI	ISYSSI	SIYPYYGSTS	GWFSYWGYWYFGM	131
GGYSHGFLI	IYYYSM	SISSYYGSTY	WVGSYSWWSAWHAL	131
SWASVVPI	LYYYSM	SISPYSGYTY	YHGGPGWWWHPYGYAM	131
WYYYPYLI	IYYSSM	SIYPYYSSTY	YSAL	131
SASPI	ISYSSI	YISSYSSSTS	YSPYSGYSGYYGYHAL	130
SSYSLI	LSYSSM	SIYPYYGSTS	YYWWYYGYPSGF	130
YGVYLI	ISYSSM	SIYSYYGSTY	PSFHFYWYYYHYAL	130
AAGYPI	LSYYSI	SISSYYSYTS	SGF	129
GGYPI	IYYYSM	SIYSYYGYTS	YYWPWFYGYPHAF	129
GYSYWPI	LSYYSI	SIYSYSSSTS	YSSSHHWWGPYYAL	129
SGFPI	ISYYSI	SISSYYGYTS	YGWPGM	129
SSYSLI	LSYYSM	SIYPYYGYTS	YYFYWYWVGHGGM	129
SWPLI	IYYSSM	SIYPYYGYTY	YYYWPAYGWGVPAL	129
WYYPI	LYYSSI	SIYSSSGYTY	YSYYHHGYGF	129
YGGLI	ISYSYM	SISSSYGYTY	GPYWWAYAGGGM	129
YSYSSSSPF	ISYSSM	SIYPYYSSTS	WSGWGHYFSSAYGL	129
ASYLI	IYYYSM	SISPSSSYTS	YVVPGGL	128
GGSYGPI	ISYYSI	YISPYYGYTY	YVHYAHWWAGAVGL	128
PGPHLI	ISYYSI	SIYPYYGYTY	YYWSGWYHSSYAM	128
SHSGLI	LYYYSM	SIYPYYGYTY	PSWWFSYVYGGSGHGL	128
SSYSLI	ISYSSI	SIYPYYGSTY	GYSFYGVHFGL	128
SYYWPI	ISYYSI	SISSYYGYTS	VGWSGM	128
GWSALF	LSYSSM	SIYPYYGYTS	PSWYWGSGSSYFSYAL	127
GWWWSPI	ISYYSI	YISSYSGYTY	AHSGFWSVPYYAL	127
SSYSLI	LSYSSM	SISPYSGYTS	PPSSWYGYGSYWYYGL	127
SYYHPI	ISYYSI	SISSYYGYTS	SGL	127
WGHPI	LSYYSI	SISSYYSYTS	AGWYGI	127
WWSAAASLI	ISYYSM	SIYSYYGSTY	YYWSFSGYYAM	127
YYSGSLI	ISYSSM	SISSYYGYTS	GAASYYWYAYSVAF	127
AGAYLI	ISYSSM	SISSYSGYTY	SSHYGWVYWYGGAHYAM	126
SAHLF	LSYYSI	SISSYYGSTY	YVSSHWWWSGAHGM	126
SSYGYLF	ISYYSM	SIYSYSGSTY	WVSSYYWWGAGI	126
SSYSLI	ISYYSM	SIYPYSGYTY	YYWWYYSPAYYSAF	126
SSYSLI	LSSYSI	SIYPSYSSTY	YSPYHWYSSAM	126
WGYLI	ISYSSI	SIYSYYGYTS	VGWYWVYGWAGM	126
WHGSSLI	ISYYSI	SISSYYGYTS	VSWSGM	126
YYGWFHVPF	LYYSSM	SIYSYYSYTS	AVGYAM	126
AGYPI	ISYYSI	SISSYYGYTS	SGWPGM	125
ASSGAYPI	LSYYSM	SISSYYGYTS	YFWYGWYYYSSAL	125
GYHPSAHLI	ISYYSM	SIYSYSSSTS	YHGHWWGPYGF	125
SSYSLI	ISYYSI	SISSYYSYTS	SGL	125
SSYSLI	LSYYSM	SIYPYSSSTS	PYFYFAYHGWSAL	125
SVGPI	ISYYSI	YISPYSGYTY	HYWPWYYSGAMD	125
SYVAYYSPF	LSYSSI	SIYPYYGSTS	AFYGAAYWGGSGL	125
YHSLF	LSYYYM	SISSSYGYTY	SGYVPAYGWAPAF	125
YVALI	LSYYSM	SIYPSSSYTY	SASHAWVSSVWAF	125
YYYYLF	ISYYSM	SIYSYYGYTY	PSWVGWGSGVAAGM	125
AFAGGYLI	ISYYSM	SISSYSSSTS	YYPYSGWWSYAM	124
AYWSSLI	ISYSSI	SIYPYYGSTY	GSWVSASYYPWAL	124
GHHSHHYLI	LSYYSM	SIYSYYGSTY	YSHSYFGASAM	124
HSGSGVPI	LSYSSM	SIYPYYSYTS	VGWYSSWWGYSPAGGM	124
SAWAYSGPI	LSYYYM	SIYPSYGYTY	YVPAGYVYYYHYGL	124
SSWHYPF	IYYSSI	SISSYSGSTY	GYWWYSAPVYSGFSAM	124
SSYSLI	LSYYSI	SIYSYSGYTY	YVSHYSGWGYYYAF	124
YGYFYLI	LSYYSM	SISPYSSSTY	WYWVGGPYAYSFYGAL	124
YWALF	ISYYSI	SISSSYGSTS	AGYPGWWWPSGL	124
AAYALI	ISYYSI	SISSYYGYTS	GGWYGI	123
GYSFGGYPF	ISYYSI	YISPYSGYTY	HYWPWYYSGAM	123
GYYGLI	ISYYSI	SISSYYGYTS	SGM	123
SSSHYYPI	LSYYSM	SIYSYSGYTY	YGWGHSWYYSHWGGWAM	123
SSYSLI	ISYSSI	SIYPYYGSTY	PSWWHGGSASWGM	123
SSYSLI	LSYSSI	SIYPYYGSTY	YFWWWSHSYAFAGPSYAM	123
SVGPI	ISYYSI	YISPYSGYTY	SGM	123
SYSYYPI	LSYYSM	SIYSYYGYTS	YYPYGSYWHYAM	123
WGASLI	ISYSSI	SIYSYYGYTS	GYWWYWGSVSAL	123
WYYGHLI	ISSSYI	SISPYYSYTS	WYYGWAM	123
YGVSWAPLI	ISYYSI	SIYPYYGSTY	PAPWFYAWASPAM	123
YSHYSHY	LSYYSM	SIYPYYGYTY	YGWGHGWYFSVAGF	123
AHGALI	ISYYSI	SISSYYGYTS	SGL	122
GPYPPI	LSYYSM	SISSYYSYTS	SGM	122
GYYLI	IYSYYI	SIYPYYSYTY	SAYYHHAAAI	122
SHGVPI	LYYSSM	SIYSSYGSTY	SAFAYSYHGWWGSPAI	122
SSYSLI	LSYYSI	SIYPYYGSTY	YYWSWGVPYAAF	122
SSYSLI	LSYYSM	SISSYSGYTY	YSAAGYWWSAAHAL	122
SSYSLI	LSYYYM	SIYPYSGYTY	GSGYPVHYYPYAM	122
YSYGLI	IYYSSM	SISSSYGYTY	VFHWGSYGWGSPAM	122
YVPYPLI	LSYSSM	SIYSYYGSTS	GYWWYGGWGGM	122
YYGYSYPI	IYYYSM	SISSSYGSTS	YVGSSAGYWWAGAAYAL	122
GAAYPI	ISYYSM	SISSYSGSTS	YSWYGSWFYYGM	121
GSYYALI	ISYYSM	SISPYYGYTS	AYPGGGWFGYGGAL	121
SSSWYPI	ISYSSM	SISSYYGSTS	YVPYYGWYFSGGSGSSGL	121
SSYSLI	ISYYSI	SIYPYYGYTS	GHWSYGWSAYYSWHAYGI	121
SYFPI	LYSYSI	SIYSYSGSTY	YFSAYYYAWGSSYSYAL	121
WYGYYPI	ISYSSI	SIYPYSGSTS	HWGWHWHYWAL	121
YGSSLI	ISYYSM	SIYPYYGSTY	WSWWWSSFAI	121
YSSPF	ISYSSM	SIYPYYGYTY	VAGWSSYYGFGM	121
GGGPYSAPI	LSYYSM	SIYPYYSYTY	YHWGPFYYSAAM	120
GGYFSPI	LSYSSM	SIYSYYGSTS	WSPWWASWYHGPAF	120
SGFYPI	ISYSSI	SISPSYSSTS	YSPGSWYYGSGSVYAAL	120
WSGLI	LSYSSM	SIYPYYGYTS	SSWYGYAGWAWAHGSYAI	120
WYSHAVLI	LSYYSI	SIYPYYGSTS	WSWHAFSSASWAM	120
YGSASGPF	LSYSSM	SISSYYGSTY	SYYWWHHGWGAPAM	120
YWAGPI	LSYSYM	SISPSSGSTY	SYWYFGYYGM	120
GGSYVGLI	ISYYSM	SISSYSGSTY	FSGYSYWWSSGYGL	119
SWSALI	LSYSSI	SIYSYYGYTS	GWWPYGAWGWSFGM	119
YAYPWYPF	ISYSSM	SISSYSSSTY	FAHSWAGYGGL	119
YVYGSGSLI	ISYSSI	SISSYSGYTY	SYPWPYWFASGM	119
YYASVGGLF	LSYYSM	SIYPYYGSTS	YGGPWGWSGAGWGVYAM	119
YYHHLI	LSYSSM	SIYPYYSYTS	GYFSFYSWWGASSAAI	119
GSHVYGLI	ISYYSM	SIYPYYGYTS	SYWWYYYSGGVAL	118
GWYPPF	ISYYSM	SISSYYGYTS	SGM	118
GYSGYPI	LSYSSI	SIYSYYGYTY	HGGGYWSSFYAPYSSSSAL	118
HSSLI	ISYSSI	SIYSYYGSTY	GHYFYYSGYAGAM	118
SAPYSYPI	LSYYSI	SISPYYGYTS	YAGAHYWWAAYYAM	118
SGFGPI	LSYYSM	SIYSYYGSTY	YGWWWSAAAM	118
SGHYPI	LSYSYI	SISPSSSSTY	YAGWWWGWSSSHSAYGL	118
SSYSLI	ISYSSM	SIYSYYSYTS	GYWWYGAWGHYGM	118
SSYSLI	ISYYSI	SIYPYYGSTY	PSWYWGASSGYGL	118
SSYSLI	ISYYSM	SISSYYGYTS	YAPYPSWFHSAM	118
SSYSLI	ISYYSM	SIYSYYGSTY	YAFSWYGSGHYSAM	118
SSYSLI	LSYSSM	SIYSYYGSTY	AYSWYSWSAPGAF	118
YYFHGALF	LSYYSM	SIYPYYSYTS	WVASPFAM	118
YYPPF	ISYYSM	SIYPSSSYTS	YAPSYYWWAHPGL	118
YYYSYSLI	ISYSSM	SISPYSSSTY	YAGYYPWFYAGYAL	118
GASVGPI	LSYSSM	SIYSYYGSTY	PGPFGWYSWSWFGL	117
GYGPI	ISYYSM	SISSYYGYTS	FGHWWWAHGAAL	117
GYHYLI	ISYSSM	SISSYSGSTY	FAGWSGPSYHYWHSYGAF	117
GYWHPI	ISYYSI	SISSYYGYTS	PGWWGM	117
PWYAYLI	ISYSSI	SIYPYSGSTS	VHGWWAFYPSAM	117
SGWHYYSPI	ISYSSM	SIYPSSGSTY	YYGWWWGVAVPAF	117
SSYSLI	LSYSSM	SIYPYYGSTS	WWGWHWHYYAM	117
SSYSLI	LYYSSI	SIYSYYGYTS	YSPWWSYGYPVGM	117
WYYGSPI	ISYYSI	SIYPYYGSTY	PGSWYGPVGSSGL	117
YSWPYPI	LSYSYM	SISSYYGSTS	YGGGGYGAGAI	117
YYFHSLF	ISYYSM	SIYSYSGYTY	YSGWSHWWGVVGM	117
YYFLI	ISYYSI	SISPYSGYTY	PYWYFGYYAI	117
DGAAHALI	ISYYSM	SIYPYYGSTS	AFAHHSWWYSGF	116
PGWYGPI	ISYYSM	SIYPYSGYTS	YYWSWGAYYVGSYSGGM	116
SGSWPI	ISYYSI	SIYPYYGSTY	YGYWWSAYGL	116
SSYSLI	ISYSSI	SIYPYYGSTY	HSPWSYYSAAM	116
SSYSLI	ISYYSI	SISSYYGYTS	SGWVGL	116
SSYSLI	ISYYSM	SIYPYYSSTY	SSHYHFWFYSGM	116
SSYSLI	LSYSSI	SIYPYSSYTY	GVWWYHAYHSYYAM	116
SSYSLI	LSYYSM	SIYPYYGYTS	HSPWAHWHAVGL	116
SSYSLI	LSYYSM	SIYSYYGYTS	GYWSWYYHGGGM	116
SWALI	LSYSSM	SISPYSSYTS	WWAWAYYGWGASGL	116
WGSLI	LSYYSI	SIYSYSGYTY	GASWYHWWASGAAM	116
WGYASAPI	LSYSSM	SISPYSGSTY	YASYAYHYSGGGGGPYFAL	116
WSSYASLI	ISYYSM	SISPYSGSTS	YYPGAYVGHSGM	116
WWPWLI	ISYYSM	SIYSYYGYTY	HAPSYVSWYAPPAM	116
YSFWLI	LSYYSI	SISPYYSSTY	GHWYYYSPPWYGGYAM	116
YVAALI	ISYYSM	SIYPYYSSTY	YGWFHWYSGSGL	116
GSSSFPI	LSYYSM	SIYSYYGSTY	GYWSFGSYSWHGL	115
GSWSPF	LSYYSI	SISSYYSYTS	SGF	115
SASYLF	ISYYSI	SIYSYYGYTS	PSWWWGSSGSWGF	115
SHASALI	LSYYSM	SISSYSGSTS	SSPWYFWFGYGSAI	115
SPSSHLF	IYYSSM	YISSYSGYTS	SFYWPSFYWGFPAL	115
SSGFPI	LSYYSI	SISSYYGYTS	SGM	115
SSVAPF	ISYYSI	SISSYSGSTS	YVPAYWWYGYGAL	115
SSYGPF	ISYYSM	SISSSYGYTY	HPYGYFFAYAL	115
WSAVLI	ISYSSI	SIYSYYSSTY	SGWYPSWFYYGF	115
YAGLI	ISYYSM	SISPYSGYTS	AGSVGHYWSAFSAI	115
YSYSYLI	LYYSSI	SIYPYYSYTY	SWWYHWGGSHYSWAWGF	115
YVYGLI	ISYYSM	SIYSYYGYTY	SPAPGWYWYGWGM	115
YYYYYPI	IYSYSM	SISPYYGYTS	WAAYGL	115
AWYGLF	LSYYSM	SISSYYGYTS	AGWYGL	114
GGWHYPI	LSYYSI	SIYSYYGYTS	YGWWWSGGSHAAM	114
GGYASPI	ISYYSI	SIYPYYGSTY	FVYGFWWHYHYGL	114
GGYVYPI	ISSSYI	SISSYYGYTS	WYYYAM	114
GHYGLI	LSYYSM	SIYPYYGSTY	AYWYFHYWGHYSYSAGL	114
HYYGYLI	LSYYSM	YISPYSGSTY	YGWSSYGGASGWASHSAF	114
SSYSLI	LSYYSI	SIYPYYSYTS	GYYGFYGSHHAL	114
SSYSLI	LYYSSM	SIYPYYGYTS	GGSYASSYAYYAM	114
SWSALI	LYYSYI	SIYSYSGYTY	SGYSGWSWSYYPGF	114
SYWWYGGPI	ISYYSM	SIYSYYGSTY	SGWHWWVSAL	114
YWPVSGGLI	LSYYSM	SIYPYYGSTS	FGWWWSASHYGL	114
FYHGLF	ISYSSM	SIYPYYGSTS	GYWVYWSWGGWSAM	113
GFYLI	LSYYSI	SISSYSGYTY	HPAFYYPSGM	113
SAWGPYPI	ISYYSM	SIYSYYGSTY	YYWSGWWVPVYAM	113
SGSYSPF	ISYYSI	SIYSYYSYTY	YPYAFWAFGPAGM	113
SGYGYLF	ISYYSI	SIYPYYGSTS	PSWSFVSSSSGWGF	113
SSYSLI	ISYSSM	SIYPYYGYTS	AWSWYSSAVWAYGM	113
SSYSLI	LSYYSI	SIYPYYSSTS	AGWFGSWGVSHAGL	113
YASPF	LSYYSM	SIYPYYGSTY	VGFWYWGGASAL	113
YSYFPI	LSYYSM	SISSYYGYTS	SGF	113
YWGGYLI	LYSSSI	SISPYYGYTS	WFHSYYGGVGL	113
APAYASSPI	LSYYSI	SIYPYYSSTY	SSSVWHWWSHGPGL	112
AYYPI	ISYYSM	SISPYYSSTY	WGYWWSASAL	112
FYGSGFSLI	ISYSSI	SIYPYYGYTY	YWGWFFYSSGSYAF	112
FYYASLI	LSYYSM	SIYSYYGSTY	GYFYYSWYHPSGAF	112
GSYSPYLI	ISYYSM	SISPYSGYTY	HYWWWAYYWAF	112
GYAPSYPI	ISYYSI	SIYSYYGSTY	WFWPYYSGL	112
GYYSYSPF	LSYYSM	SIYSYYGSTY	WSGWGYWWSAAAAL	112
SHWAYLI	IYSYSM	SIYSYSSYTY	AASWHYWFAL	112
SSYSLI	ISYYSI	SIYSYYGSTY	GYWHYYYSFGYGAM	112
YGAVFPF	LSYSSM	SIYPYYGSTS	AFYWYGYSYGM	112
YGSFYLI	LSYYSM	SISSYYGYTY	YGSWSGWAYGF	112
YSSLI	ISYYSM	SISSYSGSTY	GFWFWSSAYYHWGSGF	112
YVSWAPI	LSYYYM	SISSSYGYTY	WAHFYHYSGL	112
YYSYLI	ISYYSI	SISPYSGYTY	SWSSASSFYWFYGM	112
YYYHFLI	ISYYSM	SISPYSGSTS	PYWVYFSGGYHAL	112
GYPSSPI	ISYSSM	SIYPYSGSTY	WGAWFVYSGYYGM	111
GYYHSGPI	LSYSSI	SIYSYYSSTY	YSPWYWFYGL	111
PFYPF	ISYYSM	SISSYSSSTS	AAWAYFSYHYGF	111
PGSLI	ISYSSI	SIYPYSSSTY	YAYAYFGYYGM	111
PVYWGHLI	IYSSSI	YISSYYGYTS	YWYWPYYAWGVPAL	111
SSFGVHPPF	ISYYSI	SIYPYSSSTY	GHWSSHGL	111
SSYSLI	ISYYSM	SIYPYYGYTS	YVPAWWYSYAF	111
SWGSLI	ISYSSI	SIYSYYGSTY	YSSPYFFGWVGSAL	111
VWGSPF	ISYYSI	SISSYYGYTS	SGF	111
WPAPALI	ISYYSI	SIYPYSGSTY	YSSSYHWWSFGYAL	111
WSYYLI	LSYYSM	SIYSYYGSTS	YSFSGHWWSHYGM	111
WYYHSVPI	LSYYSM	YISSSSGSTY	GGGPHHWWAAYHGM	111
GAGPF	ISYYSI	YISPYSGYTY	HYWPWYYSGAM	110
GHWPPI	LSYYSI	SISSYYGYTS	SGL	110
GYSSLI	LSYSSM	SIYPYSGYTY	SGSGAYSFYYWYYWASAL	110
SGFPI	LSYYSM	SISPYSGYTY	WGWFYWYSASAM	110
SHSGLF	LSYSSM	SISSYYGYTS	AHWYGM	110
SIHYGSLI	IYYYSM	SISPYYGSTY	YASWWWYYYSGM	110
SYVLI	LSYYYI	SISPYSSYTY	YYGYGHYVSPVGAF	110
WVAPI	IYYSYI	SISSYSGYTS	SFYHYYYGWGVPAL	110
YAWLI	LSYYSI	YISPYSSSTY	YFYHYWFGYGM	110
YGYGPF	ISYSSM	SIYPYYGSTS	GYWWFSWASHGM	110
YGYYPI	ISYYSI	SISSYYGYTS	SGF	110
YYSLF	ISYSSM	SIYPYYGSTY	GYWYFYSVGHSGF	110
AHSPI	ISYSYI	SIYPSSGYTS	WFYWHYYSWGYPAL	109
FYGASLF	LSYYSM	SIYSSYGSTY	GYWFYYAPYPHGAL	109
GSYHGGLF	IYYYSM	SIYPSSGSTY	YGYASSYYYAYGM	109
SHSSYPF	LSYYSI	SISSYSGSTY	YPGVYHWWAVSGAM	109
SSYSLI	ISYSSI	SIYSYYGYTS	FGM	109
SSYSLI	ISYYSM	SIYPYYGSTY	PSPYWWHYAPWGAL	109
SSYSLI	ISYYSM	SIYPYYGYTS	YYFYYGSHYSGAM	109
SSYSLI	LSYYSI	SIYPYYGYTS	VFWHYYHASSGF	109
SSYSLI	LSYYYM	SISSYYGYTY	APGYPSVGWWWVSAGSAL	109
SVGPI	LSYYSM	SISSYYGYTY	SYPASGWWHYAI	109
SYHSLI	LSYYSM	SIYPYYSSTY	YWWSSYWSVSYAL	109
WHALI	ISYYSI	SIYPYYGSTS	GFWVYYSYGPFGL	109
YHHLI	LSYYSI	SIYPYYGSTS	YGWSPYYSYVVGL	109
YSAPF	LSYSSI	SIYSYSSYTS	YSPWYSYASAGAM	109
AAYSLI	ISYYSM	SISPYYGYTY	YWPGSWWSSAM	108
AGSYLI	ISYYSM	SIYPYYGSTY	YSGASWWWSASSGI	108
AWGSHPI	ISYYSI	YISPYSGYTY	HYWPWYYSGAM	108
FYSSLF	LSYYSM	SIYPYYGYTY	PGAWHYPSYGYAF	108
HSYYYHSLI	LSYYSM	SISPYSGSTY	SGYWYWPYSAM	108
SAGGALI	ISYSSM	SIYPYYGSTY	SAPWYSYAPYWSAM	108
SGSWVVHLI	LSSYSI	SIYSYYGYTS	WWHSFSWGL	108
SHFYYPI	ISYSYM	SISSYYGYTS	WYYGGM	108
SSHYYPI	LSYYSM	SIYSYSGYTY	WGWSSPYVWYWHSGGVGL	108
SSYSLI	IYYYSI	SIYSYSGSTS	HYWWFYAPYASVAL	108
SYSLI	LYYSSM	SISPSSGYTY	SSYYYVWWAPSAF	108
SYWYPI	ISSYSI	YISSYSSYTY	VSPSWGYPSWVYGWVPSGI	108
YAYPF	LSYSSM	SISSYYSYTS	SGWYGM	108
AYYGPI	LSYYSM	SISSYYSYTS	SGF	107
GGSHSPI	ISYYSI	YISPYSGYTY	HYWPWYYSGAM	107
GGWFPF	LSYYSI	YIYPYSGYTY	YVPWVGYWWVSAHSAM	107
GSSPYPF	IYYYSM	SISSYSSYTY	AGYSPWSYAI	107
GSYPI	LSYYSI	SISPSYSSTY	WASAASYHWYDYAL	107
GWGAGYPI	ISYSSI	SIYSSYGYTS	GPAWYFSYWGSHYGYAF	107
PGSGPVLI	LSYYSM	SIYPYYGYTY	GYWWWYGPYYSGAF	107
SHAWVPI	ISYYSI	YISPYSGYTY	HYWPWYYSGAM	107
SSYSLI	ISYYSM	SIYPYYGSTS	WGAWYAWGSYYVAL	107
SVGPI	ISYSSI	SIYPYYGSTY	GFWWYGSWSPSGL	107
SYYHSPYPI	ISYYSI	SIYSYYGSTS	PPASWWWGGSSSTM	107
YFGSYYLI	ISYYSM	SIYPYYSSTS	SAAYWWAHSGYGM	107
AAGLF	ISYSSI	SIYPYSGYTS	AYWWYAYSGYPSAL	106
FWGLI	IYYSSM	SIYSYYSYTY	SYYYYYVPSYYGAM	106
GVSYPI	ISYYSI	SISSYYSYTS	SGF	106
SAASHPI	LSYSSM	SISPYYSSTY	GHWSWGWWGPHGL	106
SHGYPF	LSYYSM	SISPYSSSTY	YSSWWWAGYHAF	106
SSYSLI	ISSSSM	SIYSYYGYTS	SSAYSYSYWWYYSGAF	106
SSYSLI	ISYYSM	SIYPYYGYTS	FAFSWYSYSYAF	106
SYAALI	LSSSSI	SISPYSSSTS	YHHWYSYFYYHYFAM	106
WYYSYLI	LSYYSM	SISPYYGSTY	YASYAHWWHYYPGL	106
YASHGYSLI	ISYYSI	SISPYYGYTS	WVGVYHWWVYSHGL	106
YASLI	ISYYSI	SIYPYYGYTY	PYWVSHWGGFPAGL	106
YPWFVPF	LSYSSM	SISSYSGSTY	SYFYYGF	106
YWASFLI	ISYSSM	SISPYYSYTS	WWGGFHYHGL	106
SPSAYAGLI	ISYSSI	SIYSYYGYTS	ASSYYSSWAYYAL	105
SSYSLI	ISYYSI	SISPYSGSTY	HGAYYSWFVSAI	105
SSYSLI	ISYYSM	SISSYSGSTY	GHWVFYGYSSYGM	105
SSYSLI	ISYYSM	SIYPYSGSTS	YGWSSWYGGRGSGM	105
SSYSLI	LSYYSI	SIYSYYGYTY	GSFSSYWPSAPVWGVYAL	105
SSYSLI	LSYYSM	SIYSYYGSTY	YSWYPSYGWGSYGM	105
SYGYGGPF	ISYYSM	SIYPYYGYTS	SYYGHYWPWGPYWGPYGM	105
YGYWHLI	ISYYSM	YISSYSGYTY	GYWSAWGSYYYSHHAL	105
YSGYLI	ISYYSM	SISSYSGYTY	YSAWWWSVSWGM	105
YSSYHLI	ISYYSI	SIYPYYGYTY	GYWYYGYPWFHAAF	105
AGASYSLI	LSYSSI	SISPYYGYTY	GSVYSYWGGM	104
GSYSVPI	LSYYSM	SISSYSSSTS	YSWWWSPSSGL	104
GVYLI	ISYYSI	SIYPYYGSTY	YGAF	104
GYSYLI	IYSSSM	SIYPYYGYTS	SSGYHYYAF	104
GYVPI	LSYYSM	SIYPYYSYTY	YYWHWWPYSAL	104
SFFPGSGPI	LSYYSM	SIYSYYGYTY	VAWWWSGGASAL	104
SGHSSSSLI	ISYYSI	SISSYYGYTY	YPAWYYAVAM	104
SGVYYPI	ISYYSI	SISSYYGYTS	SGF	104
SSYSLI	ISYYSM	SISSYSGSTY	YSYGAAWWAPAYAL	104
WGPSLI	LSYYSM	SIYPYYGSTY	GSYGGWWSYGI	104
WSWPYYGLI	LSYYSI	SIYSYYGSTY	PGHWFGYPYAL	104
YSYGYLI	LSYSSI	SIYSYYGYTS	GYHSWSWYYPYGM	104
YYGWSLI	LSYYSI	SIYSYYGSTS	PYGWAYPYHGF	104
YYSFPI	ISYYSI	SISSYSGSTS	YFAHFWFHGAM	104
ASGWPI	LSYYSM	YISPYYGYTS	WAWWGFAFHSAM	103
GAAHWGGPI	ISYYSI	SIYSSYGYTY	YAYYGAWWSPPAAF	103
SVGPI	ISYYSI	SISPYSSSTY	SGSVWHWWASGSAM	103
WYYPI	ISYSSI	YISSSYGYTY	VHWYSSFPSGF	103
YWSPLI	ISYYSM	SISPYYGSTY	WWWWAPSGAF	103
FYYHLI	LSYYYM	SISPSSSSTS	WASYYAYFYYYYGAL	102
GFYHPI	ISYSSI	SIYPYYGYTS	PYFYWASWFGL	102
GSGYHYPI	ISYYSI	SISSYYGYTS	SGF	102
SSFHPI	ISYYSI	SISSYYGYTS	SGWSGI	102
SSYSLI	ISYYSI	SIYSYYGSTY	SVSWWAAWHSWGM	102
SSYSLI	LSYYSI	SIYPYYGSTS	YGYGPWWFHYYGYAPYGL	102
SSYSLI	LSYYSM	SIYPYYSYTS	YSGWWHSYSGL	102
SSYSLI	LYYSSM	SISPYYGYTY	HWYWSYYHWGVGGL	102
VYYPI	IYSYSI	SIYSYSGYTY	GYFSFYHGGVAM	102
WSSYSSPI	ISYYSI	SIYSYYGSTS	VYWWYGYGGSGAAM	102
AAAYVYPF	ISYYSM	SIYSYYSSTY	GYWSGWFSASSAM	101
ASHVSLI	ISYYSI	SISPYSSSTY	VGSPWHWWASYSGM	101
AWSLI	LSYYSI	SIYPYYGSTS	HSPWYSPHVSAM	101
FGYPLI	LSYYSM	SIYSYYSSTY	VGWYWGGSVYAL	101
HASLI	LSYYSM	SIYPYYGSTS	YGWWWASGSGF	101
PSSLF	LSYYSI	SIYPYYGSTY	GHWVWGYYGFSGL	101
PSYASAPI	LYYSYM	SISSSYGSTS	VWVHPYFAWGVPAL	101
PWFPI	LSYYSI	SISSYSGSTY	HYPHYWGYVAYGAL	101
SSYSLI	ISYSSI	SIYSYYGSTS	AFHWYHSYGAGGM	101
SSYSLI	ISYSSM	SIYPYYSSTY	WGAGSYYYWWYSWGSGAF	101
SSYSLI	ISYYSM	SIYPYYGYTY	VGFWWGGASYGF	101
SSYSLI	LSYSSM	SIYPYYSYTY	SYWYFHYYWAM	101
SSYSLI	LSYYYI	SISPYYSSTS	YGSYFGWGYPGAYSVGI	101
SSYSLI	LYYSSI	SISPYYGYTS	VYPYYHSGYGYAF	101
SWGLI	LSYYSM	SISPYYGSTY	FGWWWSASSAL	101
YSGPI	ISYYSI	SISSYYGSTY	FVPSWFWWASGYAL	101
YYSPI	ISYYSM	SISPSYSSTY	SGYYWFPGVYAM	101
YYWGSLI	LSYSSM	SIYPYSGSTY	YGWGAWGWPHGYGM	101
YYYSYPI	LSYYSM	SIYSYYGSTY	YAPGYWGYHAM	101
ASYFALF	IYYYSM	SISSYYSSTS	SSPSWAHYYAF	100
SSWHPI	ISYYSI	SISSYYGYTS	VGF	100
SSYAGLI	ISYYSI	SISSYYGYTS	AGWYGL	100
SSYSLI	ISYYSI	SIYPYYSYTS	AYWWYWSWVSGPAF	100
SSYSLI	ISYYSI	SIYSYYGYTY	PYWWPYSGHYWAF	100
SSYSLI	ISYYSM	SISPYSGYTY	WSGASYWWGAASAF	100
SSYSLI	IYSYSI	SISSSYGYTY	SFASGAYYAYSYAM	100
SSYSLI	LYYYSM	SIYPYSGYTY	GYWWYYSVGGVSAF	100
SVGPF	ISYYSI	YISPYSGYTY	HYWPWYYSGAM	100
WSYYGGYPF	LSYYSI	SIYPYSGYTY	AYWYFSHYGAL	100
WWYYPI	IYYSSM	SIYSSYGYTS	YGYYYHSYAL	100
YYVHSLI	LYYYSI	SISSYSSYTY	GHYWYGYYSGM	100
AGYGLI	LSYYSM	SISPYYGSTS	GYWYFSYYHAL	99
GGWPSAHLI	ISYSSM	SISSYSGSTY	GVSYWWGSGYGAL	99
GGYASHFPI	ISYSSI	SIYSYYSSTS	VYWWWSSWAHGAM	99
GPHYGPI	LSYSSI	SISPYYSYTS	YWFFYGVPYGM	99
GWWPPI	LSYYSI	SISSYYGYTS	SGF	99
GYHWGGPI	ISYYSI	SISSYYSSTY	YVSAYYWGGYYGL	99
GYWSLF	LSSYSM	YISPYSGYTY	WHYHYSGYVGGGAF	99
PYVPI	LSYYSM	SIYSYYGSTS	AAASSYWFGSHSAM	99
SAHHALF	LSYSSM	SIYSYYGYTY	GYWHWSYWPSGM	99
SHGYHVGPI	LSYYSM	SISPYYGSTY	YGGYSAWAVSYYAL	99
SVGPI	ISYYSI	SISSYYGYTS	SGF	99
SWYSYPPF	LYYSSM	SIYSSYGYTY	SVVGGGYYSYVYGM	99
SYGGYYYLI	LSYYSM	SISPSYSYTS	YPVHASSWGGVSGM	99
SYSSPF	ISYYSM	SISPYSSSTS	SGWWYWAYSAAM	99
WYGSYLI	IYYSSI	SISPSYSYTS	YWYHYAYSWGVPGF	99
YVSAGPF	ISYYSM	SIYSYYGYTY	SGGWWAYYGAF	99
ASSGYPF	IYYSSI	SISPYSSYTY	YVSYYVSWAGHYGHHGAF	98
AYFGPI	LSYYSI	SISPYYGYTY	YSASWWWVVAYGAL	98
GGVLF	ISYYSM	SIYPYYGSTY	GHWYFHYFAAL	98
HGVLI	ISYYSM	SIYPSSGSTY	ASYYWGWWGYGM	98
SFSPI	IYSYSM	SIYSYSSYTS	GSWSWWYGYGL	98
SGSSGLI	ISYYSM	SISSYSGYTS	YSSWWWGPWYGM	98
SSSPI	ISYYSM	SIYPYYGSTY	YSGSGWWWHYAPGM	98
SSYSLI	IYSYYI	SISPSYSYTY	HYSYWSSGAYGWGM	98
SSYSLI	LSYSSM	SIYSYYGYTS	WSPVWYSYASSAF	98
YASSVSHLI	LSYYSI	SIYPYYSSTY	YGWWWGGSGSAL	98
YSGFPF	ISYSSI	SIYSYYGYTS	VSAWHAWSHYPGAM	98
AHYSSGSPF	ISYYSI	SISPYYSYTS	YSAGWYYGSPGWAF	97
FYSYSYPF	ISYYSI	SISSYYGYTS	SYGL	97
HAWALI	ISYYSM	SIYPYYGYTS	GYWYFSYYPSAM	97
SAVYPI	ISYYSI	SISSYYGYTS	SGM	97
SAYGLF	ISYYSI	SISSYYSYTS	SGF	97
SSYSLI	ISYYSI	YISSYYGYTS	AGWYAI	97
SSYSLI	LSYSSI	SISSYYGSTY	YYSHPYAGVHPAWYAM	97
SSYSLI	LYYSSM	SISPYYSSTY	SGL	97
SSYSLI	LYYYSM	SIYSSSSSTY	YYAWYSWSWPYVGM	97
SVGPI	ISYYSM	SIYPYYSSTY	YPSWYYAFGM	97
SVSAGLI	ISYSSI	SIYPYYGSTY	AYYWYGWASGHYAL	97
SYGPI	LSYYSI	YISPYYGYTY	VVGYYYAVVYSYAM	97
WGSPI	ISYYSM	SIYPYYGSTS	PPSSWWWSHSPWAM	97
YPPYGSLI	IYYSYM	SISSYYGYTS	WYYGAM	97
YSPPF	IYYSSM	SISSYSSYTY	SFYWAYYFGVPGL	97
YSSLI	LYSSYM	SISPYYGYTY	GSFYAYYGYGGGL	97
AGGSSYLI	LSYYSM	SISSYSSSTS	GYWFYYYYGFVPGL	96
GAGYLI	ISYYSI	SIYPYYGSTY	YSPFWFGWYAGGSYFAL	96
GSSLI	LSYYSM	SIYPYSGSTY	YYWYFYYSYAL	96
GYHLI	LSYYSI	SIYPYYGSTY	YPHWWSGSSGSAM	96
GYWAYPI	LSYYSI	SISSYYGYTS	SGM	96
GYYYYPI	LSYSSM	SIYSYYGSTY	WSPWFSYYHAM	96
HVWFLI	LSYYSM	SIYPYYGYTS	GYFWFGASHYYAM	96
SASYVSPF	ISYSSM	SISSYYGYTS	SYAL	96
SSYSLI	ISSYSI	SISSSYGYTY	AYWWYFSPYYSSGM	96
SSYSLI	ISYSSM	SIYSYYGSTY	GYWHYYHFPYGVAM	96
SSYSLI	LSYYSM	SISSYYGYTS	GSWHGL	96
SSYSLI	LSYYSM	SIYPYYGYTS	GYWGPGGGVGHAWYPYGF	96
SSYSLI	LSYYSM	SIYSYYGYTY	YGWWWSYGYGAM	96
SYGSYLF	ISYYSI	SISPYYGSTS	SGGAGWYYYWAF	96
YAGWALI	ISYYSM	SIYPYYGSTY	PVSWAVSGFGYSPHGYAL	96
YASVYPF	LSYSSI	SIYPYYGSTY	SPGWYAYWSVGGM	96
YFHLI	ISYYSI	SISSYYSYTS	VGF	96
YGSVLI	LSYSSM	SIYPYSGSTY	GYWFWASPSHYAF	96
YGSYLI	LSYYSM	SIYSYYGSTY	HSPWHHGVWWAF	96
YSSYSPSPF	LSYSSM	SIYPYSSYTS	GYWWYYGSSSAGL	96
YWHHVLI	LSYYSI	SIYPYSSYTY	PFWYWSWSSSAFGL	96
AASLI	ISYYSM	YISSYSGYTS	WYPPSGWWHYGM	95
ASSYALF	LSYYYI	SISSSYGYTS	IIIGVLW	95
AYPYALI	LSYSSI	SIYSYYGYTY	WSPWYSSHWAL	95
AYWLI	ISYYSI	SISSYSGYTY	AGSVYHWWGAGAGVAI	95
FGGPI	ISYYSI	SISPYYGSTY	YWPGYWFHGAAM	95
GYYSPI	ISYYSI	SISSYYSYTS	GGM	95
HYFALF	LSYYSM	SIYSYYGSTY	HGVGWFGVGM	95
SFYSGGLF	ISSYYM	SISPYYGSTY	GGGYGGPWYYYYYPSAAM	95
SSGHYGPI	LYYSSI	SIYSYSGYTS	HSPFSSVWYPWGYSVSGM	95
SSYSLI	ISYSSM	SIYPYYGSTY	GYFYWYWGYYSYAM	95
SSYSLI	ISYYSM	SIYPYYSYTS	YGFSYWGHGAM	95
YGHLI	LSYSYM	SISPYYGYTY	SSYWFASSWSGGF	95
YSWPYSLI	ISYSSM	SIYPYYGSTS	GYWGFYWPGSGYGM	95
YYALF	LSYYSI	SIYSYYGYTY	GSSPWHWWSWYVGM	95
GSVHHPI	ISYYYM	SISSYYGYTS	ASYWPHYWYPSAM	94
GSYYPI	LSYYSM	SISSYYGYTS	SGF	94
HAYWPI	LSYYSI	SISSYYGYTS	SGF	94
HYASSPI	ISYYSI	SISSYYSYTS	GGWYAL	94
SSYSLI	ISYSSI	SIYSYYGSTY	GYFHYSYFGYSAF	94
SSYSLI	ISYSYM	SISPSSSYTY	SVWAWWSSSYYYAF	94
SSYSLI	ISYYSI	SISSYYGYTS	GGWVGM	94
SSYSLI	ISYYSM	SISSYYSYTS	VGF	94
SSYSLI	LSYSSI	SIYPYYGYTS	SWSFYPAL	94
SSYSLI	LSYYSI	SIYPYYGSTY	PSYWWHSGGGYGAM	94
SSYSLI	LSYYSM	SIYPYYGSTY	YFFYWSWHSHAL	94
SSYSLI	LSYYSM	SIYPYYSYTS	AWSWYHYGSVAYGM	94
SSYSLI	LSYYYM	SISSSYGYTY	APWWGYYYSWSFGM	94
SSYYPI	ISYYSI	SISSYYGYTS	SGL	94
SYFFPI	ISYYSI	SISSYYGYTS	SGM	94
SYGYPI	LSYYSI	SISSYSGSTS	FSWYGWWWSSPYGM	94
YGYLI	LSYYSM	SIYPYYGYTY	YAWPWFYSGM	94
YWYWPI	IYSSSM	SISSSYGYTY	YYWWAPAAGAM	94
YYGSPI	IYYSSM	YISPSSGYTY	WSWYHHYYYGYGL	94
YYHSPI	IYYSSM	SISSSYGSTY	MVVVLLLTLW	94
AAGLI	LSYYSI	SIYPYYGSTS	GGWYHWFSAWGAF	93
AYVGWLI	LSYSSM	SIYPYSSYTY	GYWFYYYSGSGF	93
FSGGSLI	LSYYSI	SIYPYYSSTY	HHWYFYSSGAM	93
GSALI	ISYYSM	SIYPYYGYTY	GHWYYYASAHSGM	93
GYGSLF	LSYYSM	SIYPYYGSTS	VGWVHYVYSYPGSGSAM	93
GYSYYPI	LYYYSM	YISPYYGYTY	SAWWPHFYAF	93
SAGLI	ISYYSI	YISPYSGYTY	HYWPWYYSGAM	93
SGSYGWPPF	LSYYSI	YIYSSYGYTY	AGFSGGWWSSSGAF	93
SHYPI	ISYYSI	SISSYYSYTS	AGWFGL	93
SPWPF	IYYYYI	SIYSSSSSTY	YSGWSWWWAGASAM	93
SSSSLI	LYYYSM	SIYPYSGYTY	GHWWYYGPGYGAGL	93
SSWYYPF	LSYSSM	SIYSSYGYTY	GSYSWVYGM	93
SSYSLI	ISYSSI	SISSYYGYTS	YGWAGM	93
SSYSLI	ISYSSM	SIYPYYSYTS	ASWPWPSYAM	93
SSYSLI	ISYYSI	SISSYYGYTS	FGWVGL	93
SSYSLI	LSYSSI	SIYPYYGYTS	YASPFSFWAFGM	93
SSYSLI	LSYSSI	SIYPYYSSTS	SYFYWGYSWAYAAF	93
SSYSLI	LSYSSM	SIYPYYGSTS	GYAWFYSPGGYYAL	93
SSYSLI	LSYYSM	SISPYYGYTY	YVASWWAYAWYAL	93
SSYSLI	LSYYSM	SIYPYYGYTS	WGWAWWYGWPSGF	93
SVGPI	ISYYSM	SIYSYYGSTY	YFWYYGYGGPSYGL	93
SVGPI	LSYYSM	SIYPYYGYTY	YGWGHGWYFSVAGF	93
SWFLF	LSYYSM	SIYPYYGYTY	FGWWWSGGYAM	93
WGSLI	ISYYSM	SIYSYYGSTY	GSFSSWPWYAAL	93
YAVPI	ISYYYI	SISPYYSSTS	HHYPYSWWFAAM	93
YAVSHPI	LSYYSM	SISPYSGSTY	SYWWYHFYGFPGAM	93
YSYLI	LSYYSM	SIYSYSGYTY	FPSWYYPSAM	93
YSYSYPI	LSYYSM	SIYPYYGYTS	YAGVWWHYYSAF	93
YVGSLI	ISYSSI	SIYSYYGSTY	SSGYYGSWWSHSSYGAM	93
YWAYALI	LSYYSM	SIYSYYSSTY	GYWWYGSYGGWGGM	93
YYSALI	IYYSSI	SISSYSGSTS	GYWPWYSYYSSSAM	93
AASPI	ISYYSI	YISPYSGYTY	HYWPWYYSGAM	92
ASYPPF	ISYYSI	SISSYYGYTS	SGM	92
AWASPI	LSYYYM	YIYPSYGSTY	GYYGFHSGSPWWYPFGGM	92
GHYLI	LSYYSM	YISSYYGYTS	GAWVGM	92
GYSPLF	ISYSSM	SIYPYYGYTS	AYWWYYGPYYPWAL	92
HAGSVGLI	ISYYSM	SIYPYYSYTS	VFWVHSYGGFSGAM	92
SPGWLI	LYYSYI	SISSYYGSTY	SWYWPSYGWGHYAF	92
SSYSLI	ISYYSI	SISPYYGYTY	SGSAYHWWGSGSAF	92
SSYSLI	LSYYSM	SIYPYYGYTS	YYWWWSHGF	92
SVGPI	ISYSSM	SISSYSGYTS	YSPSWYYGAYHAL	92
YASSVGYPI	ISYYSI	SISPYYGSTS	FGGYYWWYAAAGSGYVAL	92
YWHPGSPI	LSYSSI	SIYSYYGYTS	YWVFYHAYYGF	92
AGFAPI	ISYYSI	SISSYYGYTS	SGF	91
AYGSSLI	ISYSSI	SIYSYYGYTS	SPAAYFYWYYGAL	91
AYYLI	LSYSYM	SISSYYGYTY	SSYYSVWFYGGF	91
GAYLI	ISYYSM	SISSYYGSTS	YPHWFYASAL	91
GGYLI	ISYYSM	SISSYYGSTY	YGHSYWWGGAL	91
GYVYHLI	ISYYSM	SIYPYYGSTY	SPASHWFSGYAAL	91
SGGPI	ISYYSI	YISPYSGYTY	HYWPWYYSGAM	91
SSYSLI	ISYYSI	SISSYSSSTY	YPVFYYASGL	91
SSYSLI	ISYYSI	SISSYYGYTS	SGL	91
SSYSLI	ISYYSM	SIYPYYGSTY	YSGWWGYYWPYGL	91
SSYSLI	LSYYSM	SISPYSGYTY	YGWYFSWFYAF	91
SSYSLI	LSYYSM	SIYPYYSYTY	PAWWYYASGGPHGF	91
SSYSLI	LSYYYM	SISSSYGYTY	YVSVSHYYGGSGAL	91
SYGGALI	ISYYSI	SIYSYYGYTY	FGWVFYHPWYAM	91
YGPPI	ISYSSM	SISPSYGSTS	YFYWSGYGWGHYGL	91
YGSLI	LSYYYM	SIYPSYSSTY	SPAFPGSYWPYHGL	91
YPWHGSLI	ISYYSM	SIYPYYGYTY	AYYSGFYSAVSGF	91
YVYSYSPI	ISYSSI	SIYSYYSSTY	GYWWYHSWGYSGM	91
YYWSYPI	IYSYSM	SISPYYGYTS	WSPYYAYGHVHSGL	91
YYYSASLI	LSYSSM	SISSYSGSTY	GFWAYWFSYSGL	91
ASYGPI	ISYSSM	SIYSYYGYTY	YSPFYYYWGGYPAYGM	90
FGYPI	ISYYSI	SIYPYYSSTY	AYAVYAAYAWAPYHAL	90
GGSYSSPF	ISYYSM	SIYSYYGYTY	GVVAWFYAAAL	90
GPYGPI	LSYYSM	SIYSYYGSTY	ASGSYWFGHYGAM	90
GYSALF	IYSSSI	SIYSYYGYTY	PPAYHAYFSYYAM	90
SSGGYLI	LSYYSI	SIYSYSSSTY	WVSWFHPYAYFGGL	90
SSYLF	LSYYSM	YISSYYGYTS	ASWSGL	90
SSYSLI	ISYYSM	SIYPYYGSTY	HGYYWGSYYYGWGL	90
SSYSLI	ISYYSM	SIYSYYGYTY	HAPSYVSWYAPPAM	90
SSYSLI	LSYYSI	SISPYSGSTY	YAGWWWSTAWGL	90
SYSPYGLI	LSYYSI	SIYSYYGSTY	GYWYYYASSVSGM	90
WGSPI	ISYYSI	SISSYYGYTS	SSWWGL	90
WGYSLI	ISYYYM	SISSSYGYTY	SGVWYWYWSPGL	90
WYWSGLI	LSYSSM	SIYSYYGSTS	PSFWHYVSHAPYAM	90
YGYYSWPI	LSYYSI	SIYSYSGSTY	AHWSWYYGFGL	90
YYSAPI	ISYYSM	SIYSYYGYTY	VPSYYSWWSAYGM	90
YYSAYSLI	IYYSSM	SIYPYSGSTY	GYWWYYSSYASAGM	90
YYSPF	ISYSSI	SIYPYYGSTY	SFPWYSWSYYAL	90
YYSYLF	IYSSSM	SIYPYYGYTS	GYSGAYAWSGWGAL	90
YYWALF	LSYSYI	SISSSYGYTS	SYWYFGYYGM	90
GYAWSYLI	ISYSSM	SISSYYGYTS	FHSFYGSVAM	89
GYPASPI	LSYYSI	SIYPSYGSTY	SSGWYSGYYGM	89
GYSLI	LYYSYM	SISPSSSYTY	GAAYWWFYYYSGYVGL	89
SGGLI	LSYYSI	SISSYYSYTS	GGWYAL	89
SGSLI	ISYYSM	SISSSYGYTY	FPYWYYAGAL	89
SGSPGHLI	ISYSSM	SISSYYGYTS	YGL	89
SGWYPF	ISYYSM	SISPYSSSTS	FGGGYVFPYYSPAF	89
SGYWPF	LSYYSI	SISSYYSYTS	SGM	89
SSYSLI	ISYYSM	SIYPYYGYTS	GGYAYYSAHAGF	89
SSYSLI	LSYYSM	SIYPYSGYTS	WGWWWAGSGGL	89
YGGPVPPF	LSYYSM	SIYPYSGSTS	GYWWYYSGYSSSGF	89
YGSSLI	ISYYSM	SISSYSGYTS	YYPGPYWSYAM	89
YPSLI	LSYYSI	SISSYYGYTS	ASWYAL	89
YSSPSLF	ISYYSI	SIYPYYGSTY	YGYSGGYWWGYSGF	89
YSYWGLF	ISYYSM	SIYSYYGSTY	GHWYFYSAWFSGM	89
YYGPF	ISYYSM	SIYPYYGYTY	GYWWYGAAYGWGGL	89
YYWYFLI	LYYYYM	SISPYSGYTS	WYSGWVYPSAAYPSGGM	89
YYYYLI	IYYYSM	SISSYSGSTY	YWYWHHVYGASAF	89
AASPI	ISYYSI	SISSYYGYTS	YSWYGM	88
SGYAWLI	ISYSSM	SIYPYYGSTY	WSPFWVAASGGF	88
SSSGHPI	LYYYSI	SISSYYGYTS	YSHAWWSSYYAM	88
SSYFYPI	ISYYSI	SIYPYSSYTY	PSPWWWGGGVYGL	88
SSYSLI	ISYYSM	SIYPYYGYTY	PSWWWSGGPGAAI	88
SSYSLI	LSYSSI	SIYPYYGSTY	HVGYPWWVVYAM	88
SSYSLI	LSYSYM	SISPYYSYTS	WYYHGM	88
SSYSLI	LSYYSM	SIYPYYGYTS	HHWWFYSYHSASAL	88
SYYALI	LSYYSI	SISSYYGYTS	SGF	88
SYYYLI	LSYYSI	SIYPYYGYTY	YSSGYSSFSYHPHYGWYGF	88
VYYWLI	LSYYSM	SIYPYYGSTY	WFWSSVSVGSHAF	88
YSYALF	LSYSSI	SIYSYYGYTY	GYWYWSYYGYGAM	88
YWAPI	LSYYSM	SIYSYYGSTY	YGWGYGWAGGAGGM	88
YYGGLI	ISYYSM	SIYPYYGSTS	GVFVYFYGGSSAM	88
YYGYSPI	ISYYYM	SISSSYGSTY	YASYYYHSGM	88
YYHPSPPI	ISYSSM	SIYPYYGSTY	SAVGWVSYFVYPPSGGGM	88
AAHLI	ISYYSI	SIYSYYGSTY	MVLVLTVW	87
AYYGSGPI	ISYYSM	SIYPYSGYTY	PSSYYYWSWHHSGYGM	87
GAGYHWGLI	LSYSSI	SIYPYYGSTY	HFWYYYGM	87
GAYHLI	LSYSYI	SISPSYSYTS	YYPYYGYWVVGAL	87
GRSYLF	ISYYSI	SIYSYYGYTS	GHWSFYSFSSWAM	87
GYPHSSLF	LSYYSM	SISSYSGYTY	SPSYGAWWASYGL	87
SAYYPI	ISYYSI	SISSYYGYTS	SGF	87
SGYPPF	LSYYSI	SISSYYSYTS	SGM	87
SGYYPI	LSYYSI	SISSYYSYTS	SGM	87
SHWASPI	LSYSSM	SIYSYYGSTY	GYSYVYVYSGL	87
SSYSLI	ISYYSI	SIYSYYGYTS	YHWSYVYGGYSSAF	87
SYYVSLI	IYYSSI	SIYSSYSSTY	SYPYYYYAYGL	87
WGGYLI	ISYSSI	SIYSYYGYTS	FGVLVGVL	87
FSFLI	IYYSSM	YISSYSGYTY	SGGWWWWAPYGAM	86
GHPPI	IYYYSM	SIYPYSGSTY	YVPYYYWWASHYGM	86
GPYFPI	ISYYSM	SISSYYGYTS	GGWWGL	86
GYAPI	LSYYSM	SIYPYYSYTY	HGGYWSWWSVSAI	86
HSALI	ISYYSI	SISSYYSYTS	AGWAGM	86
PYAPI	IYYYYI	SISPYSGYTY	SGSWWHWWSAYSAL	86
SAASPF	LSYYSI	YISPSYGYTS	SSGWHGWSWFYVAF	86
SAPVSPF	ISYSSM	SIYSYYGSTS	WSPFWYFWPAM	86
SSSFPI	ISYYSI	SISSYYSYTS	SGL	86
SSYSLI	ISYYSI	SISSYSGSTY	VPAWWYPSAF	86
SSYSLI	LSYYSI	SIYPYSGYTY	YYWYFSVYYGM	86
SSYSLI	LSYYSM	SIYPYYGSTY	YGGYGSYYWHSAAM	86
SVPYWGLI	IYYYYI	SISSYYGSTS	YPSSYHWWAAGAM	86
WYGPI	ISYSYI	YISSYYGSTY	GGSVWWWYPAYAI	86
WYHSGYYLI	LSYYSM	SIYPYYGYTY	HGWFGWYSASYAF	86
YGHFPI	ISYYSI	SISSYYSYTS	SGF	86
AGPPF	ISYYSI	SISSYYGYTS	SSWWGI	85
AGYPPI	LSYYSM	SIYPYYGYTS	HSPYYYGYVAM	85
ASALF	LSYYSM	SIYPYYGSTS	FVPGSSYWWSYAYYAL	85
FSYSLI	ISYYSM	SIYPYYGSTS	YYYWYGVYGGM	85
GAYLF	ISYYSI	SIYSYSGYTY	YPAWYYAFAM	85
GHFALI	IYYYSM	SISSSYGYTY	YPGHWYWWASYAM	85
GPYLI	LSYYSI	SIYSYYGSTY	YGYWWSGAHFSAM	85
GYWHLF	ISYYSM	SISSSYGSTY	VVPGPYWYYWWGVYGF	85
GYYPI	ISYSSI	SISSYYSYTS	YYAL	85
HAHHSYLI	LSYYSM	SIYSYYGYTY	YWWASGYSSPSYAM	85
SAFYYPSPI	ISYYSI	SISSYYGYTS	SGF	85
SAGLF	LSYSSI	SIYPSYGYTS	LTGVIRTTTVMLW	85
SAWVPI	ISYYSI	SIYSYYGSTY	AAPWSSVAYVYSAM	85
SFAPLI	LSYYSM	SIYPYYGSTS	GHWVWSHWAYHHGF	85
SGAYYPF	ISYSSI	SIYPSYGYTY	PYSSFWSWSSGAVSAL	85
SGYPF	IYYSSM	SISPYYGSTY	VWYWSSHGWGSPGM	85
SSHLI	ISYSSI	SISSYYGYTS	SSWSGL	85
SSSSYLI	LSYSSM	SIYSYYSSTY	GGWVYYGHGWSGF	85
SSYSLI	ISSSYM	SIYPSYSSTY	GGYGAFWSYWGGHPWSAM	85
SSYSLI	ISYYSI	SIYSYYGSTY	GWWPAYGHSSWVYSSSGF	85
SSYSLI	LSYYSI	SIYPYYGSTS	GYWSVVPYWAF	85
SSYSLI	LYYYSM	SIYPYYGSTY	VGL	85
SSYSLI	LYYYYM	SISSSYGYTS	GYFWVYYWSPGASVHAM	85
SWWLI	LYYSYI	SISSSYGSTS	WFSYAYYGWGAPAL	85
SYFSPI	LYYSSI	SISSYYGYTY	SSWGPHYWSGSVGYSYAAL	85
WGDSGHPI	ISYYSM	SIYPYYGYTY	GYWYFSSYWAM	85
YSYSALF	ISYYSM	SISSYSGSTS	YGGWWWGYGAF	85
YYGGYSPF	ISYYSM	SIYPYYSSTY	YASPSPWVSSSYGI	85
GGSGALI	LSYYSM	SIYPYYGYTS	YAYYWWHPSPGM	84
GHGYSLI	LSYSSI	SIYSYYGSTY	YPFSYHPHGFYGM	84
SAALI	ISYYSM	SISPYYSSTY	FSGSFWWPYGM	84
SAPWSSLI	LSYSSI	SISSYYGYTS	SYHAYYWFSAGGAL	84
SSYPYWHPI	ISYSSM	SIYPYYGYTY	WSFSGFAASSYAM	84
SSYSLI	IYYYSI	SISSYSGYTY	GWVPYAWWAVPWGF	84
SSYSLI	LSYYSM	SISSYYSYTS	SGWWGFGL	84
SSYSLI	LYYSYM	YISSSYSSTS	SHSPFYGYYGSWAL	84
SYHYGPI	ISYYSM	SIYPYYSYTS	HYWYFGSYSAM	84
SYYYPI	LYYSSM	SISSSSGYTS	YSWYWAWWAAPWAF	84
WYGSLI	LSYYSI	SISSYYGYTS	ASWAGM	84
YAWPLI	ISYYSI	SIYPYYGSTY	HPYGGYWWSHAVGM	84
YGFGWYSPI	ISYYSM	SIYSYSSYTY	GYWYPWYSSWHGM	84
YHVPI	ISYYSM	SIYPYYGSTS	FGVWYYHAM	84
YPFGSLI	ISYYSI	SIYSYYGSTS	VGPWWAYSGGL	84
YYYYVLI	ISYYSM	SIYSYYGYTY	YGWSSPSYGGVVGM	84
AWYGGYPI	LSYYSI	SIYPYYGSTY	PSHHWWWAGPYAGYAM	83
AWYSLI	LYYSSI	SISSYSSYTY	SSSWGVYVHHGVWSVGM	83
GFYSLI	ISYYSM	SISSYYGYTS	SGWVGL	83
GSASAGLI	IYYYSI	SISSSYGYTY	YSWGWYWGGVHAAM	83
GYHLI	LSYYSM	YISPYSGSTS	WWPYWSWWHYGM	83
SHYYPI	LSYSYM	SISPYYGYTS	WSSSAI	83
SPSWYYYPI	LSYSSM	SIYSYYGSTY	AGGVGGSHWWYSHSASSAM	83
SSYSLI	ISYYSI	SIYSYYGSTS	GSGVHGSWWWAASGYAAM	83
SSYSLI	ISYYSI	SIYSYYGSTY	SYFYYSSASYPGAL	83
SSYSLI	ISYYSM	SIYPYYGYTY	YSSYWWHSWAGF	83
SSYSLI	LSSYSM	SISSYYGYTY	SGVYWWAWFYYGL	83
SYGLI	LSYSSM	SISPSYSSTS	SSGGYWSYYPFWHYAL	83
SYGPI	LSYSSM	SISPYSGYTS	HFYFHGWGWGHGGI	83
SYGSHLF	ISYSSM	SISPYSSYTY	DWGSYFWHGI	83
SYYYPI	LYYSSI	SIYPYYSSTS	VWGWGWYHAM	83
VGVGPI	ISYYSM	SIYSYYGYTY	SGWYFWWVGAGAGPAL	83
WYYSYLI	LSYYSM	SIYPYYGYTS	GGWYSWFFSAAM	83
YGSLI	ISYSSI	SIYPYYGYTY	PGVYFYSYSHFAL	83
YPAYHLI	LYYSSM	SISSSSSSTY	AWYWPFWGWGASGF	83
YPGLI	LSYSSM	SISPYSGSTY	YFYWYPYGWGYPAL	83
YSGYVPI	IYYYSM	SISSYSGYTS	YVPSSYWWVWSSGL	83
YWYSPFPF	IYSYYI	SIYPYSGYTY	YWHGYGL	83
YYSGVLI	ISYSSM	SIYPYYGYTY	AWAWVHWAGF	83
FAYPF	LSYYSI	SISSYSGSTY	SSSASGWPGWAVGL	82
FYYSYPLI	ISYSSM	SISPYSGYTY	VSAYSWYYSGGAGI	82
GGYYSLI	ISYYSM	SIYPYYGYTY	GHWFYAGHYPYAM	82
GSFASSLI	ISYYSM	SISPYSGYTS	FWWAYYFSSSAAM	82
GYYPHLI	IYYSSI	SIYSSYGSTY	SGAYYYFWWGL	82
SAYYSGLI	ISYSSM	SIYSYYGSTS	YVPCYSHWVAL	82
SGYPI	IYSYSM	YIYPYSGYTS	ASSSWYYGPYAM	82
SHSLF	LSYSSM	SIYSYSGYTY	SVPWSHFAGYVSSYYSAL	82
SSYSLI	ISYYSI	SIYSYYGSTS	YGWGYPSWHAYSPYSAGM	82
SSYSLI	ISYYSM	SISPYSGSTS	SYWYFAFYGAI	82
SSYSLI	ISYYSM	SIYPYYGSTS	YYAWGYAPWYFGM	82
SSYSLI	ISYYSM	SIYPYYGYTS	GYWYYGYYAWPYAL	82
SSYSLI	LSYSSM	SIYPYYGSTY	HGYYYYGWYAL	82
SSYSLI	LSYYSI	SIYPYYGSTY	PSPWWWAYGYSHAL	82
SSYSLI	LSYYSM	SIYPYSSSTS	VYWFYGSYVFGPYGVPGL	82
SSYSLI	LYYSSM	SIYSSYGSTS	VFSFYAVSYGM	82
SSYSLI	LYYYSM	SIYSYYGYTS	YGGWYWWGSHHAL	82
SSYVFPF	ISYSSI	SIYSYYGYTY	GAVSWPYYYHPGAM	82
SYGSYGLI	ISYYSI	SISSYYSYTS	SGM	82
SYYHGSLI	ISYSSI	SIYSYYSSTY	YPFYYGHGYHSSWGGAM	82
ASAPI	LSYYSM	SIYPYYSSTY	YGWYSWWSAWAM	81
AYPAGSPI	IYYYYM	SISSYYGSTY	YSWAWWPYSVWAI	81
GGYGPLI	LSYYSI	SISSYYSYTS	SGWAGL	81
GSSLI	ISYYSM	SIYSYYGSTY	GWWWWAGPGM	81
GYSSYPI	ISYSSI	SIYPYSGYTS	GYWYYYSYYGASGM	81
HSSHSLI	ISYYSI	SIYSYYGSTY	PPGWYAWWYHGSGF	81
PPGYGYSLI	ISYYSM	SIYSYSGSTY	YSAFWWSPHYAL	81
SFSWYSGPI	ISYSSM	SIYSYYGYTY	VAGWSPVGI	81
SPYSLI	LSYYSI	YISSYYSYTS	SGWWGL	81
SSYSLI	IYYSSI	SISSYSSYTY	VWYHYAYHWGAPAM	81
SSYSLI	LSYYSI	SISSYYGYTS	YSWFGL	81
SSYSLI	LSYYSI	SIYSYYGSTY	GAWHYWYSYYSGL	81
SVGPI	ISYYSI	YISPYSGYTY	HYWPWYYSGAL	81
SVYGPF	LSYSSM	SIYPYYSYTY	YSSHFSWWYGYGGM	81
SYHHAPF	LSYYSI	SISPYYGYTY	FGYWYSPYHGGL	81
SYWGPF	LSYYSI	YISSYYGYTY	YSSWGHWWGPVAI	81
SYYGLI	ISYYSI	SISSYYSYTS	SGF	81
SYYGPI	LSYSSM	SISSYYGYTS	SHWYGM	81
WWYSWFPI	ISYSSM	SIYSYYGSTY	WFSYGFGGYHAL	81
AGYVPI	LSYSSI	YISPYSGYTY	YSYGWWYSSFYAF	80
GFSLI	LSYYSI	SISPYSGYTY	YAGAGFWYVFGL	80
GSGHPF	LSYYSM	SIYPYYGSTY	YYWPYYVGM	80
GSYVPI	LYYSSM	SISPYSGYTS	YPHSYSSYWWGSWFAM	80
GWHYLI	ISYYSM	SIYSYSGSTS	YGWYWHHYYAM	80
HGPWFSLI	ISYYSI	SIYPYSGSTY	SGYWYYSYHYSHAL	80
SAAYGAGLF	ISYSSM	SISPSYSSTY	GYYPGSSWWWSWGGHASAL	80
SFGSGVYLI	LSYYSI	SIYPYYGYTS	GGGWYYSWSAGM	80
SGSHWPI	IYYSYI	SISSYYGYTY	SWYWSYYSWGWGGYAM	80
SSGVPYVPF	LSYYYM	SISSYYGYTY	APGYPSVGWWWGSAGSAL	80
SSHYPI	LSYYSI	SISSYYSYTS	SGM	80
SSPVYLI	LYYYSM	SIYSYYGSTY	SPGWSFGWWSVSAM	80
SSWSYSPI	ISYYSI	SIYSYSGSTY	VGWWSSSAYPGHGL	80
SVGPI	LSYYSM	SIYSYYGYTS	GSWPSFYHWSFYGF	80
SYSSLI	ISYYSI	SISSYYGYTS	SGWWAI	80
YAAFPI	ISYYSI	SISSYYGYTS	SGF	80
YGVHYLI	LYYYYI	SISPYSSYTY	GWFGPPSSSGSFGL	80
YGYHLI	LSYYSM	SISSYSGSTY	PYWFFGYYGM	80
YHYLI	ISYYYM	SIYPYYGSTS	YASPWWYFGYGM	80
YPGPLI	ISYSSM	SIYSYYGYTY	VSGWSYYFYGVGM	80
YSHYSHYPI	ISYYSI	YISPYSGYTY	HYWPWYYSGAM	80
YYSYLF	LYYYSI	SISPYSSYTY	GFWPPASYAHHGM	80
AGGYDSPI	LSYSYM	SISPSSGYTY	YYWYFYYYAAM	79
AHPAHYLI	LSYYSM	SIYSYYSSTY	WGGWYWHGSYGL	79
GGWYVSSLI	LSYSSM	SIYSYYGSTY	AYWVYGSAVSSWAM	79
GSYFPF	LSYYSI	SISSYYGYTS	SGF	79
GYGYLF	LSYSSI	SIYSYYGYTY	YSPWSHGHGYSYYPGM	79
HGPPI	ISYSSI	SIYSYYGYTY	VFGWYSVDYGI	79
SSYSLI	ISYSSM	SISPYSGYTS	AFSFYAVWYGL	79
SSYSLI	ISYYSI	SIYSYYGYTY	SSAYYYWFGASWAL	79
SSYSLI	ISYYSM	YISPYSGSTS	YGWWWSGYGM	79
SYYGLF	ISYYSI	SISSYYSYTS	SGF	79
SYYSLI	IYYSSM	SIYSYYGSTS	PSHFWAYAYYSVAM	79
WWSAALI	ISYSSI	SISSYYGYTS	SSWAGM	79
YSGLI	LSYYSM	SIYPYYGSTY	HGYWYWSSYWGSGL	79
FSSGSLI	LSYYSM	SISSYSGSTS	WGGWWWSVAYAL	78
GPYAYSSPI	ISYYSM	SISSYYGSTY	HGHYYFWPGVHGL	78
GSGPI	ISYYSM	SISSYYGSTY	YPSWYYSSAM	78
GWGWPI	ISYYSI	SISSYYGYTS	GGWPGI	78
GWYYLF	IYSSSM	SIYPYYGYTS	HGFSPWVSYASYYHYYAF	78
GYSLI	LSYYSI	SISPYSSYTS	AYWSYYYFSYSAGSHGM	78
HSHHPI	ISYYSI	SISSYYGSTY	VGSSHWFGAWYAM	78
HSSSSPI	LSYYSM	SISSYSSSTY	AAAYWWSAGWFAM	78
SGYYPI	LSYYSI	SISSYYGYTS	SGL	78
SHSYPI	ISYYSM	SISPYYGYTS	YPAWYYSSAM	78
SPHYSPI	LYYSSI	SISPYYSSTS	YGSYYGWHSWSSSVWAAM	78
SSSGGYLI	LYYSSI	SIYSYYGYTS	SGSAWYGWGSGWAM	78
SSYSLI	ISYYSI	SISPYSGYTS	YPAWYYPGAM	78
SSYSLI	ISYYSM	SIYPYYGYTY	FDWFYSSWAM	78
SSYSLI	LSYYSI	SISPYYSSTY	WGYWWSAHGSPGL	78
SVGLI	ISYYSM	SISPYYSSTY	SGWFHWYSSSGI	78
VSPYHYPF	ISYYSI	SISSYYGYTY	SGWWYWSGSYGWAL	78
WGHLI	LSYYSM	SISPYSGYTS	HYWHWFHSSAL	78
WGYLI	ISYSSM	SIYPYSGSTS	GYWWYAAAAASGM	78
WVYSPI	IYYSSI	SIYSYYGSTY	HSWWHSYAL	78
YSYYPI	ISYYSI	YISPYSGYTY	HYWPWYYSGAM	78
YWYPI	ISYSSI	SIYPSSGYTY	HGGWWGYYAYGL	78
AHGGYSLI	LSYSSI	SISPYSSYTY	WFYWPYHGWGSAGL	77
ASSSLI	ISYSSM	SIYPYYGYTS	YWVWYHVYFGM	77
FSSHYLI	ISYYSM	SIYSYSGYTY	YGWWWSGYWAF	77
GYYWPI	LSYYSM	SISSYYSYTS	GGM	77
HAGYLI	ISYYSM	SIYSYYGSTY	YVWWPYWWASSSASGL	77
HSHVSPGLI	ISYSSM	SIYSYYGSTY	WVAHYWYGYSWAF	77
SGGSGLI	ISYYSM	SIYSYSGSTY	YVSWWHSYVGPAYAAL	77
SSYSLI	ISYSSI	SIYSYYGSTY	GYWWYYAHYSSHAM	77
SSYSLI	ISYSSM	SIYPYYGYTY	HSFWYFYSHYAYAM	77
SSYSLI	ISYSSM	SIYSSSGYTY	SSYSSYYGAYYAM	77
SYFSSYPI	LSYYSI	YIYPSYGSTY	VFSGYSHYGM	77
SYFYPI	ISYYSM	SISSYYGYTS	SGF	77
WSSPI	IYSYSM	SIYPYYSYTS	SASYVWYYSHSGL	77
YSALI	LSYYSI	SISSYYGYTS	ASWSGL	77
YSVLI	LSYYYM	YISSSSGSTY	SSYPYYWFSYGGM	77
YSYLI	LSSYYI	SIYPYYSYTY	SYGWGSSFHYVYAF	77
YYYSPI	ISYYSI	SISSYYSYTS	SGF	77
AAAYPI	ISYSSM	YISSSSGYTY	ASWYGSWWYSGL	76
ASYYPI	LSYSSM	SISSYYSYTS	SGWVGM	76
GSVYYPI	LSYSYM	SISSYYGYTY	WYHWAI	76
GWGAPF	ISYYSM	SISSYSGSTY	SWPWSAASFYPPAM	76
GYAPF	LYYSSI	SIYPYSGSTY	SWFWPGYGWGVAAM	76
GYAWYPI	ISYYSM	SISSYSGSTS	WSGWWWAGWYAL	76
GYGSYPI	IYYSSM	YIYPSYGYTS	ASYWHWHWYGYAM	76
SGGGYPF	ISYYSI	YISPYYGYTS	PYPWGAM	76
SSASPF	ISYYSM	SISPYSGYTY	YSSHYHWWVGGSGL	76
SSYLI	LSYYSM	SISSYYGYTS	GGWYGM	76
SSYSLI	ISYSSM	SIYPYYGYTS	WWAYYYPGWGM	76
SSYSLI	ISYYSI	SISPYYSSTY	YAPPYSWFYHAM	76
SSYSLI	ISYYSI	SISSYYSYTS	YGYAGL	76
SSYSLI	LSYSSI	SIYPYYSSTY	WYGWAYFSSAL	76
SSYSLI	LSYYSI	SIYPYYGYTS	FSPSPWWSSAM	76
SYYWPI	ISYYSI	SISSYYSYTS	AGM	76
SYYYLI	LSYYSI	SISSYYGYTS	GGWVGM	76
YGSVSHLI	LSYYSM	SIYSYYGSTY	YASWPFIAYAF	76
YSSLI	LSYSSM	SIYPYSGYTY	SYWGFYYGFYGAM	76
YWYSAVSLF	LYYSSM	SISSYSSYTS	GWSHGWSYYVHAL	76
YYGPI	LSYYSI	SIYPYYGSTY	YSHSYHWWVGAGAM	76
AFASLF	ISYYSM	SIYSYYGSTS	SGWGWWPPYGAF	75
AGPPI	LSYYSI	SIYPYYGYTY	YGSWWWHHAAGSAM	75
GHASWPI	ISYYSM	SISPYYGSTS	YVPAAFWYWAWSSYAF	75
GPAYGGLI	ISYYSM	SIYSYYGYTY	VGGWWSYVPYASPGVGAL	75
GPSAAAPI	ISYSSM	SIYSYYGYTS	PYWSWGWYSSHAAL	75
GVYVWPI	ISYYSI	SIYSYYGYTY	SGHYYWWYSAGGAM	75
SGWVPI	LSYYSI	SIYSYSGSTS	YWPSYGWSHAVPGL	75
SSYSLI	ISYSSI	SISPYSGYTY	YYWWYHAYVYSGL	75
SSYSLI	ISYYSI	SISSYYGYTS	ASWVGI	75
SSYSLI	LSYSSI	SIYSYYGSTY	ASGYGWAPGGAYGF	75
SSYSLI	LSYYSM	SISSYYSYTS	SGWYAI	75
SWPYGLI	ISYYSM	SIYPYYGYTY	VGWYAYGSWSVFAF	75
SYGAPI	ISYYSI	SIYSYYGSTY	FSGYYHWWGAYGL	75
SYGYLF	LSYYSI	SIYPYYGYTS	VGAWWWSYSGGPAL	75
WWYGSLI	IYSSYM	SISPYYSSTS	WYSYAM	75
YFAYWPI	IYYYYI	SISPYYSYTS	SWWAVYSSSYAM	75
YGWYLF	ISYSSI	SIYPYYGSTY	SYSWYSWSWSGM	75
YSGGGALI	ISYSSI	SIYSYYGSTY	ASAYWWSSSYPAM	75
YWYYHLI	LYYYSM	SISPYSGYTY	GYWGPWGAHSSGL	75
YYHGFLI	ISYYSI	SISPYSSSTS	YHWYSWDWWPGGGL	75
YYSWSLI	LYYYSM	SISPYSGSTS	YYVHYWFAYAL	75
AGASPI	ISYYSM	SISSYYGYTY	YGWWWYSGSGF	74
GHAAYPI	LSYYSI	SISSYYSYTS	SGM	74
GSAWGPI	LSYYSM	SISPYYGSTS	FGAYAYWAYAM	74
GYWPSLI	LSYYSM	SIYSYYGSTS	SGIHGSYHHSWYAM	74
HGGFLI	LSYYSI	SIYSYYGSTY	FGFAFYAWFFAM	74
SGAPI	LSYYSI	SISSYYGYTS	GGWYAL	74
SGSYYYGLF	ISYYSM	SIYPYYGSTS	YVSDPAFYWWSGSSGM	74
SHWYYPF	ISYYSM	SIYPYYGSTS	YSPWWWSAGYGL	74
SHYYGLF	LYYSSI	SISSSSGSTS	WFYHPAYYWGVSAL	74
SSPASLI	LSYYSM	YISPYSGSTY	YVSWWWYAWVGM	74
SSYSLI	ISYSSI	SIYSYYGSTY	GYWYYYAGGWPPAM	74
SSYSLI	ISYYSI	SIYPYYGSTS	YAWSWSYAYWAAGF	74
SSYSLI	LSYYSI	SIYPYYGSTY	YGWGHWAPYAYAM	74
SSYSLI	LSYYSM	SIYPYYGYTY	VGWWWSGASAM	74
SSYSLI	LSYYSM	SIYSYYGSTY	YYWVYGGPYFAL	74
SWHHYGLI	LSYYSI	SIYPYYGSTY	YGGWVWYGVSSAF	74
WAVSGSPLI	LSSYSM	SIYPYYGYTS	SVYSGM	74
WSYYGAYPI	ISYSSI	SISSYYGYTS	GGL	74
WSYYPI	ISYYSM	SISSYYSYTS	SGF	74
YGALI	ISYSSI	SIYPYYGSTY	VSPYPYSYAAM	74
ASGSPI	LSYYSI	SIYSYSGSTS	HVSSGGGWWWSGSSYAF	73
GYYPPI	ISYYSM	SISSYYGYTS	SGM	73
HGFSGSPI	ISYYSM	SIYSYYGSTS	GYWSYGFYHGWYGM	73
HGPWSLI	ISYYSM	SIYPYYGSTS	YGWAYVYWGAGGGL	73
HGYFLI	LSYYSI	SIYPYYGSTS	YYWSYYGYYSGM	73
PGGLI	ISYYSI	SISSYYGYTS	SGWYAL	73
SGSYPF	ISYYSI	SIYSYYSSTY	GYWWWGASSPYGAF	73
SGYPWWPI	LSYYSI	SIYPYYGSTS	YYWAWSVYYAM	73
SPSWSPI	LSYYSI	SISSYYGYTY	YSGYGHWWSPSWAM	73
SSYSLI	LSYSSM	SIYPYYGYTS	WSPYYWAYSWAL	73
SSYSLI	LSYYSI	SISSYYGYTS	GGWYGL	73
SSYSLI	LSYYSI	SISSYYGYTS	VGF	73
SSYSLI	LSYYSI	SIYPYYGYTY	GHWYYYSSPYAAL	73
SSYSLI	LSYYSM	SIYPYYGSTY	HYWYYYGWYGAM	73
SSYSLI	LSYYSM	SIYPYYGSTY	WGWSWYYHYAL	73
SSYSLI	LSYYSM	SIYPYYGSTY	YGWWFSGSYSHSAM	73
SWYLI	IYSSYM	SIYSYYGYTY	SAGWYYSVHAYSYAM	73
SYGSYPI	LSYSSI	SISPYYSYTS	FAGPWFYWPAYGF	73
SYVPI	LYYSSM	SISSYSGSTS	SYWSWYFHYGL	73
SYYPI	IYYSSI	SISSYSSSTS	YWWWPWYYWGSSGL	73
SYYWPI	ISYYSI	SISSYYGYTS	GGF	73
SYYYLI	LSYSSI	SIYSYSGSTY	WASFSWPYGI	73
VPSHGWPI	LYYSSM	SISPYYSSTY	HFVWASFGWGHSGL	73
WGGYAGLI	ISYYSI	SIYPYYGYTS	YVVFYGAVYGM	73
WGWGYSYPI	FSSSSI	SISSYYGYTS	GAL	73
YAYGLI	ISYYSM	SISSYYSYTS	AGF	73
YSHWLI	ISYYSM	YISSYSGSTS	YSWGYFSGYYPGL	73
YYGALI	ISYYSM	SIYPYYGYTY	PSPWFGPYSSSGL	73
APSYWFLI	ISYSSM	SIYPYYGSTY	AFVWYSAWGM	72
GGYAPI	LSYYSM	SIYSYYGYTY	YVSGYHWWGPSSGM	72
GSSYSSLI	ISYSSM	SIYSYYSYTS	GYWWYSAYAYSYAM	72
GSYLI	ISYYSM	SIYPYYGSTY	YVGYYSWWVGYVGF	72
GWGLI	ISYYSM	SISSYYGYTY	SSWVGI	72
HSGYLI	ISYYSM	SIYSYYGSTY	VGYWWSWSWYYGL	72
SHWYSSLI	FSSSSI	SIYSYYGYTY	SAYGYSWYWGGSYGSGL	72
SSHPGYGLI	LSYYSM	SISPYSGYTY	PPGWPVYYSYYAL	72
SSSWLF	LSYYSI	SIYSYYGSTS	AGWWYSAGASHYAL	72
SSYSLI	ISYYSI	SIYPYSSSTY	WVSSYAGWAYGHWSSHGL	72
SSYSLI	ISYYSI	SIYPYYSSTY	YWWPYFGFGSYGM	72
SSYSLI	IYYYSI	SIYPYYGSTS	GYWWYYHSGWHAF	72
SSYSLI	LSYYSI	SIYPYYGYTS	YWYWWYSSPPSGGL	72
SSYSLI	LSYYSM	SIYPYYSSTY	PGFYWYHWFWGGM	72
SYPHAPF	LSYYYI	SISSYSSYTY	GGSYGHWWVSYSAF	72
[truncated: 255,693 more rows]
