# Supplementary material for: CellectSeq: In silico discovery of antibodies targeting integral membrane proteins combining in situ selections and next-generation sequencing
Source: Commun Biol. 2021 May 12;4:561. doi: 10.1038/s42003-021-02066-5 (PMC8115320; doi:10.1038/s42003-021-02066-5)
Supplement: Supplementary file 6 — Supplementary Data 4 [file 42003_2021_2066_MOESM6_ESM.txt]

#CDR-L3	#CDR-H1	#CDR-H2	#CDR-H3	#COUNTS
YYGWFHVPF	LYYSSM	SIYSYYSYTS	AVGYAM	222422
YWSYLI	IYSSYI	YISSYSGYTY	GYWGAWPPAGSHAM	70022
SSYSLI	IYSSSI	SIYSYYGSTY	GPWWAF	45722
WPGLI	ISYYSM	SISPYYGYTS	GYYYHGGGL	43714
WGGALI	IYSSSI	SIYPYYGSTS	SFYWVFSAW	33094
SSGSVPGLI	LYYYYI	SISPSSSYTS	AYHHWWYYWFVYPAYGSAL	25082
SVGPI	ISYYSI	YISPYSGYTY	HYWPWYYSGAM	24373
YPGYYAPI	IYSYSI	SISPYYSYTY	WSGM	24179
GYYGVALF	IYSSYI	YIYSYYGYTY	GYYSGGL	22197
VGWSPI	IYYSSI	SIYSYSSYTS	SFAGWASYAF	17252
AWYVPI	LSYSSI	SIYPYYGYTS	WHPYHYSVFAL	17202
YYGWFHV	LYYSSM	SIYSYYSYTS	AVGYAM	16030
WSFSPI	LSSSSM	YIYPSYGYTY	APWGVGM	13104
SHAYGALF	LSYYSM	SIYPYYGSTS	SFVVGI	12728
YVHLI	IYYYSM	SISPYYGYTS	YWHGSWSSGM	11186
YAGHWALI	LYYYSM	SISPSYGYTS	YWAGYHSSAF	9581
YYGSVTPF	LYYSSM	SIYSSYGYTS	GHGVAL	8946
SGSSLI	LSYYSI	YIYPSSGYTY	SYSYGYWGF	7708
GYSFGGYPF	LSYYSM	SIYPYYGYTY	PPSYYSGYYASYAL	5951
SAYYSGLI	ISYSSM	SIYSYYGSTS	YVPFYSHWVAL	5889
GSYLI	FSSSSI	YIYPYYSSTY	AAWYGSYGM	5518
PYAAYYLF	ISYYYM	SIYPYYSYTS	YSWYWYGL	5025
AWGSHPI	ISYYSM	SIYPYYSSTY	YPSWYYAFGM	4716
GSVYYPI	ISYSYI	SISSYYGYTS	WFYSGM	4667
SYGLI	ISSSYI	SIYSYSGYTY	YAWWWGAM	4215
GAGYPI	ISYYSI	SISSYYGYTS	VGF	4185
SHAWVPI	ISYYSM	SIYSYYGSTY	YFWYYGYGGPSYGL	3679
YGYWHLI	ISYYSM	YISSYSGYTY	GYWSAWGSYYYSHHAL	3583
YYSVYLI	IYYYSM	SISSYYSYTY	FWHGAWSAAL	3239
GSWLI	LSYSYM	SIYPYSGSTY	SGYWGAYGM	3223
SSYSLI	FSSSSI	SISSSYGYTY	GFVGSYWFGM	3155
AASPI	ISYYSM	SIYPYYGSTY	HGWGAGFVSGGM	3138
YSSVLI	ISYSSI	SIYPYYGSTY	GFWWYGSWSPSGL	3055
SAVPPF	LSYYYI	SIYPYSGSTY	SVRGSKKPYFSGWAM	2974
GAGPF	ISYYSI	SISPYSSSTY	SGSVWHWWASGSAM	2881
HSSLI	IYYSSI	SISPYSGYTY	SWAGSYPFWYAM	2821
GYPSYVLI	ISYSSI	SIYPYYGSTY	GYSFYGVHFGL	2810
AVAYHAGLF	LSYYSM	YISPSYGSTY	YYWGGM	2761
GGSHSPI	LSYYSM	SISSYYGYTY	SYPASGWWHYAI	2671
GYYYPI	IYYSSM	YIYPYSGYTY	TVRGSKKPYFSGWAM	2635
YYGSYASPF	IYSSSM	SIYPYYGYTS	GGGWAL	2628
SYSLI	ISYSSM	SIYPYSGSTY	HVYYYWSYYSAF	2584
GYYGLI	LSYSSM	YIYPYSGYTY	TVRGSKKPYFSGWAM	2566
YYWPPSLI	IYYSSI	YISPYSSYTY	PWYSYHWAM	2505
SSYSLI	ISYYSM	SIYSYYGSTS	YGWYHWWSAGAL	2476
SSYSLI	LYYSSM	SIYSYYSYTS	AVGYAM	2435
SHYYAPI	FSSSSI	SIYPSYSYTS	YWHYSSAAGYYAAL	2419
SAGLI	ISYSSM	SISSYSGYTS	YSPSWYYGAYHAL	2394
SGGPI	LSYYSM	SISPYYGYTY	YVASWWAYAWYAL	2392
SSSYPGPF	LSYYSI	SISPYSGYTS	PGAWPYYYAWYAM	2391
WGALI	LSYYSM	SISPYSGSTS	GYWYFGYWYAF	2354
YHYAHLI	LYYYSI	SISSYYGYTS	YWHGSWSSAL	2348
ASGYGSPI	LSYYSM	SIYSYYGYTS	GSWPSFYHWSFYGF	2241
YWSYLI	LYYSSM	SIYSYYSYTS	AVGYAM	2230
YYGSYYSPF	LSYYSM	SIYPYYGYTS	GYWGPGGGVGHAWYPYGF	2221
YSYYPI	ISYYSI	SISSYYGYTS	SGM	2199
SSYSLI	LYYSSM	SISPYYSSTY	HFVWASFGWGHSGL	2187
SGSPI	LYYSSI	SISSSSGYTS	HFYWYWYGWGSHGL	2145
GSWPI	LSYSYM	SISPSYGYTS	YYYSYAM	1991
AAYYYSLF	ISYSSM	SIYPYYSYTS	ASWPWPSYAM	1873
SYVPF	LYYYYM	SISPSYGSTY	SYGPGYWGF	1853
FGSVAYLI	LSYSSM	SIYSYYGYTY	GWWPYFGYGWYGM	1831
YSYLF	FSSSSI	SISSYYGYTY	AYGPSGWYAF	1820
PAALF	ISYYSM	SIYPYYGSTY	AYWAYGGWSWYGM	1809
SASLF	LSYYSM	SISSYSGYTY	YSAAGYWWSAAHAL	1739
YGSHVLI	LSYYSM	SIYPYYGYTS	WGWAWWYGWPSGF	1581
SYVHSPI	ISYYSI	SISSYYGYTS	GGWVAL	1508
YSWLI	FSSSSI	SISSSYGYTY	GWGYWYGF	1443
SSYSLI	FSSSSI	SIYSYYGSTS	GPWWAF	1199
GYSYVSLI	LSSYYM	SISSSYGYTY	PVYYGGYGWWAF	982
YSYLI	ISYYSM	SISSSYGYTY	SPGYAGWYAL	982
SYFPI	LYSSSM	SIYPSSGYTS	FWSGWGSYGPWSGL	958
VSWYPF	IYSYSM	SIYPSYSYTY	SYWYGAYGF	949
SAYPLF	LSYYYI	SIYPYYGSTY	SVRGSKKPYFSGWAM	918
YYGPPSLF	LSYYSI	SIYPYYGYTS	FSPSPWWSSAM	910
SSYSLI	FSSSSI	SIYSYYGYTS	SWAYVAM	876
SSGSVPGLI	LYYYYI	SISPSSSYTS	LTVLLW	836
GVAVAPI	ISYSYM	SIYPSYGYTS	FYGFYAL	812
YFYLI	ISYYSI	SISSYSGYTY	PVWHGPWYFSPGAM	801
YYFSHYPF	LYYYSI	SIYSYYGYTS	SSGSYAM	758
YYGWFHVPF	IYSSYI	YISSYSGYTY	GYWGAWPPAGSHAM	754
SAYAPF	ISYYYI	SIYPYYGSTY	AVRGSKKPYFSGWAM	753
HYGLI	IYYYSI	SISPYYGYTY	YWHGYWSYAL	734
SSGVPYVPF	LSYYYM	SISSYYGYTY	APGYPSVGWWWVSAGSAL	724
GSSLI	LYYYSM	SISPYYGYTY	FWHGYWGSAM	703
YYGSSVSPF	LSSSSM	SIYSSYSYTS	GWGYGL	701
AYPSVLI	ISYYSM	SIYPYSGYTY	YGWWWSSSGYAL	697
GAWVWPI	ISYYSI	SIYSYYGSTY	YGFYYYGAGSAL	696
YPYYGPLI	LSSYSI	SIYPSYSSTY	YSPYHWYSSAM	689
YSWYPI	IYYYSM	SIYPYSGYTY	ASSFVSAYWYSGGF	688
SSAYWGLI	ISYYSM	SIYPYYGSTY	YYWAGGWYYYSAAL	687
SSYSLI	ISYYSI	SIYSYSGYTY	AASFYAWYSAAAYSYYYAF	684
WPGLI	LYYSSM	SIYSYYSYTS	AVGYAM	679
SPYWLF	ISYYSM	SISPYSSYTY	GYSWAFVSGAF	677
SSYSLI	LSYSYI	SISSYYGYTS	WYYGGM	667
SWFSLI	ISYSSM	SIYSYYGYTY	GSGYGAAWAAYAL	660
FYYYGPI	ISYYSM	SIYSSYGSTY	YSSFYHWWAFAPGL	658
SSYSLI	LSYYSI	SIYSYYGYTS	PFFYYGHGFSGL	656
HSSYAPI	ISYYSI	SISSYSGSTY	VPAWWYPSAF	651
SSYSLI	ISYYSI	SISSYYSYTS	AGWYGL	632
SSWAPI	LSYYSM	YISSYYGYTY	SGWADGL	620
HSWSFSPI	LSYYSM	SIYPYYGSTS	YPSSSHFWSYGGM	617
SYHHLI	IYYSSM	SIYPYSSSTS	YGWWWYGSGGM	617
YYGWFHVPF	ISYYSM	SISPYYGYTS	GYYYHGGGL	600
AFGYYSPI	LYSYSM	SIYPYYGYTY	SSAAWSFYGM	595
WGGALI	LYYSSM	SIYSYYSYTS	AVGYAM	593
YYWALI	LSYYSM	SIYSSYGYTS	YYPWYYWGGWSFAM	593
SSYSLI	LYYYSI	SIYPYYSYTS	YYFHFYWSGSSGM	589
GSFYPF	ISYYSI	SISSYYGYTS	GGWYGL	587
YSHPF	FSSSSI	YIYPYYGYTY	GSHYWGFGM	584
SGGYSYLI	LSYYSM	SIYPYYGSTS	GYWSYYYIGGGM	580
YWSGYFPI	LSYYSI	SISPYYSSTY	WGYWWSAHGSPGL	577
YWSYLI	IYSSYI	YISSYSGYTY	AVGYAM	571
SYAGLF	ISYYSI	SISSYYGYTS	SGF	570
SYAYGSLI	ISYYSI	SISPYSGSTY	PYWWYYSSSVHFAM	568
YYYYPF	LSSSSM	YISSSSGYTS	AHGAGPWHYYGM	565
SSYSLI	ISYYSI	SIYPYYGYTS	YYWYWSSAYSGL	559
SSFGVHPPF	ISYYSI	SIYPYSSSTY	WVSSYAGWAYGHWSSHGL	544
SYSPI	ISYYSM	YISPYYGYTS	YVAHGWWWAPASAL	539
VYSWAPI	LSYYSM	YIYPYSGYTY	SVYPAF	519
YASAFSGPI	ISYSSM	SISPYSGYTS	AFSFYAVWYGL	514
SSYSLI	IYSSYI	YISSYSGYTY	GYWGAWPPAGSHAM	503
SSYSLI	ISYYSM	SISPYYGYTS	GYYYHGGGL	497
SSYHHGPF	ISYYSI	SISPYYGYTY	SGSAYHWWGSGSAF	490
GAYGGALF	ISYYSI	SISPYSGSTY	HGAYYSWFVSAI	486
SGYHPI	ISYYSI	SISSYYGYTS	VSWVGM	482
GYPHGSPI	ISYYSI	SIYSYSGSTY	YASHYFGYYGM	474
SYSLI	LSYYSI	SIYSYYGYTS	WPSFYYVPAM	472
WHYSSVAPI	ISYYSM	SIYSYYGSTS	VGWAWYYSGL	471
WYPGSLI	LSSYSM	SISSYYGYTS	SGWGGM	462
SYAYGSWLF	ISSYSM	YISPYYGYTY	SYWWVGAL	454
WGHPI	ISYYSI	SISSYYGYTS	FGWVGL	453
YYYYGLI	ISYYSM	SISPYSGYTY	VYWWYYSSSPSGL	442
HSYHSLI	ISYYSM	SIYPYYGSTY	GYWPYFAWWYWSGI	439
YGYGLF	LSYYSI	SISSYSGYTY	YGAWWWVWGAAM	439
SYGWGPGPI	LSYYSM	SIYSYYGSTY	YSGYPYWYPGL	436
SSGSVPGLI	LYYSSM	SIYSYYSYTS	AVGYAM	428
SSYSLI	ISYYSI	SISSYYGYTS	SGF	428
GSHPPF	ISYSSI	SISSYYGYTS	SGM	427
FGPYAALF	LYSYSM	SISSSSGSTY	HYWAAL	426
SGGPSYSLI	IYYYSM	SIYPSYGSTS	SYGGWAWYSYGM	426
YGWYYYPI	LYYSSM	SIYSYYGYTY	WWGYGL	426
YYGWFHVPF	IYSSSI	SIYSYYGSTY	GPWWAF	424
YYALI	LYYYSI	SISPYYSYTY	YWHGSWAHAF	421
SVGPI	LYYSSM	SIYSYYSYTS	AVGYAM	418
GYGWPI	ISYSYM	SIYPYYGYTS	YYYSYAM	416
GAHLI	IYYSYM	SISSYYGYTY	GAWSWHSFSHYSSGYYGGF	410
SYGYYYYPF	IYYYYM	SISPYYGYTY	SSPYGAWWSPGSAM	410
GYYSPF	LYSSYM	SISPSYGSTY	YYGWGPVPHPWYSYASAM	408
YYPAHAAPI	LYYYSM	SIYPYYGYTS	GYWYYGYPGYWHAF	406
HYYGLI	ISYYSI	SISSYYGYTS	SGM	400
GGSGAHLI	ISYSSI	SISSYSSSTS	WFWYYGWYHYYAF	398
SSYSLI	FSSSSI	SISSSYGYTY	SWYGFWYSWSGM	397
GYPPI	LSYYSM	SIYSYYGYTY	YPAWYYSWGM	394
HASSYPI	LSYSSI	YISPSYGSTY	PSGHPWYWSSWAYHSHSAL	394
SHYPI	LYYYYI	SISPSSGSTY	SYWWYSAPHGPAHVAM	394
FSAGYSLI	ISYSSM	SIYSYYGYTS	PSYVHGPSYYGSSSAL	393
SSYSLI	FSSSSI	SIYPYYSSTS	GPWWAF	388
GSYLI	LSYYSM	YIYPSYGYTS	APWYGSYGF	382
GYYHLF	LYSYSM	SISPYYGYTS	SYGPSYGI	379
SSGPI	LSYSSI	SIYPYYGSTY	YSPWYSAGPGAFAL	373
GYHPF	ISYYSM	SISPYSGYTS	WYGPYSWWGPYYAM	369
SSYSLI	IYYSSM	SISPYYGSTY	WWVYGAHSTM	366
YYPVYYSPI	ISYSSM	SISSYSGSTS	SGWSYGYHGGWPAL	366
GYYGVALF	LYYSSM	SIYSYYSYTS	AVGYAM	358
YWSYLI	ISYYSM	SISPYYGYTS	GYYYHGGGL	353
SGWYPI	ISSSYI	SIYPYYGYTS	VWFGSYSAM	352
VSWFPI	FSSSSI	SISPSYGYTY	GPWWGAYGL	351
SHSHLF	LSYYSM	SIYSYSGSTY	AGFYHAWWSSYGM	349
SSYSLI	ISYSSM	SIYPYYGYTS	WFPFSYYYHAF	348
YYGWFHVPF	IYSYSI	SISPYYSYTY	WSGM	346
SAYSGLF	ISYYSM	SISSYSGSTY	FVSVYYWWGGAVGM	345
HSSGYYPI	ISYYSI	SISSYYGYTS	VGWYGL	339
SAPGPF	LSYYSM	YISSYSGYTS	YYGWWWWGAGGPGL	337
SYYPI	ISYYSI	YISSYYGYTS	AGWYGM	333
VSGSPI	LYYSSM	SIYSSYSYTY	WAVWPSYYGF	332
SVSSPF	LSYYSI	SISSYYGYTS	SGWVGL	330
YAAPI	LSYYSM	SISPSYGSTY	SWVYYWGWWSYGF	326
YWASSPF	ISYYSI	SISSYYGYTS	YGWWAL	326
AWYVPI	LYYSSM	SIYSYYSYTS	AVGYAM	324
YSAPF	LYYSSI	SIYPYSSYTS	WFSWWHSPPYGHASGL	324
SSYSLI	ISYYSI	SIYPYYSSTS	YGFSWYAYYYSGGM	322
HASLI	ISYYSM	SISPYYGSTY	YAAWVYYFYAM	319
SGYAHPI	LYYSSM	SISPYSGSTY	YAFAFWHYAFYAL	319
YPGYYAPI	LYYSSM	SIYSYYSYTS	AVGYAM	314
WFYPLI	ISYYSI	SIYPYYGYTY	SFYGPGWPWHPWPAVAM	310
AAYHGPI	ISYYSM	SISSSYGYTY	YAYPSAWWAGSGAI	309
SSYSLI	LSYSSI	SIYSYYSSTS	HYFGGYYAYWGM	307
HYVYGSLI	ISYYSI	SIYPYYGSTS	YWWVGWYYSSYGF	306
WPGLI	ISYYSM	SISPYYGYTS	AVGYAM	306
SYPYHYLI	LSYSSM	SIYPYYSSTY	AYFFWSSYYYSHAL	304
YYGWFHVPF	ISYYSI	YISPYSGYTY	HYWPWYYSGAM	302
YYSYYPF	IYYYSM	SISPYYGYTS	YWYGFYSVGF	302
YYYALI	ISYSSI	SISSYYGSTY	SVPSWWVAYFAI	302
GSPYSYPI	ISYYSM	SISSYSGSTY	YGWAYFSGWSSAM	299
SSYSLI	LSYYSI	SIYPYSGYTY	FWWASYWYASWAF	299
GSSLF	LSYSSI	SIYSYYGYTY	GYWSYYGYAFYAL	295
SSYSLI	LYYSSM	SIYSYYGYTS	HYWWYYSHYVSAM	292
YWSYLI	IYSSSI	SIYSYYGSTY	GPWWAF	289
AASLI	LYYSSI	SISSSSGSTY	YFYYPSWSWGHSGM	286
AHYAPI	FSSSSI	YISPYSGYTS	YPWFVGGF	286
SSYSLI	IYSSSI	SIYSYYGSTY	AVGYAM	284
YYGWFHVPF	LYYSSM	SIYSYYSYTS	AVGYAMD	283
GSWLI	LSSYSM	YISSSSSSTY	SVAHGWYGL	278
SSYSLI	LSYYSI	SISSYYGYTS	GGWYAI	278
GYSFLI	IYYYSM	SIYPYYSYTS	GSYGYVYYAI	277
YVHGGLI	ISYSSM	SIYSYYGSTY	YYVFYGSWYAL	277
GSVYGPF	ISYYSI	SISPYYGSTS	PFWWWYHGFWGF	276
YAVSLI	LSYSSM	SIYSYYGSTY	GYWVYWGYHYSHAF	276
YYGWFHVPF	IYSSSI	SIYPYYGSTS	SFYWVFSAW	276
AWGYPF	ISYSSM	SIYSYYGSTY	PSYGSYVFHGWYWVPSGL	271
GSVHPI	ISYYSI	SISSSYGYTY	FPYWWYASGL	266
SSYSLI	LSYYSM	SISSYYGYTS	ASWWGI	264
YYGLI	ISYSSM	SIYPYYGYTY	GYWYYYSSYPYYAL	264
HGYLI	ISYYYM	SIYSSSGYTY	SSYPGAWWSGASGSYAL	261
YYGWFHVPF	IYSSYI	YIYSYYGYTY	GYYSGGL	260
SGSLI	ISSSYM	SISSSYGYTY	WSHSYSFYWAAF	257
WSSYLI	ISYYSI	SIYSYYGYTS	YPAFVYPSAL	255
YYGWFHVPF	LYYYYI	SISPSSSYTS	AYHHWWYYWFVYPAYGSAL	255
AYSLF	LSYYSI	SISSYYGYTS	SSWAGL	253
SSYSLI	ISYYSI	SIYSYYGSTY	YVSWPFVSYAM	253
WGSPI	LSYYSM	SIYPYYGSTY	YSWPYWYWHYGM	253
YGSLI	ISYYSI	SISPYSGYTY	SSVYWWGPHGL	253
ASHYFSYPI	ISYYSM	SISSYSGYTY	YSSSWWSGWYSAL	250
GSWLI	LYYYSM	SISPYYGYTS	GYFYGVYGM	250
YAYLI	LSYSSI	SISPYSSSTY	PFYWYHFPHYSAAM	249
YYGYALI	LYSSYM	SISPYSSYTS	FAM	245
GGYWYPF	ISYYSM	SISSYSGSTY	SYWFFWYYVGPGGGGL	243
SPSHYSPI	ISYYSI	SISPYSGYTY	YWYGSWVFVAWAAL	243
SGWHPI	ISSSYI	YISPYYGYTS	ASYSWASWGSGYGM	241
SSYSLI	IYSYSI	SISPYYSYTY	WSGM	241
SSYSLI	ISYSSI	SIYSYYGSTY	AWPYFSYWAL	239
PASWPI	ISYYSI	SISSYYGYTS	SGWSGL	237
SSYSLI	ISYYSI	SIYSYYGSTY	YGSGGYAYGGHYGF	234
SSYSLI	LYYYSM	SISSYYGYTY	YWHGHWSSAF	234
AYSWSPI	ISYYSM	SIYPYYGYTS	YHFSWWVYPAM	231
SSYLI	LYYYYM	SIYSSYGYTY	SHYYGWGYYGHAM	231
SSHHSGGLI	ISYSSI	SIYSYYGSTY	HGYSSVAWYWYAM	230
YGGPPF	IYYYSM	SISSSSGSTY	AAHYGWAWWASGL	230
SSYSLI	IYSSSI	SIYPYYGSTS	SFYWVFSAW	229
SSYSLI	LSYYSI	SIYPYYGSTS	GYWWYHSSGHSGM	229
SYFWPI	ISYYSM	SISSYYSYTS	SGM	229
SVSYSLI	LSYYYM	SISPYYSYTS	GASWYYWSVSGYGF	228
GSHPI	LSYSSM	SISSYYGSTS	YYPWAFYGSGYVAI	227
SVWVSPLI	ISSSSM	SIYPSYGYTS	AWFYYGVVGL	225
SYSGLF	LSYSYI	SIYPYYSYTS	YWFPGL	225
SSYSLI	ISYSSM	SIYSYYGSTY	GPWWAF	224
SSYSLI	ISYYYM	SIYPSYGSTS	YSFAFYGYGVSWGM	224
SYFFGWAPI	LSYSSM	SISSSYGYTY	YGYVGI	222
WSFSPI	LYYSSM	SIYSYYSYTS	AVGYAM	220
SSYSLI	LSYYSI	SIYSYYGYTY	YGFAYWGPAWGL	217
HHSYYPI	ISYSSM	SIYPYYGYTS	WSGFYYFVGM	216
SSYSLI	LSYSSI	SIYSYYGSTS	YYWSGWWYPYSAM	216
SVYYSSLI	LSYYSI	SIYSYYGSTS	YSWWWSYSFYAM	216
YYFYVSLI	IYYYYI	SISSSYGSTY	YPSFAYWHGM	216
FSYHPI	ISYYSI	SISSYYGYTS	SGM	215
WAYALF	LSYYSM	SIYSYYGSTY	YAYYWWHSYSGM	215
YYGWFHVPF	LYYSSM	SIYSYYSYTS	GYYYHGGGL	214
SSYSLI	IYSSYI	YIYSYYGYTY	GYYSGGL	213
YGYYLI	ISYYSM	SIYPYYGYTY	YSHWYHYWGHYGL	212
VGWSPI	LYYSSM	SIYSYYSYTS	AVGYAM	209
YWSYLI	ISYYSI	YISPYSGYTY	HYWPWYYSGAM	208
SSYSLI	ISYYSI	YISPYSGYTY	HYWPWYYSGAM	207
YWSYLI	IYSSSI	SIYPYYGSTS	SFYWVFSAW	207
AAVGPI	ISYSSM	SIYPYYGSTY	WWWYYYGSHGWGGM	206
SSGSVPGLI	LYYYYI	SISPSSSYTS	HHWWYYWFVYPAYGSAL	206
WYYYPPI	ISYYSI	SIYPYYGYTY	YHWGSHVWGYGAGYGM	206
SSYSLI	ISSSYI	SIYPYYGYTY	SGGWAHHASYGL	205
YWSYLI	IYSSYI	YIYSYYGYTY	GYYSGGL	205
GYYAPF	ISYYSI	SISSYYSYTS	SGWYGM	204
SSWYLI	ISYYSM	YISPYSGYTY	GGYGYWGWYYYAWAYSAM	204
YGYSPF	LSYYSM	SISSYYGYTS	HGWSAL	203
SSYSLI	LSYYSI	SISSYYSYTS	SGF	202
GYYYSYPI	ISYYSM	SISPYSGYTY	SYWAYYYPWYYVAL	201
SSYSLI	LSYYSI	SISSYYSYTS	GGWVGI	201
YGWGSHPLF	LSYSSI	SIYPYYGSTY	YYYYVYYYDSWGGL	201
YGGYYYPI	ISYYSM	SIYSYYGSTS	YGWWWWGASGM	200
GFVPI	LSYSYI	SIYPSYGYTS	YYYWAAM	199
WGGALI	IYSSSI	SIYPYYGSTS	AVGYAM	199
YGSWYSLI	LYYYSI	SIYPYYGSTY	GYWYYSYHYYAYAL	198
YYSLI	ISYYSM	SISSSYGYTY	ASVHHWASWYVAM	197
PGYGPI	ISYSYM	SIYPSYGYTS	VYVYPFAM	196
SGAAGGALF	LSSYYI	SISPYYSYTS	FFYWGL	195
SHFLI	IYYSYI	SIYPYYGSTS	PSGWSYWGGL	195
YGWFHVPF	LYYSSM	SIYSYYSYTS	AVGYAM	195
YVHLI	LYYSSM	SIYSYYSYTS	AVGYAM	195
YFYLI	LYYYSI	SISPYYGYTS	YWHGAWVVAF	191
YGSGLI	ISYYSI	SIYSYYGSTY	WPAGYWGYGGM	189
YYGWFHVPF	LYYSSM	SIYSYYSYTS	GPWWAF	188
WGVSSSFLF	ISSSYM	SISPSYGYTY	SYYVSAHSAF	186
YGGSLI	ISYYSM	SISSYSGSTY	RGWWWSAWFAGHAM	186
PYSAVLI	IYSYSI	SIYSYSSYTY	YSSYYSPWYGAGAL	185
SSYSLI	LSYYSM	SIYSYYSSTS	GFWPGSGGGSVYGM	184
SSGSVPGLI	LYYYYI	SISPSSSYTS	AVGYAM	183
SPWPI	ISYSYM	SIYPYYGYTS	WYYSYAM	182
SSYSLI	ISYYSM	SIYPYYGYTY	GYWYWVAYAAM	182
YWSYLI	IYSYSI	SISPYYSYTY	WSGM	182
SYSVAPI	ISSSYI	SIYPYYGYTS	YWYYYAM	181
WGGALI	IYSSYI	YISSYSGYTY	GYWGAWPPAGSHAM	180
WPGLI	IYSSYI	YISSYSGYTY	GYWGAWPPAGSHAM	179
SSYSLI	ISYSSI	SIYPYYGYTS	SPYYHAM	178
YFSSWPI	ISYSSM	YISSSYGSTY	ASYAWYPWYAL	178
WGYYVPF	LSYSSI	YIYPYSGSTS	YYWYGL	177
YYGWFHVPF	IYYSSI	SIYSYSSYTS	SFAGWASYAF	177
SSYSLI	ISYYSM	SIYPYYGSTS	YGFPSGWFYGPGAL	176
YYGWFHVPF	LSYSSI	SIYPYYGYTS	WHPYHYSVFAL	176
YSVPF	IYYSSM	SIYSYYGYTS	GSYWFSAYGL	175
VYYLF	ISSSSI	SISSYSSYTY	SYGPYFSYASSSSPPGYGM	174
AYYGFLI	LSSYSI	SISPYYSYTS	AGHYWGGSGFSHYAVFAL	173
SYSYLI	ISYYSM	YISSYYGYTS	AGWVGM	173
GGSLI	LSYYSM	SIYSYYGSTS	GYWPYFSYSGSSGL	172
YYGWFHVPF	LYYSSM	SIYSYYSYTS	GYWGAWPPAGSHAM	171
GFSLI	ISYYSM	YISPYYGYTS	GGM	170
SGGPPYGLI	ISYYSM	SIYPYYSSTY	PYAWPYYWASHAAL	170
SSYSLI	LSYYSM	SISSYSGSTS	SWPHYWFYGGYYAL	170
SSYSLI	LYYYYI	SISPSSSYTS	AYHHWWYYWFVYPAYGSAL	170
YYGSVTPF	LYYSSM	SIYSYYSYTS	AVGYAM	170
GYYPYPF	ISYYYM	SIYPYYGSTY	YHVFSSGL	169
GYYYPI	LSYSSM	YIYPYSGYTY	TVRGSKKPYFSGWAM	168
PAYAPF	ISYYSI	SISSYYGYTS	FSGWWWSGSYGM	168
SSYSLI	FSSSSI	SIYPYYGSTY	GPWWAF	168
YSYLI	LSYYSI	SISSYYGYTS	YGWSGM	167
GASYYPI	LSYYSI	SISSYYGYTS	SGL	166
HASVSPI	IYYYSI	SIYSSYSSTY	SYSWGWGI	166
SYAWPI	LYYSSI	SISSSSGSTY	AVPYWSWYYYGSASSYYGF	166
AYSPI	LYYSSM	SISPYSGYTS	HSGWWVYSFYYGL	165
WGYSPHSLI	LSYYSI	SISPYSGYTY	GYGPYHWWVWSSGAPSGI	165
WYSGYPI	LSYSYI	SIYPSYGSTY	GSYYSGWWASYASSAL	165
SHSVSLI	ISYSSI	YIYSYYGYTS	GWAWPASYYGL	164
YYGWFHVPF	LSYYSM	SIYPYYGSTS	SFVVGI	163
GPYYGLI	LYYYYM	SIYPYSGSTY	ASGWWYGASYGM	162
GYYHLI	IYSYSI	YIYSYSSSTY	TVRGSKKPYFSGWAM	162
YYYPAVPI	LYSSYI	SISPYSSSTY	APWYGYAL	162
GYSYLI	ISYYSI	SIYPYYSSTS	YYYSWGVGYGFGSFVSAM	161
WSYYAPF	ISYYSI	SIYPYSGSTY	WVPGWWFAGL	161
YYGWFHVPF	LYYSSM	SIYSYYSYTS	WSGM	160
YVYGSGSLI	ISYSSI	SISSYSGYTY	SYPWPYWFASGM	159
VAYYGSSPF	ISYYSI	SISSYYGYTY	SGF	158
AAAWYPI	IYYSSI	SISPYSGYTS	SSGWAYWGPYGF	157
SHAYGALF	LYYSSM	SIYSYYSYTS	AVGYAM	157
SSSFPF	ISYYSI	SISSYYGYTS	SGM	157
SSYSLI	LSYYSM	SIYSYYGYTS	GFHYPFVVASGM	156
SYFVSPI	ISYSYI	SISSYYGYTS	WYYAGM	156
SSYYSLF	LSSYYM	SIYPYYGYTY	GSYAL	155
YSFLI	ISSSYM	SIYPSYSSTY	YWYGSYGM	155
YYGWFHVPF	IYYYSM	SISPYYGYTS	YWHGSWSSGM	154
AGYVYLI	LYYYSM	SIYSYYGSTY	SPSSSAWWGAYAF	153
GYSVPI	IYSYYI	SISSYYSSTY	GPFSHPYGF	153
GGSVGVGPF	LSYYSI	SISSYYGSTY	AYWSYHSVASAL	152
YHGSYGLF	LSYYSM	SIYPYYGYTY	YHAWWGYSHGF	152
SSGVFPI	LSYSYI	SIYPSYGYTS	YYYYYAM	151
YYGWSGYPF	LSSSSM	SIYPYYSYTS	GWGYGL	151
GGAYSGLI	ISYYSM	SISPYYGSTS	YSSSYHWWSGAM	150
GVYLI	ISYYSI	SIYPYYGSTY	PSWYYGSVWWGHGSYYGAF	149
SGYGSAPF	IYYSYI	SISPSSSYTS	YGSWWSSGWPYWVYSYYGM	149
VYYGHLF	ISYYSI	SISSYYSYTS	SGF	149
YWSYLI	LYYYYI	SISPSSSYTS	AYHHWWYYWFVYPAYGSAL	149
HSPWALI	LSYSSM	SIYSYYGSTS	YGFAFYAPYWGM	148
ASWWYSHLF	LYSSSM	SIYPYSGYTY	SAAGWGYAYGSGL	147
WSHLI	ISYYSM	SIYSYYGSTS	VAAHYWWYGASAL	147
YYYLI	LYSYSM	SIYPYYGYTS	WGSYSFYGYYAM	147
AYYSSPI	LYSSYM	SISSYYGYTY	YVHPSHGM	146
SGSSLI	LYYSSM	SIYSYYSYTS	AVGYAM	146
SSYSLI	ISYYSM	SISSYYGYTS	GSWYGI	146
YGYSAPI	ISYYSI	SISSYYGYTS	GAWWGM	145
SSYPI	LSYYSI	SISSYYSYTS	GGWAGM	144
WGWYPI	LYYSYI	SIYPSSSYTS	VYYYYYASWYASAF	144
WSYWGLI	LSYYSM	SISPYYSSTY	YSSYYVWWAYGYGM	144
YPVYYHPI	LSYSSM	SIYPYYGYTS	AYSVGVGYYYVYWSYGF	144
ASSPLI	LSYYSI	SISSYYGYTS	YSWSGM	143
SAVPI	LSYYSM	SISSYYGYTY	APWGGM	142
AYVPF	LSYYSM	SIYPYYGSTY	YAFAGFWAYGM	141
GGPSSLI	ISYYSM	SIYSSYGYTS	WYSSWAWYASSGHHYYSAL	141
GYWSPI	LYSYSM	SISPYYSSTY	YWYPYWYYYPHYGM	140
SGWSPI	LYSSSI	YISSSSGYTS	YAWGWGAPPAL	140
SVGPI	ISYYSI	YISPYSGYTY	AVGYAM	140
WGGALI	ISYYSM	SISPYYGYTS	GYYYHGGGL	140
YSHLI	ISYSYI	SISSSYGYTY	AWYYWSSWYGGGGF	140
AVYSLF	IYSSSI	SIYPSYGYTS	VGHYWSWWYGF	139
YYAPI	LSYYSI	SIYPYYGSTY	GYYFYYAHYWHGM	139
GYAWYSSLI	IYYSSM	SIYSSYGYTY	GAWPPWDYSHSGM	138
SFFWPF	ISYYYM	SISPYSSYTY	YFSYSGWYAM	138
SSYSLI	LSYYSI	SIYSYSSSTS	YSFAFYGVSYAM	138
YYVFSLF	LSYSSM	SIYSYYGYTS	GYWSWGSSPYFGM	138
YYYWAPF	ISSYYI	SISPSSSSTY	WGGFYHYSGI	137
WYWHSGPI	LYYYSM	YISPYYGYTY	ASWGGGF	136
YYGWFHVPF	LSSSSM	YIYPSYGYTY	APWGVGM	136
AWYGPF	ISYYSI	SISSYYGYTY	GGWYGM	135
GYFGLF	ISYYSM	YIYPYSGYTY	TVRGSKKPYFSGWAM	135
SGGLI	LSYYSI	SIYSYYGYTS	VPAWYYAYGM	135
SVYSYSF	LSYSSI	SISSYSSYTY	SYGM	135
YYGWFHVPF	LYYSSM	SIYSYYSYTS	SFYWVFSAW	135
PGASGLI	ISYYSM	YISSYYGYTS	AGWYGI	134
YAGHWALI	LYYSSM	SIYSYYSYTS	AVGYAM	134
SGYLF	ISSSYM	SIYPSYGYTY	YYGYVYASAM	133
PGYAPI	ISYYSI	SISSYYGYTS	GGWYGL	132
SSYSLI	ISYSSM	SIYSYYGYTS	SPYYHGL	132
SVGPI	IYSSYI	YISSYSGYTY	GYWGAWPPAGSHAM	132
AWYVPI	LSYSSI	SIYPYYGYTS	AVGYAM	131
SWGFALI	ISYYSI	SIYPYYGYTY	PYWFYYYSGPPYAL	131
SWWGSPI	IYYYSM	SISSYYGSTS	FWWVGWVYPSFAL	131
GSYWVPF	IYYSSI	SISSYSGYTY	PYWSWPYWPYGAM	130
GWYYPAGPI	ISYYSM	SISPYYGYTY	FSFFYSAGM	130
GYYYPI	ISYYSM	YIYPYSGYTY	TVRGSKKPYFSGWAM	130
SSYSLI	ISYYSI	SISSYYSYTS	SGF	130
AFWAYYPI	ISYYSI	SIYSYYGSTY	VYWAWGSGWSGAL	129
WGYSSHLI	LSYYSI	YISPYYGYTY	YASVYVWWAYGPAL	129
YSYLI	LYSSSM	SISPYSSYTS	GYPWFAM	129
YYGWFHVPF	LYYSSM	SIYSYYSYTS	DVGYAM	129
SSYSLI	ISYYSM	SIYPYYSYTY	SWGGWYSVYVWSAM	127
YWASLF	LSYYSI	SISSYYGYTS	YGWVGM	127
GGWGVHLI	ISYYSM	SIYPYYGSTY	PWFWHYHYSYYPSHAF	126
YYGWFHVPF	LYYYSM	SISPSYGYTS	YWAGYHSSAF	126
SGFYPI	LSYYSI	SISSYYGYTS	GGM	125
SSYSLI	LSYSSM	SIYSYYGYTS	SPYYHGM	125
SSYSLI	LYYYSM	SIYPYYGSTY	PSYWWSAGWGYFGSGYVGL	125
SYWHSHPI	LSYYSM	SIYPYYGYTY	VYWWYYSPSGSGF	124
YYGWFHVPF	LYYSSM	SIYSSYGYTS	GHGVAL	123
AVSWYWGLI	LSYYSM	SIYSYYGYTY	GGVGYWSYGL	122
SSGWPF	ISSYSI	SIYSYYGYTS	GYPAM	122
GSWYPI	LSYYSM	YIYPYSGYTY	SGWYSYGM	121
GSYLI	LYYSSM	SIYSYYSYTS	AVGYAM	121
GPYPI	LYYSSM	SISSSYGYTY	HSAAGYYGWGGPYAAAL	120
SSGSVPGLI	IYSSYI	YISSYSGYTY	GYWGAWPPAGSHAM	120
WPGLI	IYSSSI	SIYSYYGSTY	GPWWAF	120
YSAYWSLI	LYYYYI	SISPYYGSTS	YFYWGAYGWAYGL	120
WGGALI	IYSSSI	SIYSYYGSTY	GPWWAF	119
SAYWSSPLF	LYSSSI	SISPYSSYTY	SSAL	118
SSYYYYGLF	ISYSSM	SISSYYGSTS	GYAAM	118
WFGWYPI	FSSSSI	SISSSYGYTY	YSHSSGL	118
SSWWLI	ISYYSM	SIYPYYSYTS	GYFYYAASAGSGF	117
WAYGGYPI	LSYYSI	YISPYSSYTY	WGGYWWHWSYGL	117
SAWLI	LYSYYM	SIYPSSGYTS	YYWFWYVAWSAVSYGM	116
SSYSLI	LSYYSI	SISSYYGYTS	FAWSGM	115
SYYFPI	ISYYSI	SISSYYGYTS	SGM	115
AYYASPALI	ISYYSM	SIYSYYGSTY	YYWHWGHSGYGHGM	114
GSWYYGLI	ISSSYI	YISPSYSSTY	TVRGSKKPYFSGWAM	114
HASSYPI	LSYSSI	YISPSYGSTY	HSHSAL	114
WYYYPI	LSYYSI	SISSSYSSTS	YAPYVGSYYSYYPSGYGL	114
SSYSLI	FSSSSI	SIYPYYSSTY	GPWWAF	113
SSYSLI	ISYSSI	SIYSYYGYTS	GYYWYYSHASGGL	113
SSYSLI	ISYYSM	SIYSYYGSTS	AYWVYWHWSAVPGF	113
SSYSLI	IYYSSI	SIYSYSSYTS	SFAGWASYAF	113
YWSYLI	IYSSYI	YISSYSGYTY	PPAGSHAM	113
YYYPI	LSYYSM	SIYPYYGYTY	HGSYWWWWASGF	113
GYYGVALF	IYSSYI	YISSYSGYTY	GYWGAWPPAGSHAM	112
YFGGLF	ISYSSM	SISPYYGSTS	YFPGWWFSFAM	112
SFSYWHGPI	ISYYSI	SIYSYYGSTY	AGWPSGWYAYWAL	111
SSGSVPGLI	ISYYSM	SISPYYGYTS	GYYYHGGGL	111
SWGHYGPI	LSYSSI	SIYSYYGSTY	FGWAWGWWSWYGL	111
VSHYPI	LYYYSM	SISSYYGYTY	SAPYHAWYAYYGAF	111
YGHYGFYLF	ISYYSI	SIYPYYGYTY	YYWFFHPYSAL	111
YHGAWSLI	LSYSSM	SIYPYYGSTY	SWYHYYWSWGYPAM	111
YSHYSHYPI	LSYYSM	SIYPYYGYTY	YGWGHGWYFSVAGF	111
YWSYLI	LSYSSI	SIYPYYGYTS	WHPYHYSVFAL	111
GAGLI	IYYYYM	SISPYYGYTY	GWHPYVYWAWSWAPGL	110
SHYYGLF	ISYSSI	SIYSYSSYTS	WGWPSWYYPSGL	110
SSYSLI	LSYSSI	SIYPYYGYTS	WHPYHYSVFAL	110
WSYSLI	ISYSSI	SIYPYYGYTS	YVFWWGGI	110
YPGYYAPI	IYSYSI	SISPYYSYTY	AVGYAM	110
WGGALI	IYSSSI	SIYPYYGSTS	SCYWVFSAW	109
YSYSPI	IYSSSM	YISPYYGYTY	YGWGAGL	109
PGASSYPLI	LSYYSI	SIYSYYGSTY	AGWWYYSSYYSAGM	108
SGGHSLI	ISYYSM	SISSYYGYTS	YAPYPSWFHSAM	108
YPYPAGLI	LSYYSM	SIYPYSGYTS	YFYYYHWHSSAFAL	108
YSSYHPI	LSYYSM	SISSYYGYTY	WPGAYWISHSWGM	108
ASSFSPI	LSSYSM	YISPSYGYTY	AYYSYWHSAYSYAM	107
AYFYGPF	LYYSSM	SIYPSSSSTY	WWSFGYYYYGWHGM	107
GYYGVALF	IYSSYI	YIYSYYGYTY	AVGYAM	107
SPFWPI	ISYYSI	YISSYYGYTS	SGWHGM	107
SSYSLI	LSYYSM	SIYPYYGSTS	SFVVGI	107
YAYLF	LSYSSI	SIYPYYGSTS	SWGYGWPSYAF	107
YWYYFPI	ISYSSI	SISPYYGYTY	WYAGWYYYGF	107
GSYAGGLI	ISYSSM	SIYPYSGYTY	GYWWFYFYHAM	106
SYHGLI	LSYYSM	SISSYYGSTS	YAGYGHWWAVGYGF	106
YAWLF	ISYYSM	SIYPYYGSTY	YVSHYYWYHVGF	106
AYGLI	LSYYSI	SISSYYGYTS	YSWAAI	105
SSGPSWLI	ISYYSM	SIYSYYGSTY	GYWGYFGYSFSGM	105
SSYSLI	LSYSSI	SIYSYYSYTS	SPYYHAF	105
SYHPI	LYYSSM	SIYPYYSYTY	SGF	104
YSYAGGGPI	ISYSSI	SISPSYSYTS	WGFWVYHSSGHGL	104
PYGGYLI	ISSYSM	YIYPSYSYTY	YWGGAL	103
SGYPI	ISYYSI	SISSYYGYTS	GGWSGL	103
SSYSLI	LYYSSI	SIYSYSGYTY	GYWWYYFSGGYYAL	103
GYSHLI	LSYSSM	SIYPYYGYTY	GGSYGYVWYYPYSSAM	102
SAFSLF	ISYSSM	SIYPYYSSTY	GPWWGM	102
SSGVPYVPF	LSYYYM	SISSYYGYTY	SAL	102
SSYSLI	FSSSSI	SISSSYGYTY	GYWYWPYWSAM	102
SYYPI	LYYYSM	SISPYYGSTY	WGWWWSGSGGYGI	102
YWSYLI	IYSSYI	YISSYSGYTY	GYYYHGGGL	102
GYSFGGYPF	LYYSSM	SIYSYYSYTS	AVGYAM	101
SSYSLI	ISYYSM	SIYPYSGYTY	YGWSWYFYYAM	101
SSYSLI	ISYYSM	SIYPYYGYTS	SSYYHAM	101
SSYSYYGLF	IYYSSM	SIYSYYGYTS	GYSAL	101
AHSLI	LYYYYM	YISSYYGYTS	SPYPYAWFYPPSAM	100
GAGSLF	LSYYSI	SISSSYSYTS	YWWGYWASAM	100
HHWGVPI	LYSSYI	SIYPSYSYTS	AWGHPGL	100
SHYLF	ISYYSI	SISSYYGYTS	YAWVGI	100
GSYAPI	ISYYSI	SISSYYGYTS	AGYYGL	99
SSYSLI	IYYYSM	SISPYYGYTS	YWHGSWSSGM	99
SSYSLI	IYYYYM	SIYPSYSSTS	SPVAWVYGL	99
SVYGLI	ISYYSI	SISSYYGYTS	GSWVGM	99
YGGYSGPF	ISYYSM	SIYPYYSSTY	WGSWPGGWWFVPAL	99
YYAYSSGLF	IYYYSM	SISPYYGYTY	YWYGAHGHGF	99
YYGWFHVPF	LYYSSM	SIYSYYSYTS	HYWPWYYSGAM	99
YYSHPI	ISSYYM	SIYPYYGYTY	GAYAAWYYPSYHYPGGGM	99
ASSSPF	ISYYSI	SISSYYGYTS	AGWAGL	98
SSYSLI	LSSSSM	YIYPSYGYTY	APWGVGM	98
YGVVLF	ISYSSI	SIYSYYGSTY	GGGWWWGSSSGGM	98
AGHLI	ISYYSI	SIYPYYGSTY	GVWYYSYWAWGYGM	97
GGSSVSYPF	IYYSSM	YISPYSSYTY	YVGSAPYWWGWYWSGGL	97
SSSYSGPI	ISYSSI	SIYPYYGYTS	HPFYFYHPGYGGGF	97
SYSGHPI	LSYYSM	SIYPYYGYTS	FYYSYGAWSHAI	97
WSGSYGFLF	IYSSYM	SISSYYGYTY	SSSSAL	97
YGWYGSAPF	IYSSSM	SIYPSSSYTS	SYGWHPHASAYWAM	97
YYGWFHVPF	LYYSSM	SIYSYYSYTS	GYYSGGL	97
AGASYPI	IYYYSI	SISPYSSYTY	PYGYHYPYYPWWYSGAF	96
YYWLI	LSYYSM	SIYSYYGYTY	FSWFWHSAI	96
YYWWHWFPI	FSSSSI	SISSSYGYTY	GGGGM	96
HYVYPLI	ISYSYM	SISPYSSYTS	YGYFAF	95
SSSPLI	ISYYSM	SISSYYSSTS	YFPWPGWWASGF	95
SSVPI	LSYYSM	SISPYYGSTY	YGGWWSSYAWYVGM	95
SSYSLI	LSYSSM	SIYPYYGYTS	SPWYSAL	95
YWSYLI	IYYYSM	SISPYYGYTS	YWHGSWSSGM	95
AGYLI	ISYSSI	SISSYYGYTS	YYWVGM	94
AHSHVLF	ISYYSM	SIYPYYGYTY	YHPGWFYGPAYAM	94
GHPPI	IYYYSM	SIYPYSGSTY	YVPYYYWWASHYGM	94
SHAFPF	LYSSYI	SIYSSSSSTY	GYGWVSSHGGWYAYAAAL	94
YPGLF	IYYSSM	SIYPSYSSTY	SSYGYSWSSSGL	94
SGYLF	ISYYSI	SISPYYGYTS	AGWYGL	93
SSAGHLI	ISYYSM	SIYSYSGSTY	GGWPSYGFYSHWAI	93
SVSSVLF	LSYYSI	SIYSYYGYTY	YSGHSWWGSAM	93
YSSYYPI	ISYYSM	YISPYSGYTY	FSWSWFGYGM	93
YVSHYLI	LSYYSI	SISPYSGSTY	YYWYWVYYHAM	93
SYYLI	ISSYYI	SIYPYYGYTY	SSYSGYYYPWAWAYGM	92
YWSYLI	LSSSSM	YIYPSYGYTY	APWGVGM	92
YYGWFHVPF	LSYYSM	SIYPYYGYTY	PPSYYSGYYASYAL	92
FPSLI	ISYYSI	SISPYSGYTS	YVPWYSYVHFHWGM	91
GSSPYPF	IYYYSM	SISSYSSYTY	AGYSPWSYAI	91
SSYSLI	ISYYSI	SIYPYYGSTS	SFWAGWFGYPSYAL	91
SWYSYPPF	LYYSSM	SIYSSYGYTY	SVVGGGYYSYVYGM	91
SYPALF	LSYYYI	YISSYSGYTY	SSYSWYFGSYYAM	91
VWSYSHPI	ISYSYM	SISPSYGYTS	AWYYWWYGWASYHHAL	91
YWSYLI	IYSSYI	YISSYSGYTY	GPWWAF	91
GGWFPF	LSYYSI	YIYPYSGYTY	YVPWVGYWWVSAHSAM	90
SGYSFPI	ISYYSI	SISPYYGYTS	HFWVGI	90
SSYSLI	ISYYSI	SIYSYSGYTY	LLLTLTTTLL	90
SYGSSWVPF	IYSSSI	SIYPSYGYTS	ASGYAL	90
GGYPI	IYYYSM	SIYSYYGYTS	YYWPWFYGYPHAF	89
SAYYSGLI	LYYSSM	SIYSYYSYTS	AVGYAM	89
SSYWGVPF	LSYYSI	SISSYYGYTS	SSWVGI	89
SYWYALI	IYSYYM	YISPYYSSTY	SYVGWAM	89
WYFSPSPI	IYYSSI	SIYSYYGYTS	WFPGGSYGYYYPGYSSAL	89
AWYPHVPI	ISYSYI	SISSYYSYTS	GAYASWWSGFGL	88
SSYSLI	LYYYSM	SISPYSGSTY	VHWFYYAAPGYGASHGL	88
WPGLI	IYSSSI	SIYPYYGSTS	SFYWVFSAW	88
WSFSPI	LSSSSM	YIYPSYGYTY	AVGYAM	88
HWHLI	ISYSSI	SIYSYSGSTS	VWGWFSYSHSSYAM	87
SSGSVPGLI	IYSSSI	SIYSYYGSTY	GPWWAF	87
SSYSLI	LYYYSM	SISPSYGYTS	YWAGYHSSAF	87
WYHGLF	ISYYSM	SISPYSGYTS	YADWWWASYDAM	87
YWSYLI	LSYYSM	SIYPYYGSTS	SFVVGI	87
YYGWFHVPF	LYYSSM	SIYSYYSYTS	AVG*AM	87
GPHYGPI	LSYSSI	SISPYYSYTS	YWFFYGVPYGM	86
GSGAHHALI	ISYYSI	SISPYSGSTY	WSVSYWVGSSYGM	86
GSYLI	LSSYSI	YISSYYSYTY	SPGWGAWWGL	86
SAYGLI	LSYYSM	YISPYYSYTS	GGM	86
SHYYAPI	LYYSSM	SIYSYYSYTS	AVGYAM	86
ASYHYYGLF	LYYSSI	SIYSYYGYTS	GYSAM	85
SSWYPF	IYSSSM	SISPYYGSTY	GVSFYVHYGM	85
SVGPI	ISYYSM	SISPYYGYTS	GYYYHGGGL	85
SYGYYPI	ISSYSI	SIYPSYGSTY	AVAWSYVYGM	84
YAYLI	ISYYSM	SIYPYYGSTY	GYWYYYYYSVWSGL	84
YSAHYGSPI	ISYYSM	SISSYSGSTS	YVSSAPGYWWAAGM	84
YSYSPI	ISSSSI	YIYSSYGYTY	GAWGAGL	84
YWSYLI	IYSSYI	SIYSYYSYTS	AVGYAM	84
SPYYYGYPF	ISYYSI	SIYSYSGSTY	ASSPWHWWGAPGAL	83
WGYALI	ISYYSM	SIYPYYGYTS	YGGYGYVFYWSSGWAM	83
GYHYPI	LSYSSM	YIYPYSGYTY	TVRGSKKPYFSGWAM	82
HSYYYHSLI	LSYYSM	SISPYSGSTY	SGYWYWPYSAM	82
SASSPLF	LSYYSM	SIYSYSGYTS	YSGVFPHYVSGL	82
SYHPI	LSYSYI	SIYPYYSYTY	HYSGSPGL	82
YWSYLI	LYYYSM	SISPSYGYTS	YWAGYHSSAF	82
YYGWFHVPF	LSYYSI	YIYPSSGYTY	SYSYGYWGF	82
FSGSLI	LYSYYI	SISSYYGYTS	GGYPSYYHVHGAAYVYGGM	81
SGGAHSLF	ISYYSM	SISSSYGSTY	YPWWWYPSAL	81
SSYSLI	ISSSYI	SIYPSYSYTY	ASHAYHHSVWGL	81
SSYSLI	IYYYYM	YISPYYGYTY	SSYYHSWWAPGGGM	81
SYGLF	FSSSSI	SISSSYGYTY	SSGYYYGSAM	81
WFSSSHPF	IYYSYM	SIYPYYGSTS	SYSAL	81
SSVYYYGLF	LSYSSI	SIYPYYSYTS	GYSAM	80
SWSGASLF	IYSYSI	SIYSYSGSTY	YYASYYYSYGYGL	80
WPGLI	IYSYSI	SISPYYSYTY	WSGM	80
YYGWFHVPF	LYYSSM	SIYSYYSYTS	AYHHWWYYWFVYPAYGSAL	80
GSWLI	LYYSSM	SIYSYYSYTS	AVGYAM	79
GWGLI	LYYSSM	SIYPSYSYTS	VYYWSAM	79
SSYSLI	LSYYSM	SISSYYGYTS	FGWFGM	79
SSYSLI	LYYSSM	SIYSSYGYTS	GHGVAL	79
SWHYAYSPF	LSYYSM	SIYPYYGSTY	YAGGGM	79
SYSWPI	ISYSYI	YISPYYGSTY	WAM	79
WSYLI	IYSSYI	YISSYSGYTY	GYWGAWPPAGSHAM	79
YAFLI	LYYYSM	YISPYSSSTY	AYYFYYSPPHFYAL	79
YWSYLI	IYYSSI	SIYSYSSYTS	SFAGWASYAF	79
GSVYYPI	LYYSSM	SIYSYYSYTS	AVGYAM	78
SGSYPSVLI	ISYYSM	SIYSYYGSTS	YFWSSWHVPAYAVSSGM	78
SVPPI	ISYSSI	SISPYSGSTY	WHWYYYAPVYHAAL	78
SYWWYGGPI	ISYYSM	SIYSYYGSTY	SGWHWWVSAL	78
YPGYYAPI	IYSSYI	YISSYSGYTY	GYWGAWPPAGSHAM	78
YSYGSLF	LYYSSM	SIYSYYSYTS	AVGYAM	78
YYALF	LSYYSI	SIYSYYGYTY	GSSPWHWWSWYVGM	78
AYSLI	LSYYSI	SISSYYSYTS	AGWAGF	77
HSSLI	LYYSSM	SIYSYYSYTS	AVGYAM	77
SSYSLI	ISYSSI	SIYSYYGYTS	SSGYGSGYGAI	77
SSYSLI	LSYYSM	SIYSYYGYTS	ASAYYYSGAYHAM	77
SSYWPI	ISYYSM	SISPYSSSTS	HPGWYVWWSSAGAI	77
SYGLI	LYYSSM	SIYSYYSYTS	AVGYAM	77
VGWSPI	IYYSSI	SIYSYSSYTS	AVGYAM	77
WGGALI	IYSYSI	SISPYYSYTY	WSGM	77
YYGHWLF	LYYSYM	YISPSYGYTS	SSVYGGGI	77
ASAYFGALI	LSYYSI	SIYSYYGSTY	SYWASWHSYHVSYYAL	76
AYWFLF	ISYSYM	SIYSSYGYTS	SPSPWVSYPWAL	76
GYWHLF	ISYYSM	SISSSYGSTY	VVPGPYWYYWWGVYGF	76
GYYYPI	LYYSSM	SIYSYYSYTS	AVGYAM	76
SSHSSPF	ISYYSI	YISPYYSYTY	GPWWGDPGF	76
SYSLI	LYYSSM	SIYSYYSYTS	AVGYAM	76
YPPYGSLI	IYYSYM	SISSYYGYTS	WYYGAM	76
YYFLI	ISYYSM	SIYPYYSYTY	HVSWSYGFYPVFYGVIAL	76
YYGSVT	LYYSSM	SIYSSYGYTS	GHGVAL	76
ASYLI	IYYYSM	SISPSSSYTS	GGHYWPGYGWSWYVVPGGL	75
AWYVPI	IYSSYI	YISSYSGYTY	GYWGAWPPAGSHAM	75
GFYFPI	ISYYSI	YISSYYGYTS	SGL	75
HYYHLI	LSYSSM	SIYPYSGYTS	YYWWFHYYSAM	75
PWFPI	LSYYSI	SISSYSGSTY	HYPHYWGYVAYGAL	75
SSYSLI	ISYYSI	SISSYYGYTS	VGF	75
SYYLI	ISYYSM	SIYSYSGSTY	VGWWWSHVGSYAL	75
YGAPI	ISYYSM	SISSYYGYTS	AGWVGL	75
GSYSYPI	LSYYSI	SISSYYGYTS	SGF	74
GWYLI	ISYYSI	SISSYYGYTS	SGL	74
VSPYHYPF	ISYYSI	SISSYYGYTY	SGWWYWSGSYGWAL	74
WPGLI	ISYYSI	YISPYSGYTY	HYWPWYYSGAM	74
YWSYLI	IYSSYI	YISSYSGYTY	WSGM	74
YYGWFHVPF	LYYSSM	SIYSYYSYTS	SFVVGI	74
GYYGLI	LYYSSM	SIYSYYSYTS	AVGYAM	73
HAGASYGPI	LSYYSI	SIYSYYGSTY	YPHFYYSSAF	73
SFGHVSLI	FSSSSI	SIYPYYSSTY	GPWWGF	73
SGSPI	IYYYSI	SIYPYSSYTY	GYGGSYWGL	73
SSYSLI	FSSSSI	SIYPYYGSTY	GPWWAL	73
SSYSLI	ISYYSM	SIYPYYGSTY	GYWSYYAFHVSAL	73
SSYSPI	IYSSYM	YISPSSSYTY	HYFSGWYAGF	73
YSSVLI	LYYSSM	SIYSYYSYTS	AVGYAM	73
HSGSGVPI	LSYSSM	SIYPYYSYTS	VGWYSSWWGYSPAGGM	72
SGGLF	ISYYSM	SISSYYGSTS	FVPHSFSYWSHVGM	72
SPPWHGGLI	LSSYSM	SIYPYYGSTY	YAASYYFWFWVPAL	72
SSYWPI	LSYYSI	SIYPYYGSTY	YGWYVVPYYAM	72
SVGPI	IYSSSI	SIYSYYGSTY	GPWWAF	72
YAYPF	LSYSSM	SISSYYSYTS	SGWYGM	72
YSWLI	LSYSSM	SIYSYYSYTY	GVWHYAM	72
ASSSPF	ISYSSM	SISSYYGSTY	WWWSGWYYHAM	71
AWWVGAPI	LSYYSI	SIYPYYGYTS	VGGWYASWYSGF	71
GHHHHPI	ISYSSM	SIYSYSGYTY	AYVFYSVYYGL	71
GHWSPI	LSSSYM	YIYPSYGYTY	YAWGSGM	71
SSYSLI	IYYYYM	SIYSYYSSTY	SWYHFPYGGM	71
SSYSLI	LSYYSM	SISSYSGSTS	AYWHYYYSVYGGGM	71
SWYGWLI	ISYSYM	SIYPSYGYTS	FHSYAAM	71
PVYWGHLI	IYSSSI	YISSYYGYTS	YWYWPYYAWGVPAL	70
SSYSLI	FSSSSI	SIYSYYGYTS	SPYYSAM	70
SSYSLI	ISYYSM	SIYPYSGSTS	YGWSSWYGGRGSGM	70
SSYSLI	IYSSSI	SIYSYYSYTS	AVGYAM	70
YSYGLF	ISSSSI	SIYPYYGSTY	AWAF	70
YYGWFHVPF	FSSSSI	YIYPYYSSTY	AAWYGSYGM	70
YYSVYLI	LYYSSM	SIYSYYSYTS	AVGYAM	70
SGSYSPF	ISYYSI	SIYSYYSYTY	YPYAFWAFGPAGM	69
FYYYSLI	LSYYSM	SIYSYYGSTY	GYWYYSSAHPGAL	68
GYFYPI	LSYYSI	SISSYYGYTS	SGM	68
GYWHLI	LSYYSM	SISSYYSYTS	SGWYSGF	68
WGGALI	ISYYSI	YISPYSGYTY	HYWPWYYSGAM	68
WPGLI	LYYYYI	SISPSSSYTS	AYHHWWYYWFVYPAYGSAL	68
SPPYAGVPI	ISYYSI	SISSYSGSTS	SGSSYSWWAVYYGM	67
SYYYPF	ISYSSM	SISSYYGYTS	SGWYGM	67
VGWSPI	IYSSYI	YISSYSGYTY	GYWGAWPPAGSHAM	67
YWYSGGPF	LSYYSM	SISSYSGSTS	ASGYGVYSSFWSPSGWYAF	67
YYVHSLI	LYYYSI	SISSYSSYTY	GHYWYGYYSGM	67
GHSFLI	ISYSYM	SIYPYYGYTS	YWASYAM	66
GYVPI	LSYYSM	SIYPYYSYTY	YYWHWWPYSAL	66
GYYGVALF	ISYYSM	SISPYYGYTS	GYYYHGGGL	66
SFGGYGGPI	ISYYSM	SISSYSGSTS	WGWSYFGYGGM	66
SSYSLI	ISYYSM	SIYPYYGSTS	YGWWWSSGYYAL	66
SSYSLI	IYSSSI	SIYSYYGSTY	GPWWAFD	66
SSYYGLI	ISYYSM	SIYSYYGSTS	GWWSGWGSPSHYWYVPSGM	66
SYWWLI	LYYYSM	SISSYYSSTS	SYAHSSASF	66
YFSLI	ISYYSM	SIYPYYGYTS	GYWVSFWHYGYYAL	66
YYGWFHVPF	ISYYSI	SISSYYGYTS	VGF	66
YYGWFHVPF	LYYSSM	SIYSYYSYTS	CWLRY	66
GAHLI	IYYSYM	SISSYYGYTY	ITLLVTTVVL	65
SHAWVPI	LYYSSM	SIYSYYSYTS	AVGYAM	65
SHFYYPI	ISYSYM	SISSYYGYTS	WYYGGM	65
SSYSLI	LSYYSI	SIYPYYGYTS	YWYWWYSSPPSGGL	65
WGGALI	IYSSYI	YIYSYYGYTY	GYYSGGL	65
YGYYSWPI	LSYYSI	SIYSYSGSTY	AHWSWYYGFGL	65
YVHLI	IYYYSM	SISPYYGYTS	AVGYAM	65
SHAYGALF	LSYYSM	SIYPYYGSTS	AVGYAM	64
SSYSLI	ISYSSI	SIYSYYSYTS	PYYYYSWAYGYYAM	64
SSYSLI	ISYYSM	SIYPYYSYTY	HYWWYYGVPSAM	64
SSYSPI	ISSSSI	YISSSYSYTY	YGWGVGL	64
WPGLI	IYSSYI	YIYSYYGYTY	GYYSGGL	64
WSYSLF	IYYYSM	SISPYYSYTS	SYHYGWGF	64
YGPGFLI	ISYYSM	SIYPYYGYTY	FYGYSYWWGPHAWAAL	64
YYGWFHVPF	LYYSSM	SIYSYYSYTS	WHPYHYSVFAL	64
AWYVPI	ISYYSM	SISPYYGYTS	GYYYHGGGL	63
AYSGHLI	ISYSSI	SIYPYYGSTS	GWFSYWGYWYFGM	63
WVGSFAPI	LSYYSI	SIYPYYGSTY	YASWFWHPHGL	63
WYYALF	LYYYYI	SIYPYYGYTS	GYGGF	63
YGYWHLI	LYYSSM	SIYSYYSYTS	AVGYAM	63
YSGLI	LSYSSM	SIYSYYGYTY	YSPWYSSVGFGAF	63
YYWAPPI	ISYSYI	SIYSYYGSTY	YAHPYGM	63
YYYSSHPI	IYSYSI	YIYSSYGSTS	SAWVWGAYAI	63
GSWLI	IYSYSI	YIYPSYGSTY	SSWVGSYGF	62
GSYLI	LYSYSM	SIYSSYSSTY	SPGHGWWGI	62
GYHYPI	ISYSSM	YIYPYSGYTY	TVRGSKKPYFSGWAM	62
SHYLI	ISYYSM	SISSYYGYTS	VSWPGM	62
SPYLI	ISYSSI	SISSYYGYTS	ASWFGL	62
YGYGGYPI	LSYYSM	SIYPYYGSTY	YASYGAWWVGVVGM	62
FYGASLF	LSYYSM	SIYSSYGSTY	GYWFYYAPYPHGAL	61
FYSFSLI	ISSSSM	SIYSYYGSTY	GPWWGF	61
GAGYPI	LYYSSM	SIYSYYSYTS	AVGYAM	61
SPWPF	IYYYYI	SIYSSSSSTY	YSGWSWWWAGASAM	61
SSYSLI	IYYSSM	SIYPYYSYTS	YPYHYGL	61
SSYSLI	LSYSSI	SIYPYYGYTS	SPYYAGM	61
SSYSLI	LSYYSI	SIYSYYGSTY	YGFYHWGSGWAF	61
SVHWYLI	IYSSSI	SIYSYYGYTS	SGWSAGHYWYAVSGSYAL	61
WWSAAASLI	ISYYSM	SIYSYYGSTY	YYWSFSGYYAM	61
YWSYLI	IYSSYI	YISSYSGYTY	SFYWVFSAW	61
YYGWFHVPF	ISYYYM	SIYPYYSYTS	YSWYWYGL	61
AWGSHPI	LYYSSM	SIYSYYSYTS	AVGYAM	60
GSYYHPF	IYSSYM	YIYSSSGSTY	SGYPWSYSYHGF	60
SHAHYPF	ISYYSM	SIYSYYGSTY	VSSAYFYHYGAL	60
SSYSLI	ISYSSI	SIYPYYGYTS	SPFYSGL	60
YPGYYAPI	ISYYSM	SISPYYGYTS	GYYYHGGGL	60
YYGWFHVPF	ISYYSM	SIYPYYSSTY	YPSWYYAFGM	60
AGYGSYPI	LSYYSM	SIYPYYGSTY	GYWYLWASWGHFGL	59
GSYHGGLF	IYYYSM	SIYPSSGSTY	YGYASSYYYAYGM	59
GYASYLI	LSYYSI	SIYPYYGYTY	YGWFYYYYSYGL	59
SAVPPF	LYYSSM	SIYSYYSYTS	AVGYAM	59
SSYSLI	ISYYSM	SISSYYGYTS	YSWVGL	59
SSYSLI	LSYYSM	SIYPYYGYTS	PSYWWSYGGSSWAM	59
SYWYPI	ISSYSI	YISSYSSYTY	VSPSWGYPSWVYGWVPSGI	59
YSFLI	ISYSSM	SISPYYSSTY	SHGWYVAYYAM	59
YSFLI	IYYYSM	SISPYSGSTY	AVGYHGWGWWGM	59
YYGWFHVPF	LSYYSM	YISPSYGSTY	YYWGGM	59
YYGWFHVPF	LYYSSM	SIYSYYSYTS	APWGVGM	59
AASPI	LYYSSM	SIYSYYSYTS	AVGYAM	58
AYAPF	LSYYSI	SIYPYYGSTY	VGWYYWGGAAAM	58
GHYLI	LSYYSM	YISSYYGYTS	GAWVGM	58
GWGLI	LYSSYM	SISPYSGSTY	YWYWGFWYVGM	58
PGSLI	ISYSSI	SIYPYSSSTY	YAYAYFGYYGM	58
SSYSLI	LSYYSM	SIYPYYGYTY	PPSYYSGYYASYAL	58
SVSAGLI	ISYSSI	SIYPYYGSTY	AYYWYGWASGHYAL	58
YGFGWYSPI	ISYYSM	SIYSYSSYTY	GYWYPWYSSWHGM	58
YGSWALF	LYYSSM	SISSSSGYTS	PSAWYYGM	58
FYYHLI	LSYYYM	SISPSSSSTS	WASYYAYFYYYYGAL	57
SGGPI	LYYSSM	SIYSYYSYTS	AVGYAM	57
SSYSLI	ISYYSI	SIYSYYSSTS	GYWYFSYWFYAM	57
SSYSLI	IYYYSI	SISSSYGYTY	YPYWYYPHGM	57
VGGYVPI	ISYSSM	SISSYYGYTY	YVYGAGYWGAM	57
WHGSSLI	ISYYSI	SISSYYGYTS	VSWSGM	57
YHGPI	LYSSSI	YIYSYSGYTY	SGGGWSWAGM	57
YSYAPI	ISYSYI	YIYPYSGYTY	SHWHFAL	57
YSYYPI	LYYSSM	SIYSYYSYTS	AVGYAM	57
YYGWFHVPF	LYYSSM	SIYSYYSYTS	AVGYAL	57
FHGVHYLF	IYYYSM	YIYSSYGSTY	AYGSGSWWGM	56
GFVPI	ISYSYI	SIYSSYGYTS	YWYVYGM	56
HVWFLI	LSYYSM	SIYPYYGYTS	GYFWFGASHYYAM	56
PYAAYYLF	LYYSSM	SIYSYYSYTS	AVGYAM	56
PYSSGSVPI	ISYSYM	SISPSSGSTS	GYWWGYYGM	56
SSGWSGAPF	LSSSSM	SIYPSSGYTS	SSAM	56
SSYFLI	IYYSSM	SIYPYYGSTY	GPWWAF	56
SSYSLI	ISYSSM	SIYPYYGYTS	SPYYHAI	56
SSYSLI	LSYYYM	SISSSYGYTY	APWWGYYYSWSFGM	56
YSVHYLI	ISYYSI	SIYSYSGYTY	WGWYWAHAHGL	56
YSWYPI	ISYYSM	SISPYSGSTY	AGSWYSWPYYAL	56
YWSYLI	IYSSYI	YISSYSGYTY	HYWPWYYSGAM	56
YYGWFHVPF	LYYSSM	SIYSYYSYTS	YWHGSWSSGM	56
ASSWYPI	ISYYSM	SIYPYYGYTS	HYWYFYSYVGF	55
SGHYYPI	ISYYSI	SISSYYGYTS	SGM	55
SSGSVPGLI	IYSSSI	SIYPYYGSTS	SFYWVFSAW	55
SSYSLI	LSYYSI	SISSYYSYTS	SGWFAI	55
SWPLI	IYYYSI	YISPYSSYTY	SSYWGAWWSAGAF	55
WGGSVWSPI	LSYYSM	YIYPSSGYTY	WVSVGM	55
WSFSPI	IYSSYI	YISSYSGYTY	GYWGAWPPAGSHAM	55
WWAYSLF	ISYSSM	SIYPYSGYTY	YVGAAL	55
YSSLI	IYYYSM	SISPYSGSTY	PYWWYYSVGSSAL	55
YSWSPF	LYYSSM	YISPYYGYTY	VSAWHSYYGL	55
YSYSSSSPF	ISYSSM	SIYPYYSSTS	WSGWGHYFSSAYGL	55
YYGSYYSPF	LYYSSM	SIYSYYSYTS	AVGYAM	55
YYGWFHVPF	ISYSSM	SIYSYYGSTS	YVPFYSHWVAL	55
YYGWFPV	LYYSSM	SIYSYYSYTS	AVGYAM	55
AGWGYLF	ISYYSI	SISSYYSYTS	SGF	54
GPSAAAPI	ISYSSM	SIYSYYGYTS	PYWSWGWYSSHAAL	54
GSYLI	FSSSSI	YIYPYYSSTY	AVGYAM	54
GYYGVALF	IYSSSI	SIYSYYGSTY	GPWWAF	54
GYYYPI	LSYYSM	YIYPYSGYTY	TVRGSKKPYFSGWAM	54
SFHYLF	LSSSSI	SISSYSSSTY	SYAL	54
SGSYPF	ISYYSI	SIYSYYSSTY	GYWWWGASSPYGAF	54
SSGSVPGLI	ISYYSI	YISPYSGYTY	HYWPWYYSGAM	54
SSGVPYVPF	LYYSSM	SIYSYYSYTS	AVGYAM	54
SSYSLI	ISYSSI	SIYSYYGSTS	YAYHYFWSFYSYGL	54
SYAALI	LSSSSI	SISPYSSSTS	YHHWYSYFYYHYFAM	54
VGWSPI	ISYYSM	SISPYYGYTS	GYYYHGGGL	54
WFGWYPI	LYYSSM	SIYSYYSYTS	AVGYAM	54
WSSLI	ISYYSI	SISSYYGYTS	SGWVGF	54
WYYPI	LYYSSI	SIYSSSGYTY	YSYYHHGYGF	54
YSGLI	FSSSSI	YISSSYGYTY	GVVGGSAPGASGSWYGL	54
YYGSVTPF	LYYSSM	SIYSSYGYTS	AVGYAM	54
ASGPF	IYSYSI	SIYSYSGYTY	GASYYWYYSAWGSYYHAL	53
AYAAPI	IYYYSM	SISPSYGSTY	YSYWSWAYFYSSHSSAL	53
AYGGGYYLI	LSYYSM	SIYSYSGYTS	HGFWWSWGYGGM	53
GAGPF	LYYSSM	SIYSYYSYTS	AVGYAM	53
SSFVPF	ISYYSI	SISPYSGSTY	YWHWYAWSGFSGI	53
SSYSLI	IYSSSI	SIYSYYGSTY	GYYYHGGGL	53
VYVGPI	LSYSYM	SISPYSSSTY	HWSAL	53
YAGHWALI	LYYYSM	SISPSYGYTS	AVGYAM	53
YVHLI	IYSSYI	YISSYSGYTY	GYWGAWPPAGSHAM	53
YYGWFHVPF	LYYSSM	SIYSYYSYTS	TVGYAM	53
YYWHYSLI	LSSSYI	SISSYYGSTY	GYGYYGM	53
FWGLI	IYYSSM	SIYSYYSYTY	SYYYYYVPSYYGAM	52
PGPALF	ISYYSM	SIYSYYGSTY	GYWYFYGSPYSGM	52
SSGSVPGLI	IYSYSI	SISPYYSYTY	WSGM	52
SSYSLI	ISYYSI	SISSYYGYTS	SGM	52
SSYSLI	ISYYSI	SIYPYYGYTS	GHWSYGWSAYYSWHAYGI	52
VYYPI	LYSSSM	YIYPYYGYTY	WSGYAYPSAYSGL	52
WYSHAVLI	LSYYSI	SIYPYYGSTS	WSWHAFSSASWAM	52
YGGSLI	ISYYSM	SIYSYYGYTY	GYWSYYYYSYAAAL	52
YGHYWLI	IYYYSI	SIYPYSGYTY	WGWYWAGSSGL	52
YGYYSPHPI	IYYYSM	SIYSSYSSTY	SYSYYPFPYAGM	52
YWSYLI	IYSSYI	YISSYSGYTY	GYYSGGL	52
YYGWFHVPF	ISYSYI	SISSYYGYTS	WFYSGM	52
GYHYPI	ISSYSM	YIYPYSGYTY	TVRGSKKPYFSGWAM	51
SAYPLF	LYYSSM	SIYSYYSYTS	AVGYAM	51
SGSYGWPPF	LSYYSI	YIYSSYGYTY	AGFSGGWWSSSGAF	51
SSYSLI	LSYYSI	YIYPSSGYTY	SYSYGYWGF	51
SVGPI	IYSYSI	SISPYYSYTY	WSGM	51
VHYYYPI	ISYSSM	YISSYSGSTY	SGGYSHYYYWVPGGGGAL	51
WGGALI	IYSSSI	SIYSYYSYTS	AVGYAM	51
YGSSLF	ISYYSI	SIYPYYGSTY	YHSGYAFSSFAGM	51
YGSSLI	ISYYSM	SIYPYYGSTY	WSWWWSSFAI	51
YGVYLI	ISYSSM	SIYSYYGSTY	PSFHFYWYYYHYAL	51
YHYWYLI	ISYYSM	SISSYYGSTY	WGGWYWYGFSAL	51
YPSLI	LSYYSI	SISSYYGYTS	ASWYAL	51
YSSFPI	ISYSSI	SISSYSGSTS	SYPYSSWFHSGM	51
YWSASLF	ISYSSI	SIYPYYGSTY	PGYSYYAYYPYAL	51
YWSYLI	LYYSSM	SIYSSYGYTS	GHGVAL	51
GHFALI	IYYYSM	SISSSYGYTY	YPGHWYWWASYAM	50
GYFYPI	LYSSSM	YIYPYSGYTY	TVRGSKKPYFSGWAM	50
GYYYPI	IYSSSM	YIYPYSGYTY	TVRGSKKPYFSGWAM	50
SASWPGWLF	FSSSSI	SIYSSSGSTS	AYYHYYYSYYSGGF	50
SGSSLI	IYSSYI	YISSYSGYTY	GYWGAWPPAGSHAM	50
SSYSLI	ISSSSM	SIYSYYGYTS	SSAYSYSYWWYYSGAF	50
SSYSLI	ISYSSI	SIYPYYGSTS	GHSWASFWSWGI	50
SSYSLI	ISYYSI	SISSYYGYTS	FGWFGM	50
SSYSLI	LYSYSI	YISPYYGYTY	YYGYSGYGM	50
WPGLI	ISYYSM	SIYSYYSYTS	AVGYAM	50
WSAVLI	ISYSSI	SIYSYYSSTY	SGWYPSWFYYGF	50
WSFSPI	ISYYSM	SISPYYGYTS	GYYYHGGGL	50
WSSFFLF	LYSYYM	SISSSYGYTY	SYYGGF	50
WYYSLI	LSYYSI	SIYSYYGSTY	YSWPGAFWSHGI	50
YHSLF	LSYYYM	SISSSYGYTY	SGYVPAYGWAPAF	50
YSGLI	ISYSSI	SISSYYGYTS	GSWVGL	50
YVGLI	ISYYYI	SIYPSYGYTY	PSFWAWAYGSSSAM	50
YYGWFHVPF	LYYSSM	SIYSYYGSTY	GPWWAF	50
YYGWFHVPF	LYYSSM	SIYSYYSYTS	GHGVAL	50
SSYSLI	ISYSSM	SIYPYYGYTY	GYFYWHWGYYSSAM	49
SYFPI	LYSYSI	SIYSYSGSTY	YFSAYYYAWGSSYSYAL	49
VWGSPF	ISYYSI	SISSYYGYTS	SGF	49
YPGYYAPI	IYSSSI	SIYSYYGSTY	GPWWAF	49
YWSYLI	LSYYSM	SIYPYYGYTY	PPSYYSGYYASYAL	49
YYGSVTPF	IYSSYI	YISSYSGYTY	GYWGAWPPAGSHAM	49
YYGWFHVPF	LYYSSM	SIYSYYSYTS	SFAGWASYAF	49
SSYSLI	FSSSSI	YIYPYYSSTY	AAWYGSYGM	48
SSYSLI	LSYYSM	SISSYYGYTS	GSWHGL	48
SSYSLI	LYYSSM	SIYPYYSYTS	SPFYGGM	48
AYPSYPI	ISYYSI	SISSYYGYTS	GYGM	47
GSHASHLI	ISYYSM	SIYSYYSSTY	YGWYSYFHAHAAM	47
SSGSVPGLI	IYSSYI	YIYSYYGYTY	GYYSGGL	47
SVYPF	LSYYSI	SIYPYYGSTY	SSWGVPYYWYSPVSVSAF	47
SYALF	ISYSYI	SISSSYGYTY	YAWWHGAM	47
YSYLF	LYYSSM	SIYSYYSYTS	AVGYAM	47
YVSPI	ISYYYI	SISSSSSSTS	YVWSHWSHFAHAAM	47
YWSYLI	FSSSSI	YIYPYYSSTY	AAWYGSYGM	47
YYGWFHVPF	ISYYSI	SISSYYGYTS	SGM	47
YYGWFHVPF	LYYSSM	SIYSYYSYTS	AVGYTM	47
ASYLI	IYYYSM	SISPSSSYTS	YVVPGGL	46
AYSLI	LSYYSM	SISPYYSSTY	YHPYSSWFHYGM	46
GAALI	ISYYSI	SIYPYYGSTY	AYWVYGYYVYHAAL	46
GYSFGGYPF	LSYYSM	SIYPYYGYTY	AVGYAM	46
SSYSLI	ISYSSM	SIYSYYGSTY	GHSYVYAYSGM	46
SSYSLI	ISYYSI	SIYPYYGYTS	YYWSYGYHGWSGAM	46
SSYSLI	ISYYSI	YISPYSGSTY	GYWWFHYSPSYWFSPAAL	46
SSYSLI	LSYSYM	SISPYYSYTS	WYYHGM	46
SVGPI	IYSSSI	SIYPYYGSTS	SFYWVFSAW	46
SYHPLI	ISYYSI	SIYSYYGSTY	HYYYGSYYAYSSGM	46
VGSMFRSR	LYYSSM	SIYSYYSYTS	AVGYAM	46
WPGLI	ISYYSM	SISPYYGYTS	GPWWAF	46
WYHGWPI	LSYYSI	SIYPYYGSTS	PGSWSHFWYSYVAM	46
YSYSYPI	LSYYSM	SIYPYYGYTS	YAGVWWHYYSAF	46
YYSLI	ISYSSM	SIYPSYSYTY	IYYFYGM	46
AGSGVLI	ISYYSI	SIYSYYGYTY	SVYWSGWASSAAM	45
AWYVPI	IYSYSI	SISPYYSYTY	WSGM	45
GSWYYGYPI	LYYSSM	SIYPSSGYTS	FYSPWYWSSWHGWAYYYGF	45
PYHHGLI	ISYYSM	SISPYSGYTS	FSWVSWSAASSYGSSGM	45
SGWHYYSPI	ISYSSM	SIYPSSGSTY	YYGWWWGVAVPAF	45
SSGSVPGLI	LYYYYI	SISPSSSYTS	GYYYHGGGL	45
SSGSYLI	LSYSSI	SIYSYYGSTY	ASGYGWAPGGAYGF	45
SSSHYYPI	LSYYSM	SIYSYSGYTY	YGWGHSWYYSHWGGWAM	45
SSYSLI	IYSSSI	SIYSYYGSTY	GYWGAWPPAGSHAM	45
SSYSLI	IYYSYI	SIYPYSSYTY	YFGSWPPVFHAL	45
SSYSLI	LSYYSM	SISSYYGYTS	AGWFAI	45
SSYSLI	LSYYYM	SISPYSGYTY	PYFYWYGPGGYYAM	45
SYAYGLI	IYYSSI	YIYPSSGYTS	YWGFGL	45
WGALI	LYYSSM	SIYSYYSYTS	AVGYAM	45
WPGLI	ISYYSM	SISPYYGYTS	GYWGAWPPAGSHAM	45
YASSVGYPI	ISYYSI	SISPYYGSTS	FGGYYWWYAAAGSGYVAL	45
YSWAPI	FSSSSI	YIYPSYGYTY	WAWGAGF	45
YYGSYASPF	LYYSSM	SIYSYYSYTS	AVGYAM	45
YYGWFHVPF	LYYSSM	SIYSYYSYTS	AVGYDM	45
YYSYLI	ISYYSI	SISPYSGYTY	SWSSASSFYWFYGM	45
ASSSLI	ISYSSM	SIYPYYGYTS	YWVWYHVYFGM	44
FGSVAYLI	LYYSSM	SIYSYYSYTS	AVGYAM	44
GGSHSPI	LYYSSM	SIYSYYSYTS	AVGYAM	44
SSGSHPI	LSYYSI	SISSYYSYTS	TSWVAM	44
SSYSLI	LSYSSI	SIYPYYGYTS	PYWHYGSSYGHGM	44
SYSYLI	IYSYSI	SISSSYGYTY	HAWFGSWGWGSYGAAF	44
SYVPF	LYYSSM	SIYSYYSYTS	AVGYAM	44
VYYWLI	LSYYSM	SIYPYYGSTY	WFWSSVSVGSHAF	44
WPHWSYPF	LYYSSI	YISPYSGSTY	YHPAHPYYFFYGGL	44
YGYLI	LSYSSI	SIYPYYGYTY	WHGWVYYSYGM	44
YHYAHLI	LYYSSM	SIYSYYSYTS	AVGYAM	44
YPYYYPI	LSYYSI	SIYPYYGYTY	YVSGWFSAYGM	44
YVHLI	IYSSSI	SIYSYYGSTY	GPWWAF	44
YYGWFHVPF	LYYSSM	SIYSYYSYTS	AVGYA	44
YYYSWLF	LSYYSI	SIYPYYGYTY	FGHSWAYYAL	44
AAGLF	ISYSSI	SIYPYSGYTS	AYWWYAYSGYPSAL	43
AASPI	ISYYSI	SISSYYGYTS	YSWYGM	43
AAYYYSLF	LYYSSM	SIYSYYSYTS	AVGYAM	43
ASHPI	LSYYSM	SISSYYGYTS	GYGM	43
FYAYYSSPF	IYYSSI	SISSYSGSTY	SYYHYYFAWGYPAL	43
GYGSYPI	IYYSSM	YIYPSYGYTS	ASYWHWHWYGYAM	43
GYSFGGY	LSYYSM	SIYPYYGYTY	PPSYYSGYYASYAL	43
GYWSLF	LSSYSM	YISPYSGYTY	WHYHYSGYVGGGAF	43
GYYPI	ISYSSI	SISSYYSYTS	YYAL	43
HYYYPI	ISYYSI	SISSYYGYTS	SGM	43
SASLF	LYYSSM	SIYSYYSYTS	AVGYAM	43
SGYLF	ISYYSI	SISPYSGSTS	YSVGWWAPPAL	43
SSYSLI	ISYYSM	SIYPYSSYTY	VGGWYWFGPYAL	43
SSYWPI	LSYYSI	SISSYYGYTS	SGM	43
WPGLI	ISYYSM	SISPYYGYTS	CYYYHGGGL	43
WPGLI	IYYYSM	SISPYYGYTS	YWHGSWSSGM	43
WVYGSSPI	IYYSYM	SISSYSSSTS	VGGWYWWYHAL	43
WWGGYSLI	LYYSSM	SIYSYYSYTS	AVGYAM	43
WWYSWFPI	ISYSSM	SIYSYYGSTY	WFSYGFGGYHAL	43
YWSYLI	LSYYSI	YIYPSSGYTY	SYSYGYWGF	43
YWSYMI	IYSSYI	YISSYSGYTY	GYWGAWPPAGSHAM	43
YYGWFHVPF	IYSSSM	SIYPYYGYTS	GGGWAL	43
GWYYLF	IYSSSM	SIYPYYGYTS	HGFSPWVSYASYYHYYAF	42
GYHYPI	IYYSSM	YIYPYSGYTY	TVRGSKKPYFSGWAM	42
SAGLF	LSYSSI	SIYPSYGYTS	SYWWWSSYWGHPYYYGHAL	42
SSSYPGPF	LYYSSM	SIYSYYSYTS	AVGYAM	42
SSYSLI	ISYSSM	SIYPYYSYTS	SPYYAAM	42
SSYSLI	ISYSSM	SIYSYYGSTS	YVPFYSHWVAL	42
SSYSLI	ISYSSM	SIYSYYSYTS	SPFYSAL	42
SSYSLI	ISYYSM	SIYPYSSSTY	YFWHGVGSPSAYAM	42
SSYSLI	ISYYSM	SIYPYYSSTY	YPSWYYAFGM	42
SSYSLI	ISYYYM	SIYPYYSYTS	YSWYWYGL	42
WGGALI	IYSSSI	SIYPYYGSTS	GYYYHGGGL	42
WGGALI	LYYYYI	SISPSSSYTS	AYHHWWYYWFVYPAYGSAL	42
WPGLI	LSYSSI	SIYPYYGYTS	WHPYHYSVFAL	42
YVHLI	ISYYSM	SISPYYGYTS	GYYYHGGGL	42
YWSYLI	ISYYYM	SIYPYYSYTS	YSWYWYGL	42
YYGWFHVPF	ISSSYI	SIYSYSGYTY	YAWWWGAM	42
GSPYSLI	ISYYSM	SISPYYGYTY	YGHWWSYSYGL	41
GYPPI	IYSYYM	SISPYSSYTY	SAHSWFGYWSYYAVYYAM	41
GYYYPI	ISYSSM	YIYPYSSYTY	TVRGSKKPYFSGWAM	41
SGWAPI	LYSSYM	SIYPSYGYTS	VGVHHGWVSYSGAI	41
SGYYPSLI	ISYYSI	SISSYYGYTS	AGWYGL	41
SSSHLF	FSSSSI	SIYPYYSSTY	GPWWAF	41
SSWLI	IYSYSM	YISPYSSSTY	SAPWGWWGI	41
SSYLF	LSYYSM	YISSYYGYTS	ASWSGL	41
VYGYPI	ISYYSI	SISSYYGYTS	SGF	41
WPGLI	ISYYSM	SISPYYGYTS	GYYSGGL	41
WPGLI	LSYYSM	SIYPYYGSTS	SFVVGI	41
YGSHVLI	LYYSSM	SIYSYYSYTS	AVGYAM	41
YGYGVGPI	LSYYSM	SIYPYYGSTY	GHWSWGYSSWSGM	41
YYGWFHVPF	ISYYSM	YISSYSGYTY	GYWSAWGSYYYSHHAL	41
YYGWFHVPF	IYYYSM	SISSYYSYTY	FWHGAWSAAL	41
YYGWFHVPF	LYYSSM	SIYSYYSYTS	YWAGYHSSAF	41
ASYLI	LYSSSI	SISSYYGYTY	GAGYWGYWGL	40
AVAYHAGLF	LYYSSM	SIYSYYSYTS	AVGYAM	40
GSYWGLI	LSYSSI	SIYPYYGSTY	GSSYDSYWSPYAF	40
GVYVWPI	ISYYSI	SIYSYYGYTY	SGHYYWWYSAGGAM	40
GYYGVA	IYSSYI	YIYSYYGYTY	GYYSGGL	40
QWPGLI	ISYYSM	SISPYYGYTS	GYYYHGGGL	40
SGAYYPF	ISYSSI	SIYPSYGYTY	PYSSFWSWSSGAVSAL	40
SHAYGALF	IYSSYI	YISSYSGYTY	GYWGAWPPAGSHAM	40
SHSGLF	LSYSSM	SISSYYGYTS	AHWYGM	40
SSPVSWLF	LSYYSI	SIYPYYGSTY	HYWHWFYGSYSWAF	40
SSYSLI	ISYSYI	SISSYYGYTS	WFYSGM	40
SSYSLI	ISYYSM	SIYPYYGSTY	SGYWYYSYYFSSAL	40
SSYSLI	LSYYSM	YIYSSSGSTY	SSPWAWWWSAYAM	40
SYSSSPI	IYYSSI	YISPYSGYTY	YPYGSYYWGAF	40
WYYGYPI	ISYYSI	SIYPYYGSTY	YGYWPWHPVYGI	40
YFYLI	LYYSSM	SIYSYYSYTS	AVGYAM	40
YWSYLI	IYSSYI	YISSYSGYTS	AVGYAM	40
YWSYLI	IYSSYI	YISSYSGYTY	GYWGAWPPDGSHAM	40
YWSYLI	IYSSYI	YISSYSGYTY	LLGCLAAGWFS	40
YYYYAVYPI	IYYYYI	SIYPYYGYTS	SVGWAL	40
FSVGYGPI	ISYSYI	SISSYYGSTS	WYYWAL	39
GYAPSYPI	ISYYSI	SIYSYYGSTY	WFWPYYSGL	39
GYYYPI	LYYSSM	YIYPYSGYTY	TVRGSKKPYFSGWAM	39
SAGLI	LYYSSM	SIYSYYSYTS	AVGYAM	39
SSYSLI	FSSSSI	SIYPYYSYTY	SYYHASYWWHGSSYGAM	39
WPGLI	LSSSSM	YIYPSYGYTY	APWGVGM	39
WSFSPI	IYSSSI	SIYSYYGSTY	GPWWAF	39
WSGYGGYLF	LYSYYM	SISSSYGYTY	SYYSGL	39
WSSYGVLF	ISYSSM	SIYPYYGYTS	YWGYYGWYGAM	39
WYYYPYLI	IYYSSM	SIYPYYSSTY	YSAL	39
YSYSPI	ISSYYM	YISPSYGYTY	WGWPSSWAM	39
YYGWFHVPF	IYYSSM	SIYSYYSYTS	AVGYAM	39
YYGWFHVPF	LSYSYM	SIYPYSGSTY	SGYWGAYGM	39
YYWGSLI	LSYSSM	SIYPYSGSTY	YGWGAWGWPHGYGM	39
ASYYPI	LSYSSM	SISSYYSYTS	SGWVGM	38
AWYPI	ISYSSM	SISSSYGYTY	YSWWVYSGL	38
GGSYSSPF	ISYYSM	SIYSYYGYTY	GVVAWFYAAAL	38
GSHGYYPF	ISYYSM	SISPYSGSTS	YYPGHWFYGGM	38
GYYGVALF	IYSSSI	SIYPYYGSTS	SFYWVFSAW	38
GYYGVALF	IYSYSI	SISPYYSYTY	WSGM	38
SHYYAPI	FSSSSI	SIYPSYSYTS	AVGYAM	38
SSYSLI	ISYYSI	SIYPYYGYTY	YPGPHHWWSPYGM	38
SSYSLI	ISYYSM	SIYSYYGSTY	YFWYYGYGGPSYGL	38
SSYSLI	LSYYSM	SIYSSSSYTS	HSYYAYSSAL	38
SSYSLI	LYYSYM	SIYSYYSYTY	GYWGAGWVYGL	38
SYGPPI	LSYYSM	SISPYYGSTY	YPVWYFASAL	38
SYYPI	ISYYSI	SISSYYGYTS	SGF	38
WPGLI	IYYSSI	SIYSYSSYTS	SFAGWASYAF	38
YAGHWALI	IYSSYI	YISSYSGYTY	GYWGAWPPAGSHAM	38
YSYLI	LYYSSM	SIYSYYSYTS	AVGYAM	38
YYGWFHVPF	LYYSSM	SIYSYYSYTS	AVGYAI	38
YYGWFHVPF	LYYSSM	SIYSYYSYTS	AVGYSM	38
AHSYGPF	ISYYSM	SISSYYGSTY	YVAGWVWWGPSYAF	37
GSFLI	LYYSSM	SIYSYSSYTS	SYAYGWYGI	37
GSWPI	LYYSSM	SIYSYYSYTS	AVGYAM	37
GYFYPI	ISYYSM	YIYPYSGYTY	TVRGSKKPYFSGWAM	37
GYSYWLI	ISYSSM	SIYPSYSSTY	YGYHAGAL	37
GYYYPI	IYSSSM	YIYSYSGYTY	TVRGSKKPYFSGWAM	37
HYYLF	ISYSSM	SIYSYYGYTY	VAAPGAWYYYGAI	37
HYYLI	LSYYSM	SIYPYYGYTS	YWSGAL	37
SGYYLI	IYSYSI	SISPYYSYTS	YYSGWAWYGL	37
SSSPI	ISYYSM	SIYPYYGSTS	HPYYSGYSWWWVASYGM	37
SSYSLI	ISYYSM	SIYPYYGYTY	VGFWWGGASYGF	37
SSYSLI	IYSSSM	SIYSYYSSTY	GPWWGF	37
SSYSLI	IYYSSM	SIYSSYGYTY	SPFGWYYWYAYYAM	37
SSYSLI	IYYYSM	SISSYYSYTY	FWHGAWSAAL	37
SSYSLI	LSYYSI	SISSYSGYTY	YWWAWGYGGYSYAM	37
SVGPI	IYSSYI	YIYSYYGYTY	GYYSGGL	37
VGWSPI	IYSYSI	SISPYYSYTY	WSGM	37
WPGLI	ISYYSM	SISPYYGYTS	SFYWVFSAW	37
WSYPF	LYYSSM	SISPYSGSTY	GWWHSHYGWGYPAM	37
YASLI	ISYYSI	SIYPYYGYTY	PYWVSHWGGFPAGL	37
YSPPF	IYYSSM	SISSYSSYTY	SFYWAYYFGVPGL	37
YWGALF	ISYSSM	SIYPYSGSTY	FSPYFVGPWGPYWSAL	37
YWSYLI	IYSSYI	YISSYSGYTY	GYWGAWPTAGSHAM	37
YYGWFHVPF	LYYSSM	SIYSYYSYTS	SYSYGYWGF	37
AGSPF	IYSYYM	SIYSYYGYTS	HFWYGSPAAGL	36
AWYVPI	IYSSSI	SIYPYYGSTS	SFYWVFSAW	36
GGSLF	ISYYSM	YISPYSGYTS	SWGSWFYYSGSAPWAM	36
GYPSYVLI	LYYSSM	SIYSYYSYTS	AVGYAM	36
GYYAPI	LSYSSM	YIYPSYGYTY	YAWGSGM	36
GYYVHPF	ISYSSI	SIYPYYSYTS	SWSHYPGM	36
HYYFPI	LSYYSI	SISSYYGYTS	SGM	36
PWYAYLI	ISYSSI	SIYPYSGSTS	VHGWWAFYPSAM	36
SGHPI	LSYSSI	YISSYYGYTS	SGWVGL	36
SSGGPI	LSYSSI	SIYPYSGYTY	GGSSYHWWAAFSAM	36
SSYSLI	IYSSYM	SISSSYGYTY	SVPWGGYYVHHAAI	36
SSYSLI	LSYYSM	SISSYYGYTS	SGWYGM	36
SYYGPI	LSYSSM	SISSYYGYTS	SHWYGM	36
YAGHWALI	ISYYSM	SISPYYGYTS	GYYYHGGGL	36
YWS*LI	IYSSYI	YISSYSGYTY	GYWGAWPPAGSHAM	36
YWSYLI	ISYSSM	SIYSYYGSTS	YVPFYSHWVAL	36
YWSYLI	IYSSYI	YISSYSGYTY	G*WGAWPPAGSHAM	36
YYGWFHVPF	LYYSSM	SIYSYYSYTS	TVRGSKKPYFSGWAM	36
YYGWFHVPF	LYYSSM	YISSYSGYTY	GYWGAWPPAGSHAM	36
YYWPPSLI	LYYSSM	SIYSYYSYTS	AVGYAM	36
YYYYVLI	ISYYSM	SIYSYYGYTY	YGWSSPSYGGVVGM	36
ILRLVP	LYYSSM	SIYSYYSYTS	AVGYAM	35
QYWSYLI	IYSSYI	YISSYSGYTY	GYWGAWPPAGSHAM	35
SAGWYGVPI	IYSSSI	SIYSYSSSTY	SSGL	35
SHAYGALF	ISYYSM	SISPYYGYTS	GYYYHGGGL	35
SSYSLI	FSSSSI	SISSSYGYTY	GYPHGSYWWGM	35
SSYSLI	ISYYSM	SIYPYYGSTY	YSGWWGYYWPYGL	35
SSYSLI	ISYYSM	YISSYSGYTY	GYWSAWGSYYYSHHAL	35
SSYSLI	IYSSSI	SIYSYYGSTY	WSGM	35
SSYSLI	LSYYSM	SIYSYYGSTS	VSGSWYYHYWAM	35
SYPSHLI	LSYYSI	SIYPYYSSTY	PYWWYSSSGSYPAL	35
WPGLI	ISYYSM	SISPYYGYTS	LLLPWWWF	35
YSSSYLF	ISYYSI	SISSYYGYTS	GGWVGM	35
YSWLI	LYYSSM	SIYSYYSYTS	AVGYAM	35
YWSYLI	IYSSYI	YISSYSGYTY	GYWGAWPQAGSHAM	35
YWSYLI	IYSSYI	YISSYSGYTY	LLGCLAAGWFSCY	35
AGPPF	ISYYSI	SISSYYGYTS	SSWWGI	34
GFGVFLI	ISYSSM	SIYPYYGSTY	GWSWYSWSWHHGL	34
GGPSSLI	ISYYSM	SIYSSYGYTS	YASSGHHYYSAL	34
GGYASHFPI	ISYSSI	SIYSYYSSTS	VYWWWSSWAHGAM	34
GSSLI	LYYSSM	SIYSYYSYTS	AVGYAM	34
GYYVLI	LSYSSM	SIYSYYGSTS	GYWWWGGSSGM	34
SAFPI	LSYYSI	SISSYYGYTS	SGF	34
SPWSSPI	ISYSSI	SISSYSGSTY	YSPGWWWWAAGFAF	34
SSFPI	ISYYSI	SIYPYSGYTY	WSVWWWSSPYSSGL	34
SSYPYWHPI	ISYSSM	SIYPYYGYTY	WSFSGFAASSYAM	34
SSYSLI	FSSSSI	SISSSYGYTY	AVGYAM	34
SSYSLI	FSSSSI	YIYPYSGYTY	VWGHYSYYGM	34
SSYSLI	ISYYSM	SIYSSSSYTY	GGSAWSWSAGM	34
SWSPI	LSYSSI	SIYSYYSYTY	YVVGWWPSHGL	34
SWSYWFPF	ISYYSI	SIYPYYGYTS	GAYFWGSHSYYAM	34
SYSWGVPI	LSYYSI	SIYPYYGSTS	VGGHFWWSAPHFWAYAF	34
VASALI	LSYYYM	SISSYSGSTY	YHGWYSAM	34
WGYLI	ISYSSI	SIYSYYGYTS	VGWYWVYGWAGM	34
WPGLI	ISYYSM	SISPYYGYTS	WSGM	34
WPGLI	LYYYSM	SISPSYGYTS	YWAGYHSSAF	34
YFAYWPI	IYYYYI	SISPYYSYTS	SWWAVYSSSYAM	34
YGFALI	LYYYSM	SISSYYGYTS	GGHYGWWWAAYGM	34
YSSAPI	ISSSYM	SISSSYGYTY	SSFWWSFSGGGF	34
YSVLI	LYSYSM	SIYPYYGSTS	SVHFWFGI	34
YVGSSLI	ISYSSM	SIYPYSGYTY	SSGYHSWWYSYWAM	34
YWSYLI	ISYSYI	SISSYYGYTS	WFYSGM	34
YWYYLI	IYSSYI	YISSYSGYTY	GYWGAWPPAGSHAM	34
YYGSVTPF	ISYYSM	SISPYYGYTS	GYYYHGGGL	34
YYGWFHVPF	LYYSSM	SIYSYYSYTS	AFGYAM	34
YYSWLF	ISYYSM	SIYPYYGSTS	SFYFYYSYGM	34
AYGLI	LSYYSM	YISPYSSYTY	GHHVWHSYSYSSGL	33
GYFPI	IYSSYM	SISSYYSSTY	GPWWAF	33
GYGSPI	ISSSYM	YIYSSYGYTY	YGWGVGF	33
GYYYSPF	IYYSSM	SIYSSYGYTS	GWGYHYWASAL	33
PAALF	LYYSSM	SIYSYYSYTS	AVGYAM	33
SGSSLI	ISYYSM	SISPYYGYTS	GYYYHGGGL	33
SPSHVAPF	LSYYSM	SIYSYYGYTY	YGHSWSHSAGM	33
SSAPI	ISYYSM	SIYSYYGSTY	YSSPSYSWGSSSGYAF	33
SSYSLI	ISSSYI	SIYSYSGYTY	YAWWWGAM	33
SSYSLI	ISYSSM	SIYSYYGYTS	GGPYAWGSGYYWAL	33
SSYSLI	ISYYSI	SIYPYYGSTS	YYGPWPVHYAL	33
SSYSLI	IYSSSI	SIYSYYGSTY	SFYWVFSAW	33
SSYSLI	LSYYSI	SIYPYYGSTY	HHWGSFPSGHWHGM	33
SSYSLI	LSYYSM	SIYPYYGYTS	YSYYWWHGYAGL	33
VWWPI	LYSSSM	SIYSSYSYTS	YGWPYYAM	33
VYSLI	IYYSYI	SIYPYSGYTY	SYSYYYYFGSASAM	33
WAPYGSGLF	ISYYSI	SISPYYSYTY	YGAWWWSYYPSGF	33
WSFSPI	IYSSYI	YIYSYYGYTY	GYYSGGL	33
YCSYLI	IYSSYI	YISSYSGYTY	GYWGAWPPAGSHAM	33
YSVSPWAPF	LSYSSM	SIYSYYGSTY	SYYGVWAAYYPGAYGF	33
YWSYLI	IYSSYI	YISSYSGYTY	GYWGAWPPAGSHAMD	33
YWSYLI	IYSSYI	YISSYSGYTY	GYWGAWSPAGSHAM	33
YWSYLI	IYSSYI	YISSYSGYTY	GYWGVWPPAGSHAM	33
YYGWFHVPF	ISYYSI	SISPYSSSTY	SGSVWHWWASGSAM	33
YYGWFHVPF	IYYSSI	SISPYSGYTY	SWAGSYPFWYAM	33
YYGWFHVPF	LSYSSM	YIYPYSGYTY	TVRGSKKPYFSGWAM	33
YYGWFHVPF	LYYSSM	SIYSYYSYTS	WFYSGM	33
YYGWFHVPF	LYYYYI	SISPSSSYTS	LTVLLW	33
ASYGGGPF	ISYYSI	SIYPYYGSTY	VFFWYYAVYSVAF	32
AWGSHPI	ISYYSM	SIYPYYSSTY	AVGYAM	32
GSYLI	IYSSYI	YISSYSGYTY	GYWGAWPPAGSHAM	32
GYFYPI	LSSYSM	YIYSYSGYTY	TVRGSKKPYFSGWAM	32
GYGYSPI	LSYYSI	SIYPYYGSTY	YGWYFWGYYAM	32
SPYLI	IYYYSM	SISSYYGYTS	YWWGAAGSAF	32
SSYSLI	ISYYSM	SISSYYGYTS	GGGYYYPSYGVYAM	32
SSYSLI	LSYYYM	SISPSYSSTY	YSAYPHHFGSYAAM	32
SSYSLI	LYYYSM	SIYPYYGSTY	LVGVTSVLVTLVW	32
SSYSLI	LYYYYI	SISPSSSYTS	LTVLLW	32
SVGLF	ISYSYI	SIYPSYGYTS	VYYHYGL	32
SYPPI	ISYYSM	YISSSSGSTS	WPYWYYPSAM	32
SYYALI	LSYYSI	SIYSYYGYTS	GYWHYHWRHAYSWGSAF	32
WSFSPI	IYSYSI	SISPYYSYTY	WSGM	32
WSYSLF	LYYSSM	SIYSYYSYTS	AVGYAM	32
YPGYYAPI	LYYYYI	SISPSSSYTS	AYHHWWYYWFVYPAYGSAL	32
YWSYLI	IYSSYI	YISSYSGYTY	GYWGAWPPAGSQAM	32
YYGSPFVLI	ISYYYI	SIYSYSSSTY	SVYWHHWYSSYGVYGYAF	32
YYGVALF	IYSSYI	YIYSYYGYTY	GYYSGGL	32
YYGWFHVPF	FSSSSI	SISSSYGYTY	GFVGSYWFGM	32
YYGWFHVPF	ISYYSM	SIYPYYGSTY	HGWGAGFVSGGM	32
YYGWFHVPF	ISYYSM	SIYSYYGSTY	YFWYYGYGGPSYGL	32
YYGWFHVPF	LSYSYM	SISPSYGYTS	YYYSYAM	32
YYGWFHVPF	LYYSSM	SIYSYYGYTS	AVGYAM	32
YYHGVPF	LSYYSM	SIYPYYGSTY	WGYWVGWHFYAF	32
AWGSHPI	IYSSYI	YISSYSGYTY	GYWGAWPPAGSHAM	31
AWYVPI	ISYYSI	YISPYSGYTY	HYWPWYYSGAM	31
FAYSPF	IYYSSI	SISPYYGYTY	PVYGYFWGGYPYGWSFSAF	31
GGGHWSYLF	ISYYSI	SIYPYYGSTY	YVSGYHWWYHSSGL	31
GGHAYSPI	LSYYSM	SIYPYYGYTY	SWPSWWWHGAPYAL	31
GYFYPI	IYYSSM	YIYPYSGYTY	TVRGSKKPYFSGWAM	31
GYYGLI	LSYSSM	YIYPYSGYTY	AVGYAM	31
GYYYPF	ISYYSM	SISSYYSYTS	YSWHGM	31
HPYYSGPI	ISYYSM	SIYPYYGYTY	YAGPSSAYYSYHGM	31
PSHHLI	ISYSYI	SIYSYYGYTY	WYAL	31
PYAAYYLF	ISYYYM	SIYPYYSYTS	AVGYAM	31
SSGSVPGLI	LYYYYI	SIYSYYSYTS	AVGYAM	31
SSHLI	ISYSSI	SISSYYGYTS	SSWSGL	31
SSSAYYGPI	LSYYSM	YISSYSGSTY	SGWFHWYSAVAM	31
SSWLF	LSYSSI	YISPYSSYTY	PHSVPWWWGYGGAI	31
SSWYPF	ISYYSI	SIYPSSGYTY	HHWGWYWPHAF	31
SSYSLI	FSSSSI	SIYPSYSYTS	YWHYSSAAGYYAAL	31
SSYSLI	ISYSSM	SIYSYYGYTS	GYWHYHYGGGGGM	31
SSYSLI	ISYYSM	SIYPYYGSTY	HGWGAGFVSGGM	31
SSYSLI	IYSSSM	SIYPYYGYTS	GGGWAL	31
SYAWPI	LYYSSI	SISSSSGSTY	YGF	31
SYGYLF	LSYYSI	SIYPYYGYTS	VGAWWWSYSGGPAL	31
SYYGYPVPI	LYYSSM	SIYSYYSYTS	AVGYAM	31
VGWSPI	IYSSSI	SIYSYYGSTY	GPWWAF	31
WGGALI	IYSSSI	SIYPYYGSTS	SFYWVFSAWD	31
YAWYSWPLI	LSYSSI	SIYSSYGYTS	WAGWPYGI	31
YGYHLI	ISYYSM	SIYSYYGSTY	YGSAWHWWAASPGM	31
YPGYYAPI	IYSSSI	SIYPYYGSTS	SFYWVFSAW	31
YPGYYAPI	IYSYSI	SISPYYSYTS	AVGYAM	31
YSPGGGLI	ISYSSM	SIYPYYGSTY	YSPWYPSHFGL	31
YWSYLI	ISYYSI	SISSYYGYTS	VGF	31
YWSYLI	IYSSYI	YISSYSGYTY	AYHHWWYYWFVYPAYGSAL	31
YWSYLI	IYSSYI	YISSYSGYTY	GYWGAWPPAGSNAM	31
YWSYLI	IYSSYI	YISSYSGYTY	SFVVGI	31
YWWYGFPI	LSYYSM	SISPYSGSTS	SGSSFYWWSAYHAM	31
YYGWFHVPF	LSYYSM	SISPYYGYTY	YVASWWAYAWYAL	31
YYGWFHVPF	LYYSSM	SIYSYYSYTS	YSWYWYGL	31
AAYLF	LYYYYM	SISPYSGYTY	WAGYYHAI	30
AWYVPI	IYSSSI	SIYSYYGSTY	GPWWAF	30
AWYVPI	IYSSYI	YIYSYYGYTY	GYYSGGL	30
AYYHPI	ISYYSI	SISSYYGYTS	SGM	30
GAGYPI	ISYYSI	SISSYYGYTS	AVGYAM	30
GSSYPI	ISYSYI	SIYSSYGYTS	YYYYYAM	30
GVYLI	ISYYSI	SIYPYYGSTY	YGAF	30
HGYFLI	LSYYSI	SIYPYYGSTS	YYWSYYGYYSGM	30
SAYAPF	LYYSSM	SIYSYYSYTS	AVGYAM	30
SSFGVHPPF	ISYYSI	SIYPYSSSTY	GHWSSHGL	30
SSFYPI	LYYSYI	SIYSSSGSTS	HAFWAGGFYYYSGM	30
SSGSVPGLI	LYYYYI	SISPSSSYTS	GYWGAWPPAGSHAM	30
SSYSLI	ISSSSM	SIYPYSGYTY	HYYAVPYWFYYAGWGSGGF	30
SSYSLI	ISYSSI	SIYSYYGYTS	YGWFAGFHYGAPHYGL	30
SSYSLI	ISYSSM	SIYPYYSYTS	WFSYWSYAWYAGAM	30
SSYSLI	ISYYSM	SISPYSGYTS	YPAYYYPSAL	30
SSYSLI	LSYSSI	SIYPYYGSTY	HVGYPWWVVYAM	30
SSYSYPI	ISYSSM	SISSYYSYTS	SSWPGM	30
SVGPI	IYYYSM	SISPYYGYTS	YWHGSWSSGM	30
SYHYLF	ISYSSI	SISPYSGYTY	SYAL	30
SYSSLI	LSSSYI	YISPYYGYTY	YAWWYGAL	30
SYWWLI	LYYYSM	SISSYYSSTS	LRSFF	30
SYYSLF	ISYYSM	YISPYYGYTS	SGWYGI	30
VWWPI	LYSSSM	SIYSSYSYTS	YSYHSYAF	30
VYYLF	ISSSSI	SISSYSSYTY	PGYGM	30
WGGALI	IYSSSI	SIYPYYGSTS	GPWWAF	30
WGGALI	IYYSSI	SIYSYSSYTS	SFAGWASYAF	30
YASPF	LSYYSM	SIYPYYGSTY	VGFWYWGGASAL	30
YFSYSPF	LSYSSM	SISPYYGYTY	YAGWWSWWYYSAGF	30
YGSHLI	ISYYSM	SIYPYYGYTS	YGWWWYGASGM	30
YSYLI	ISYYSM	SIYPYYSSTY	HYHGYYWSFGM	30
YSYSYLI	LYYSSI	SIYPYYSYTY	SWWYHWGGSHYSWAWGF	30
YWSSLI	IYSSYI	YISSYSGYTY	GYWGAWPPAGSHAM	30
YWSYLI	IYSSYI	YISSYSGYTY	APWGVGM	30
YYGWFHVPF	ISYSSI	SIYPYYGSTY	GFWWYGSWSPSGL	30
YYGWFHVPF	IYYSSI	YISPYSSYTY	PWYSYHWAM	30
YYGWFHVPF	LSYYSI	SISPYSGYTS	PGAWPYYYAWYAM	30
YYGWFHVPF	LYYSSM	SISPYYGYTS	GYYYHGGGL	30
YYPGLF	IYYYSM	SISSYYSSTS	GHPVYWSSFSGYYGGSWAF	30
ASSGAYPI	LSYYSM	SISSYYGYTS	YFWYGWYYYSSAL	29
AWYVPI	LYYYYI	SISPSSSYTS	AYHHWWYYWFVYPAYGSAL	29
FSGSLI	LYSYYI	SISSYYGYTS	VYGGM	29
FYASSLI	LSYYSI	SISPYYGYTY	FPGSSYFSWPYAI	29
GSYLI	ISYYSM	SISPYYGYTS	GYYYHGGGL	29
GVFPF	ISYYSI	SISSYYGYTS	SSWVGM	29
GVHFYGYLI	LSYSSM	SIYSYYGSTY	YSPYFHYSHYSAM	29
GVYLI	IYYYSI	SISSYYSYTS	VWFGYYYSGL	29
GWGLI	ISYYSM	SISSYYGYTY	SSWVGI	29
GYYGLI	ISYYYI	YISPYYGYTS	AGF	29
GYYGVALF	IYSSYI	YIYSYYGYTY	GYYYHGGGL	29
GYYPVLF	IYSSYI	SISPYYGSTS	WYYAGM	29
GYYYPI	ISSSSM	YIYPYSSYTY	TVRGSKKPYFSGWAM	29
SAFPI	LSYYSM	SISSYYGYTS	VGF	29
SAYYSGLI	ISYSSM	SIYSYYGSTS	AVGYAM	29
SGSPI	LYYSSM	SIYSYYSYTS	AVGYAM	29
SGSSLI	LSYYSI	YIYPSSGYTY	AVGYAM	29
SSGSVPGLI	IYYSSI	SIYSYSSYTS	SFAGWASYAF	29
SSGSVPGLI	LSYSSI	SIYPYYGYTS	WHPYHYSVFAL	29
SSYSLI	LSYYSI	SISSYYGYTS	YSWFGL	29
SSYSLI	LSYYSM	SIYPYYGSTS	VHWYWGAWYASGM	29
SSYSLI	LYYSSI	SISSSSGYTS	HFYWYWYGWGSHGL	29
SSYSLI	LYYSSM	SIYPYYSYTS	SPWYSAM	29
SVGPI	LYYYYI	SISPSSSYTS	AYHHWWYYWFVYPAYGSAL	29
SWYLI	ISYYSM	SISSYYSYTS	GSWYGM	29
SWYYLF	ISYYSI	SIYSYYSSTY	YFHYGSWWGSGM	29
SYFPI	LYYSSM	SIYSYYSYTS	AVGYAM	29
SYGLI	ISYYSM	SISPYYGYTS	GYYYHGGGL	29
SYYYFPI	LSYYSI	YISSYYGYTS	HGWYGM	29
VGWSPI	ISYYSI	YISPYSGYTY	HYWPWYYSGAM	29
YPGYYPPI	IYSYSI	SISPYYSYTY	WSGM	29
YSALI	LSYYSI	SISSYYGYTS	ASWSGL	29
YSSVLI	IYSSYI	YISSYSGYTY	GYWGAWPPAGSHAM	29
YWASWPI	LYSYSM	SISSYYGYTS	WSYSWHHGYGM	29
YWSYLI	ISSSYI	SIYSYSGYTY	YAWWWGAM	29
YWSYLI	ISYYSI	SISSYYGYTS	SGM	29
YWSYLI	IYSSYI	YISSYSGYTY	GYWGAWPPAGSHAL	29
YWSYLI	IYSSYI	YISSYSGYTY	WHPYHYSVFAL	29
YYGWFHVPF	LSYYYI	SIYPYSGSTY	SVRGSKKPYFSGWAM	29
YYGWFHVPF	LYYSSM	SIYSYYSYTS	SVGYAM	29
ASWLI	LSYYSI	SISPYYSSTS	SGGWWSYPYPVWWGWPAL	28
AYYVPI	ISYYSM	SIYPYYGSTY	YGWWWAYASSAL	28
FYHGLF	ISYSSM	SIYPYYGSTS	GYWVYWSWGGWSAM	28
HSHLI	ISSSSI	SISSSSGSTS	SAGPWYGWYAM	28
SAYYSGLI	IYSSYI	YISSYSGYTY	GYWGAWPPAGSHAM	28
SGFYPVLI	LSYSYM	SIYSSYGSTS	SSASWHWYAGWWHSGAAM	28
SSPPI	ISYSSI	SIYSYYGSTY	AGGSSAWYVPAFYAAF	28
SSYAPI	LSYYSI	SISSYYSYTS	SGL	28
SSYSLI	IYSSSI	SIYSYYGSTY	HYWPWYYSGAM	28
SSYSLI	IYSSYM	SISSYYGYTS	YYWAGAI	28
SSYSLI	LSYSSI	SIYPYYGYTS	SPYYHGL	28
SSYSLI	LYYSSM	SIYSYYGYTS	VWSWPGYGWGAPGM	28
SSYWPI	ISYYSI	SISSYYGYTS	SGL	28
SVGPI	LSYSSI	SIYPYYGYTS	WHPYHYSVFAL	28
WGGALI	LSYSSI	SIYPYYGYTS	WHPYHYSVFAL	28
WPGLI	ISYYSM	SISPYYGYTS	GYYYHGGGLD	28
WPGLI	LYYSSM	SIYSSYGYTS	GHGVAL	28
WSFGGLI	LSYYSI	SIYPYYSYTY	WFCWCLP	28
WSFSPI	IYSSSI	SIYPYYGSTS	SFYWVFSAW	28
YAYGLI	ISYYSI	SISSYYGYTS	SGF	28
YAYSPF	ISYYSI	SISSYYGYTS	YSWWGL	28
YSSAAVSPF	ISYYSM	SIYSYYGSTY	FSGSFWGFYGI	28
YSYGSLF	ISYYSM	SISPYYGYTS	GYYYHGGGL	28
YSYLI	ISSSYI	SISPYYSSTY	YYYGWYGM	28
YWSYLI	ISYYSM	YISSYSGYTY	GYWSAWGSYYYSHHAL	28
YYGLI	IYYSYI	SIYPYSGSTY	SYSYSGFGAYVGM	28
YYGWFHVPF	ISYSSM	SISSYSGYTS	YSPSWYYGAYHAL	28
YYGWFHVPF	LYYSSM	SIYSYYSYTS	AVGCAM	28
YYPWAPVLI	ISSSSI	SIYSSYSSTY	GPGYYYWAYGL	28
ASYWWFPI	LYSSYM	SISSYSGSTY	VYAGSGYWAVAL	27
AVHLF	ISYYSM	SISPYSGSTY	GYWSYYYVGGAAL	27
GSFLI	ISYYSM	SISPYYSSTY	YSSHSYWWHYHYGL	27
GSWYYGLI	LYSSYI	YISPSYGSTY	TVRGSKKPYFSGWAM	27
GYSYVSLI	LYYSSM	SIYSYYSYTS	AVGYAM	27
GYYGVALF	IYYSSI	SIYSYSSYTS	SFAGWASYAF	27
HYPGGLI	ISYYSM	SIYPYYGYTY	SGHWSYSYYYSGAL	27
SAYAPI	ISYSSI	YISSYYGYTS	SAYVGM	27
SGSSLI	IYSSSI	SIYSYYGSTY	GPWWAF	27
SGYAWLI	ISYSSM	SIYPYYGSTY	WSPFWVAASGGF	27
SHAYGALF	IYSSSI	SIYSYYGSTY	GPWWAF	27
SSYSLI	FSSSSI	SIYSYYGYTS	SPYYGGM	27
SSYSLI	ISYSSM	SIYPYYGYTS	YWGWWGHFAF	27
SSYSLI	ISYYSM	SIYPYYGSTY	VFYWYYGSYSAL	27
SSYSLI	IYYYSM	SIYSYSGYTS	AYSHSYWGI	27
SVGPI	LSSSSM	YIYPSYGYTY	APWGVGM	27
WGGALI	IYYYSM	SISPYYGYTS	YWHGSWSSGM	27
WGGALI	LSSSSM	YIYPSYGYTY	APWGVGM	27
WPGLI	ISYYSM	SISPYYGYTS	HYWPWYYSGAM	27
WPGLI	ISYYSM	SISPYYGYTS	WHPYHYSVFAL	27
YAGHWALI	IYSSSI	SIYSYYGSTY	GPWWAF	27
YHYSGGLI	ISYYSM	SIYPYSGYTY	YVGGSYWWHAYSGM	27
YSYLI	ISYYSI	SIYPSYGYTY	WGHGYFSYGVAM	27
YYGWFHVLF	LYYSSM	SIYSYYSYTS	AVGYAM	27
YYGWFHVPF	FSSSSI	SIYPSYSYTS	YWHYSSAAGYYAAL	27
YYGWFHVPF	ISYSSI	SIYPYYGSTY	GYSFYGVHFGL	27
YYGWFHVPF	LSYYSM	SISSYYGYTY	SYPASGWWHYAI	27
YYGWFHVPF	LYYSSI	SISSSSGYTS	HFYWYWYGWGSHGL	27
YYPFALF	IYYSSM	YISSSYGYTS	GHSAWFGGM	27
ASGSGAPF	ISYYSM	SIYSYYGSTY	SGWWWSSSSGSAL	26
AWYGLI	ISYSSI	SIYSYYGSTS	GFWSYGYGGASYAF	26
AYSYGGLI	ISSYYM	SIYSYYGYTY	GHYWYGWYSGGM	26
AYYWGSPF	LSYSYI	SISSYYGSTS	WYYSGAM	26
FVGYHPF	ISYYSM	SISPYYGYTS	YSAWSWSAAYYAM	26
FYYPI	IYSSSI	SIYPSYGYTY	YWVYFWWVYGGAM	26
GAGFLI	IYYYSM	SIYPYSGYTY	YHWGYFWPYGF	26
GAYHPI	ISYYSI	SISSYYSYTS	SGM	26
GHAYSLI	ISYYYM	SISSSSSYTS	YWSSWHYGL	26
GHSSPLF	ISYYSI	YISSYYGYTS	ASWYGI	26
GSWFYSLF	IYSSYM	YISPSSSYTY	TVRGSKKPYFSGWAM	26
GSYLF	ISYSSM	SIYPYYGSTY	GYWGYHPSGFSGGL	26
GYWSYGHLF	IYSSSM	YIYPYSGYTY	TVRGSKKPYFSGWAM	26
GYYALF	LSYSSM	YIYPYSGYTY	TVRGSKKPYFSGWAM	26
GYYGVALF	ISYYSI	YISPYSGYTY	HYWPWYYSGAM	26
SGSLF	IYYSSI	SIYSSYGSTS	GYGPGYWGI	26
SGYGSAPF	IYYSYI	SISPSSSYTS	LVGRTGFTLTTVW	26
SSSPF	ISYYSI	SISSYYGYTS	YGWYGM	26
SSYSLI	FSSSSI	SIYPYYGYTS	SPYYHAM	26
SSYSLI	ISYSSI	SIYPYYGSTY	GFWWYGSWSPSGL	26
SSYSLI	ISYYSI	SISSYYSYTS	YGYAGL	26
SSYSLI	ISYYSM	SIYSYYGSTS	AVGYAM	26
SSYSLI	IYSYYM	SIYPYYGYTS	SGYSSYPAAGYHGWAYGF	26
SSYSLI	LSYSSI	SIYPYYSSTS	SYFYWGYSWAYAAF	26
SVGPI	ISYYSI	YISPYSGYTY	GYWGAWPPAGSHAM	26
SVGPI	IYYSSI	SIYSYSSYTS	SFAGWASYAF	26
SWFSLI	LYYSSM	SIYSYYSYTS	AVGYAM	26
SYAPLI	LSYYSI	SISPYYGYTS	SSWAGI	26
SYHWGASPI	LSYSSI	SISSYSSSTS	FGWSWHYGYSYHVSAM	26
SYHWPI	ISYYSI	SISSYYSYTS	GGWFGI	26
SYYLF	LSYYSI	SISSYYSYTS	VGF	26
SYYPI	IYSYSI	SISPYYSYTS	WGWFYGF	26
WGGALI	IYSSSI	SIYPYYGSTS	HYWPWYYSGAM	26
WGPSGSYPI	LYYYYM	SIYPYYGYTS	SWAYSWWAYSAYAM	26
WSFGGLI	LSYYSI	SIYPYYSYTY	GGSAGAYHGL	26
YGWLI	ISYYYM	SIYPSSSYTY	YSYSHYGM	26
YWSYLI	IYSSYI	YISSYSGYTY	GYWGAWQPAGSHAM	26
YYGWFHVPF	LSYYSM	SIYSYYGYTS	GSWPSFYHWSFYGF	26
YYGWFHVPF	LYYSSM	SIYSYYSYTS	AVGYAF	26
YYGWFHVPF	LYYSSM	SIYSYYSYTY	WSGM	26
YYVWFHVPF	LYYSSM	SIYSYYSYTS	AVGYAM	26
AHYLF	LSYYSM	YISPYYSYTS	GGM	25
AYALF	LSYSYI	YIYPSYGSTS	YAWWHGAF	25
FSYWPSPI	ISYYSI	SIYPYYGSTY	YAHWWGASHGL	25
GGGFAYVPI	ISYYSI	SISSYSGSTY	YHGWGWGPVGI	25
GVGYYPLI	LSYYSM	SIYPYSGYTY	SAPWPHSWYGYWAL	25
GYGHGYYLI	LYYYYM	SISPYSGYTY	GWWYSGFYGGSYAF	25
GYSWLF	ISYYSM	SIYPYYGSTY	YVSSYHFWGSGPAM	25
GYYAPI	ISYYSI	SISSYYGYTS	SGL	25
HSYLI	LYSYSM	SISSSSGSTY	SVGGYGWYAM	25
SGSYFAPF	IYYYSI	YIYSYSSYTS	HAPWGYYFSVPVAM	25
SHAYGGPI	ISYYSM	SIYPYYGSTY	SWWAWFGSSSSGL	25
SPVSPI	LYYSSM	SIYSYYSYTS	AVGYAM	25
SSGSVPGLI	LYYYYI	SISPSSSYTS	SFYWVFSAW	25
SSSVSLF	LSYYSM	SIYPYYGSTS	PYYFYYYFVFSAL	25
SSYSLI	IYSSSI	SIYSYYGSTY	GPWWAL	25
SSYSLI	IYYSSI	SISPYSGYTY	SWAGSYPFWYAM	25
SSYSLI	LSYSYM	SISPYYSYTS	WYYHAM	25
SSYSLI	LSYYSM	SISSSYGYTY	HPFPGWWWPYAL	25
SSYSLI	LSYYYM	SISSYYGYTS	AGGVSHWWAAYYGM	25
SWAGSPF	LSYYSM	SIYPYYSSTY	YWSFGWPFPHWGWPAL	25
SYGLI	ISSSYI	SIYSYSGYTY	AVGYAM	25
SYGLI	LSYYSI	SIYPYYGSTY	SSPWYGWWYSAM	25
SYGSHPI	IYYSSI	YIYPYSGYTY	YVYPSAWWYSSGWSAL	25
SYHYAPI	ISYSYM	YIYPYYGYTS	HWSAWSYSWGM	25
SYSVLI	ISYYSI	SIYSYYGYTY	YPVFYFVGYAGM	25
SYWWLI	LYYSSM	SIYSYYSYTS	AVGYAM	25
VHVPI	LYYYSI	SIYSSYGSTY	GYVHYWPYSAM	25
WGGALI	LYYYSM	SISPSYGYTS	YWAGYHSSAF	25
YASPI	ISYYSM	SISSYSGSTS	GYWWYYGSSYPGAM	25
YASYAPI	IYYSSI	SIYSYSGYTS	GGWVYGGYYPSSWYSYGF	25
YGSWWYYPI	ISYSSM	SISSSYGYTY	GGAGL	25
YHVFLI	ISYYSI	SISPYYGYTY	GSSHAWAWYASGF	25
YPGYYAPI	ISYYSI	YISPYSGYTY	HYWPWYYSGAM	25
YSYGSLF	IYSSYI	YISSYSGYTY	GYWGAWPPAGSHAM	25
YWSYLI	ISYYSM	SIYPYYGSTY	HGWGAGFVSGGM	25
YWSYLI	IYSSYI	YISSYSGYTY	SFAGWASYAF	25
YWSYLI	IYYSSI	YISPYSSYTY	PWYSYHWAM	25
YYGVPGYPF	ISYYSM	SIYPYYGYTS	YSHYFWYWSYSSGL	25
YYGWFHVPF	IYYSSM	YIYPYSGYTY	TVRGSKKPYFSGWAM	25
YYGWFHVPF	LYYSSM	SIYSYYSYTS	AAWYGSYGM	25
YYGWFHVPF	LYYSSM	SIYSYYSYTS	SGF	25
YYGWFHVPF	LYYSSM	SIYSYYSYTS	SGM	25
YYGWFHVPF	LYYSSM	SIYSYYSYTY	GYWGAWPPAGSHAM	25
YYGYAPI	IYYYSM	SISPSYGYTS	SVVFYSHHYWWHHGGGGL	25
YYSYYLI	LYSSYM	SISPYSSYTS	FAM	25
ASGYGSPI	LSYYSM	SIYSYYGYTS	AVGYAM	24
ASYGPI	ISYYSM	SISSYYGYTS	ASWYGM	24
ASYVYPI	LSYSSM	SISSYYGYTS	SSWVAF	24
AWYVPI	LSYSSI	SIYPYYGYTS	WSGM	24
GGPLI	LSYYSM	SISSYYGYTY	YSGSSYWWSSAVGM	24
GGSGYLI	LYYYSM	SIYSYYGSTS	YGWGYFPYYSYYAL	24
GSAHSLI	LSYYSM	SIYPYYGYTS	YGWYAYSSPPAAAL	24
GSWLI	LSYSYM	SIYPYSGSTY	AVGYAM	24
GSWPPI	ISYYSI	SISSYYGYTY	SGM	24
GYYYPI	IYSSYI	YISSYSGYTY	GYWGAWPPAGSHAM	24
HVVPI	ISYYSI	SISSYYGYTS	YSWPGL	24
PYYALI	ISYYSM	SISPYYGYTY	GYYGPWWHSYGAF	24
SAASYSLI	ISYYSM	SIYPYYGYTY	YHGWSYAGM	24
SAYYSGLI	ISYYSM	SISPYYGYTS	GYYYHGGGL	24
SGSHWPI	IYYSYI	SISSYYGYTY	SWYWSYYSWGWGGYAM	24
SGSYLI	ISYYSM	SIYPYYGYTY	YGWWWAYAAGF	24
SHHLI	LYYYSM	SISSYSGYTY	YPAWYYPGGL	24
SSYSLI	ISYSSM	SISPYYSYTY	GYWWYYGPAYAGAM	24
SSYSLI	ISYSSM	SIYPYYGSTY	YGWYHWYSSYGM	24
SSYSLI	ISYYSI	YISSYYGYTS	GGWYGL	24
SSYSLI	ISYYSM	SISSYYGYTS	GGWGGM	24
SSYSLI	ISYYSM	YISPYSGYTY	HYWWYHGPAAAGAM	24
SSYSLI	IYSSSM	SIYSYYGYTY	SYSAYYPYVSGYYPYVAF	24
SSYSLI	IYYSSI	YISPYSSYTY	PWYSYHWAM	24
SSYSLI	LSYSYM	SISPSYGYTS	YYYSYAM	24
SSYSLI	LSYSYM	SIYPYSGSTY	SGYWGAYGM	24
SSYSLI	LYYSSM	SIYSYYGYTS	GYFGGWYSFYAL	24
SWSASSPI	IYYYSM	SIYPSYGYTY	AYGAGSYWGM	24
SWYFYPI	FSSSSI	SISPYYSYTS	ASSGYSHSGSWYAI	24
SYSYAPI	IYSSSI	SIYPYYGYTS	SSSGYYWSSAM	24
SYYWYPI	LSYYYI	SISSSYGYTS	YASYFYYSAM	24
WGGALI	IYSSSI	SIYPYYGSTS	GYWGAWPPAGSHAM	24
WGGALI	LSYYSM	SIYPYYGSTS	SFVVGI	24
WGYSLI	ISYYYM	SISSSYGYTY	SGVWYWYWSPGL	24
WPGLF	ISYYSM	SISPYYGYTS	GYYYHGGGL	24
WPGLI	ISYYSM	SISPYYGYTS	GYY*HGGGL	24
WPGLI	LSYYSI	YIYPSSGYTY	SYSYGYWGF	24
WWFYPI	LSYYSI	SISSSSGYTY	PGYGYWYAI	24
YGAWYLI	IYYYSI	SIYPYYGSTY	WYYWVYHHAYAL	24
YGSLF	ISYSSI	SISSYYSYTS	SGWWAL	24
YPGYYAPI	IYYSSI	SIYSYSSYTS	SFAGWASYAF	24
YVHLI	IYSSYI	YIYSYYGYTY	GYYSGGL	24
YVHLI	IYYYSM	SISPYYGYTS	GYYYHGGGL	24
YWSYLI	ISYYSM	SIYSYYGSTY	YFWYYGYGGPSYGL	24
YWSYLI	IYYYSM	SISSYYSYTY	FWHGAWSAAL	24
YWSYLI	LYYYYI	SISPSSSYTS	LTVLLW	24
YYGSVTPF	ISYYSI	YISPYSGYTY	HYWPWYYSGAM	24
YYGWFHAPF	LYYSSM	SIYSYYSYTS	AVGYAM	24
YYGWFHF	LYYSSM	SIYSYYSYTS	AVGYAM	24
YYGWFHVPF	ISYSSM	SIYPYSGSTY	HVYYYWSYYSAF	24
YYGWFHVPF	LYYSSM	SIYSYYSYTS	VGF	24
YYYLI	ISYSYI	SIYPYYSSTY	YHYGSYGL	24
YYYSSYPI	LSYYSM	YIYPYYGYTS	SVGWYAM	24
AYHGYLI	LSYYSI	SIYPYYGSTS	WGYGGWPPYGGM	23
GSYLI	LSYSYM	YIYPYSGYTY	SYWHGAYGF	23
GYSFGGYPF	IYSSYI	YISSYSGYTY	GYWGAWPPAGSHAM	23
GYYGLI	LYYSSM	YIYPYSGYTY	TVRGSKKPYFSGWAM	23
GYYGVALF	IYSSYI	YIYSYYGYTY	GYYYGGL	23
GYYYPI	LSSYSM	YIYPYSGYTY	TVRGSKKPYFSGWAM	23
HAWSLF	LSYYSI	SISSYYSYTS	SGF	23
HSWSFSPI	LYYSSM	SIYSYYSYTS	AVGYAM	23
HWYAPI	ISYYSM	SISSYYGSTY	WAPSWGSYGWAL	23
HYGLF	LYYYYI	SIYPSSGYTS	AGYYSWAYHYGHGGAL	23
QSSYSLI	IYSSSI	SIYSYYGSTY	GPWWAF	23
SFPYYPI	LYSSSI	SISSSSGSTS	SHYASYPWSWSYAM	23
SHAWVPI	ISYYSM	SIYSYYGSTY	AVGYAM	23
SSYSLI	ISYSSI	SIYPYYGYTS	YVPWYGWGGSSAL	23
SSYSLI	ISYYSI	SISSYYSYTS	VGF	23
SSYSLI	ISYYSI	SIYPYYSYTS	PYWHYYGVYAHGM	23
SSYSLI	IYSSSI	SIYSYYGSTY	GPWWDF	23
SSYSLI	LSYYSM	SISSYYSYTS	SSYVGM	23
SSYSPSYLI	IYSSSI	SIYPYYSSTY	SWGM	23
SSYYSSGPI	ISYYSM	SISSYSGYTY	YGSSYWWPAL	23
SVYYPI	ISYSSI	SISSYYGYTS	SGF	23
VGWSPI	IYSSSI	SIYPYYGSTS	SFYWVFSAW	23
WGGALI	IYSSSI	SIYPYYGSTS	GYYSGGL	23
WGGALI	IYSSSI	SIYPYYGSTS	SFVVGI	23
WYGPI	IYYYSI	YISPYYGYTY	ASPYWAAWWSPYYSVGGM	23
YAYGGLI	ISYSSI	SIYSYYGSTS	YSPFWSHYYGPGGL	23
YGSSGYYPI	IYYSSI	SIYSSYGYTY	YSVGAWYWGGVGAL	23
YGYWHLI	ISYYSM	YISSYSGYTY	AVGYAM	23
YPGYYAPI	IYSYSI	SIYSYYSYTS	AVGYAM	23
YSALI	LYYSSI	SISPYYGYTY	GHYYYGAWGI	23
YSYSLI	IYSSSI	SIYSYYGSTY	GPWWAF	23
YWAYGHGLI	LYYSSM	SIYSYYSYTS	AVGYAM	23
YWSYLI	FSSSSI	SIYPSYSYTS	YWHYSSAAGYYAAL	23
YWSYLI	IYSSYI	YISSYSGYTY	GYWGDWPPAGSHAM	23
YWSYLI	LSYYSM	YISPSYGSTY	YYWGGM	23
YYALI	ISYYSI	SISSYYSYTS	AAWSAL	23
YYALI	LYYSSM	SIYSYYSYTS	AVGYAM	23
YYGSYAS	IYSSSM	SIYPYYGYTS	GGGWAL	23
YYGSYYSPF	LSYYSM	SIYPYYGYTS	AVGYAM	23
YYGWFHVPF	LYYSSM	SIYSYYSYTS	YVPFYSHWVAL	23
YYYYLF	ISYSSI	SIYSYYGSTS	AGSWWHSYGSSVASGAL	23
*WSYLI	IYSSYI	YISSYSGYTY	GYWGAWPPAGSHAM	22
ASSLI	LSYYSM	SIYSSYGYTS	SWYSWYSGWVHHGL	22
AYPSVLI	LYYSSM	SIYSYYSYTS	AVGYAM	22
AYSLI	LSSYSM	YISPYSSYTY	GYFAYSYFYSGF	22
AYVPI	ISYSSM	YISPYSSSTY	PGGYYYWFVGSSGF	22
GAVVSPI	IYYSYI	SIYPSYGYTS	YYFVYAM	22
GGYPWSSLI	IYYSSM	SISSYSGYTY	YFYWSYWHFGVSAL	22
GHPWSSLF	IYYYYI	SISSYSGSTY	SYHWGGWFYYGM	22
GSGGPI	ISSYSI	SIYPYYGSTY	YYWSYWSHSHAL	22
GSSLF	LSYYSI	SISSYYGYTS	HGWFAF	22
GSYLI	IYSSSI	SIYSYYGSTY	GPWWAF	22
GYSYALI	ISYYSM	SIYSYYGYTS	YVPFWWHSVYSVGM	22
GYSYWLI	LYYSSM	SIYSYYSYTS	AVGYAM	22
GYYGLI	ISYSSM	YISSYYGYTS	SSWYAM	22
GYYGLI	ISYYSM	SISSYYGYTS	VGF	22
GYYYGLF	LSYSSI	SISPYYSYTY	SYWSYFYGFHSAM	22
GYYYPI	ISYYSI	SISSYYGYTS	SGL	22
HGALF	LSYYSM	SISPYYGYTY	SGGGWWSVYGAF	22
QSVGPI	ISYYSI	YISPYSGYTY	HYWPWYYSGAM	22
SFYGLI	ISYYSI	SISSYYGYTS	SGF	22
SGAHPI	IYYYSM	SISSSSSSTY	SSYYHFWYSHGM	22
SGGGALI	ISSSYM	SISSYYGSTS	YYVWAM	22
SGWGYLI	LSYYSI	SIYSYYGYTS	GYFYYSSSWWSSGL	22
SGWLF	IYYSSI	SIYSYYGYTY	WHFPSYGPWAGAL	22
SGYPHYLI	ISSYYI	SISSSSSSTS	PHYWYSWWVGGM	22
SHYYAPI	ISYYSM	SISPYYGYTS	GYYYHGGGL	22
SSGVPYVPF	LSYYYM	SISSYYGYTY	AVGYAM	22
SSHYPI	ISYYSI	SISSYYGYTS	SGM	22
SSPYSLI	ISYYSM	SIYPYYGYTS	YAWSAVGVASWGL	22
SSYSLI	ISYSSM	SISSYSGYTS	YSPSWYYGAYHAL	22
SSYSLI	ISYSSM	SIYPYSGSTY	HVYYYWSYYSAF	22
SSYSLI	ISYSSM	SIYSYYGYTS	SGYFYFGYSPYAM	22
SSYSLI	ISYSYM	SISSSYGYTY	GSYPSWGGYWAF	22
SSYSLI	LSYSSM	YIYPYSGYTY	TVRGSKKPYFSGWAM	22
SSYSLI	LSYYSI	SISPYSGYTS	YWPGWYYGSPGM	22
SSYSLI	LSYYSM	SISPYYGYTY	YVASWWAYAWYAL	22
SSYSLI	LSYYSM	SISSYYGYTY	SYPASGWWHYAI	22
SSYSLI	LSYYSM	SIYPYYGSTY	SYWVYGAYSWIAM	22
SSYSLI	LSYYSM	SIYSYYGYTY	GHWPYFYSWSPAI	22
SVSGYLI	ISYYSM	SIYPYYGSTY	HSPWYYPWVAM	22
SWWLI	LSYYSM	SISPYYGYTS	WGWWWSGYAL	22
VYSVVPI	LSYSYI	SISSYSGYTY	YSGWFFAM	22
WGGALI	FSSSSI	YIYPYYSSTY	AAWYGSYGM	22
WSFSPI	LYYYYI	SISPSSSYTS	AYHHWWYYWFVYPAYGSAL	22
WSGHYAFLF	IYSYYM	SISSYYSYTY	SASAAM	22
YAHLF	LSYYSM	SISPYSSSTY	YYGHYWWSSAM	22
YFSPI	LSYYSM	YISPYSSYTS	GYWHYYYVAYPGAM	22
YPGYYAPI	IYSSYI	YIYSYYGYTY	GYYSGGL	22
YSFLI	ISYSSI	SIYSYYGYTY	GYWWWSAYPHYAM	22
YSVPI	LSYYSI	SIYSYYGSTY	VGYSYHVYWGVGM	22
YVHLI	IYSYSI	SISPYYSYTY	WSGM	22
YWSVHLI	ISYYYM	SISSYSSSTY	SFWWAYAGGPGGAYYSGAF	22
YWSYLI	FSSSSI	SISSYYGYTY	AYGPSGWYAF	22
YWSYLI	IYSSYI	YISSYSGYTY	GYWGAWPPSGSHAM	22
YWSYLI	IYSSYI	YISSYSGYTY	RLVLMLW	22
YWSYLI	IYSSYI	YISSYSGYTY	YWHGSWSSGM	22
YWSYLI	IYYSSI	SISPYSGYTY	SWAGSYPFWYAM	22
YWSYLI	LSYSYM	SIYPYSGSTY	SGYWGAYGM	22
YWSYLI	LSYYSM	SISPYYGYTY	YVASWWAYAWYAL	22
YYGSYASPF	IYSSSM	SIYPYYGYTS	AVGYAM	22
YYGWFHVPF	LSYYSI	SIYPYYGYTS	FSPSPWWSSAM	22
YYGWFHVPF	LYYSSM	SIYSYYSYTS	AIGYAM	22
YYGWFHVPF	LYYSSM	SIYSYYSYTS	AVGSAL	22
YYGWFHVPF	LYYSSM	SIYSYYSYTS	SGWPYSYSHGYWGF	22
YYGWFHVPF	LYYYSI	SIYSYYGYTS	SSGSYAM	22
AGWYGAYLI	IYYSYM	SISSYYGYTS	GSWFSAGSGM	21
ASPWPF	LYSSYI	SISPYSGYTS	PSASYFWGHYHYAM	21
ASSHFLI	IYYSYM	SISSYSGYTS	SYWYFYFYWAL	21
AWYVPI	LSYSSI	SIYPYYGYTS	GYYYHGGGL	21
AWYVPI	LSYSSI	SIYSYYSYTS	AVGYAM	21
AYYLF	ISYYSM	SIYPYSSYTS	AYWYYYSPWGWYHSSPAL	21
GFSPI	IYSSSI	SIYSYYSSTY	GPWYAM	21
GGYYPLI	ISYYSI	SIYPYYGYTY	GYWSYGHWWPSGM	21
GSFSSLF	LYSSSI	YISPYSGYTY	SGVWSYVFYGYGM	21
GSHFHGLI	ISYYSM	SISPYSGYTS	YGWWWYSASGL	21
GSSYPPI	IYSSSI	SIYPYYGSTS	AWAM	21
GSWYPI	ISYYSI	SISSYYGYTS	SGF	21
GYSLI	LYYYSM	SISSSYGYTY	YGYWPWYYSAF	21
GYYGVALF	LYYYYI	SISPSSSYTS	AYHHWWYYWFVYPAYGSAL	21
HSGPLI	ISYYSI	SIYSYYGYTS	GYWYYGAWPWSGI	21
PAVAPI	LSYSYI	SIYPYYGYTS	YFYWYAM	21
PYSPI	LYYYSM	YISPYYSYTY	YWYGM	21
SSGSVPGLI	LYYYYI	SISPSSSYTS	HYWPWYYSGAM	21
SSVSPI	LSYYSI	SIYPYYGSTY	WGWWWPGSAPAM	21
SSYSLI	ISYYSI	SISSYYSYTS	SGM	21
SSYSLI	ISYYSI	YISSYYGYTS	AGWYAI	21
SSYSLI	ISYYSM	SIYPYYGSTY	YGWASVWAGYYSAM	21
SSYSLI	ISYYSM	SIYPYYGYTS	PYWWYSSYFPSAAL	21
SSYSLI	IYSSSI	SIYSYYGSTY	GPWCAF	21
SSYSLI	IYSSSI	SIYSYYGSTY	GPWWTF	21
SSYSLI	IYSSSI	SIYSYYGSTY	GYYSGGL	21
SSYSLI	LSYYSI	SIYSYYGSTS	AGSVYHWWAPGGL	21
SSYSLI	LSYYSM	SIYSYSGSTS	HGWWGVWSGGL	21
SVGPI	ISYYSI	YISPYSGYTY	SFYWVFSAW	21
SVWAGPF	LSYYSM	YISSYYGSTY	SSPGSWWFGSGAAM	21
SYAYGSLI	LYYSSM	SIYSYYSYTS	AVGYAM	21
SYVHSPI	LYYSSM	SIYSYYSYTS	AVGYAM	21
VSSPPI	LSYYSM	SISSYSGYTS	YAAWWWSASHAL	21
WGGALI	LSYYSI	YIYPSSGYTY	SYSYGYWGF	21
WHPLF	IYYYSM	SISPYYGSTS	VAWWFYYPGAM	21
WPGLI	ISYYSM	SISPYYGYTS	AYHHWWYYWFVYPAYGSAL	21
WPGLI	ISYYSM	SISPYYGYTS	GYYYNGGGL	21
YCPAYPF	LSYYSM	SISPYYSSTS	YWYGGHSRAF	21
YGGLI	ISYSSI	SISPYSGYTY	VGGWPHFGHGL	21
YGWYLF	ISYSSI	SIYPYYGSTY	SYSWYSWSWSGM	21
YGYGPI	LSYYSM	SIYSYYGSTY	GVWVWGSWSYHGM	21
YGYWHLI	IYSSSI	SIYSYYGSTY	GPWWAF	21
YLSYLI	IYSSYI	YISSYSGYTY	GYWGAWPPAGSHAM	21
YPGYYAPI	IYSYSI	SISPYYSYTY	WYGM	21
YPGYYAPI	LSYYSM	SIYPYYGSTS	SFVVGI	21
YSWGSYSPF	ISSSSM	SISSSYGYTY	AGASYSWYSGWYYYAGAM	21
YSWYPI	LYYSSM	SIYSYYSYTS	AVGYAM	21
YVYWLI	LSYSSI	SIYPYYGYTS	YSPWYSVHPSPAL	21
YWAYLI	IYSSYI	YISSYSGYTY	GYWGAWPPAGSHAM	21
YWSYLI	IYSSYI	YISSYSGYTY	GYWGAWTPAGSHAM	21
YYAPI	LSYSSI	SISPYSSSTY	YYGGYSWWYGSSGYGM	21
YYGGLI	LSYYSM	YISPYSGYTY	SVGVWSGGWWWGSPGL	21
YYGSVTPF	IYSSSI	SIYSYYGSTY	GPWWAF	21
YYGWFHVPF	FSSSSI	SIYSYYGSTS	GPWWAF	21
YYGWFHVPF	ISYSSM	SIYPYYSYTS	ASWPWPSYAM	21
YYGWFHVPF	ISYSYM	SIYPSYGYTS	FYGFYAL	21
YYGWFHVPF	ISYYSM	SIYSYYGSTS	YGWYHWWSAGAL	21
YYGWFHVPF	ISYYYI	SIYPYYGSTY	AVRGSKKPYFSGWAM	21
YYGWFHVPF	LSYYSM	SIYPYYGYTS	WGWAWWYGWPSGF	21
YYGWFHVPF	LYYSSM	SIYSYYSYTS	AVGYAV	21
YYGWFHVPF	LYYSSM	SIYSYYSYTS	AVVTLW	21
YYGWFHVPF	LYYSSM	SIYSYYSYTS	YPSWYYAFGM	21
YYGWFHVPF	LYYYSI	SISSYYGYTS	YWHGSWSSAL	21
YYGWFHVPF	LYYYSM	SIYSYYSYTS	AVGYAM	21
YYGWFHVPF	LYYYYM	SISPSYGSTY	SYGPGYWGF	21
ASGYGSPI	LYYSSM	SIYSYYSYTS	AVGYAM	20
ASYLI	LSYYSM	SISSYYGYTS	SGYYGL	20
AWYVPI	LSYSSI	SIYPYYGYTS	GPWWAF	20
AYYGHGGPI	IYYSSM	SIYPSYGYTS	WVYGPWWWPSAL	20
AYYLI	LSYYYI	SIYSSYGYTY	GVYWHYHGAM	20
GAGPF	ISYYSI	SISPYSSSTY	AVGYAM	20
GAGYPI	IYSSYI	YISSYSGYTY	GYWGAWPPAGSHAM	20
GAGYSLI	LSYYSM	SISPYSGSTY	YGWWWSGSSYAM	20
GAHLI	LYYSSM	SIYSYYSYTS	AVGYAM	20
GPYGLI	LSYYSI	SISSYYGYTS	GGWYGL	20
GSWLI	ISYYSM	SISPYYGYTS	GYYYHGGGL	20
GSWSLI	ISYYSI	SISSYYGYTS	AGWFAL	20
GSYLI	LYYYYI	SISPSSSYTS	AYHHWWYYWFVYPAYGSAL	20
GSYSPYLI	ISYYSM	SISPYSGYTY	HYWWWAYYWAF	20
GVYSYLF	LSYYSM	SISPYYSYTY	ASHWGGYYYSSAL	20
GYSPF	LSYYSM	SISSYYSYTS	YSWYGL	20
GYSSYPI	ISYYSI	SISSYYGSTS	YSSWYHWWWGYVGL	20
GYSYWLI	ISYSSM	SIYPSYSSTY	CRLLLCSLRLPCW	20
GYYFPI	ISYYSI	SISSYYSYTS	VGF	20
HGYYYSYPI	LSYSSM	SIYSYYGSTS	GHSPYSSWHYWGF	20
HSALI	ISYYSI	SISSYYSYTS	AGWAGM	20
PVGPAPI	ISYYSM	SIYPYYGSTS	GSWGSSWYHYYSWAYPAL	20
SFVYLI	ISSYSI	YISPYYSYTY	HYGGAYGM	20
SFYPI	ISYYSM	YISPSYGYTY	WYGFAWVHSPAL	20
SGPPSLI	LSYYSI	SISSYSGYTY	YSGWWWHSYSPSGM	20
SSGSVPGLI	LSSSSM	YIYPSYGYTY	APWGVGM	20
SSGSVPGLI	LYYYYI	SISPSSSYTS	GPWWAF	20
SSHPPI	LSYYSI	SISSYYGYTS	SGM	20
SSWYLI	ISYYSM	YISPYSGYTY	SAM	20
SSYPI	ISYYSI	SISPYYGSTS	YSYPYVWWSPGWGL	20
SSYSLI	ISYSSM	SISSYYGYTS	ASWAGL	20
SSYSLI	ISYYSI	SISPYSSSTY	SGSVWHWWASGSAM	20
SSYSLI	ISYYSM	SIYSYYGSTS	YYWYYSSHYHGAM	20
SSYSLI	ISYYSM	SIYSYYGYTS	GYFYWSWASSSAM	20
SSYSLI	IYYSSI	SIYPYSSYTS	PYYWYYWPGYSFAM	20
SSYSLI	LSYSSM	SIYSYYGSTY	AYSWYSWSAPGAF	20
SSYSLI	LSYYSI	SISPYSGYTS	PGAWPYYYAWYAM	20
SSYSLI	LSYYSM	SISSYYGYTS	SSFVGI	20
SSYSLI	LSYYSM	SIYPYYGYTY	SYWWYYSPGSSAAM	20
SSYYGLI	ISYYSM	SIYSYYGSTS	RLITGTFRLVW	20
SVGPI	ISYYSI	YISPYSGYTY	GPWWAF	20
SVGPI	ISYYSI	YISPYSGYTY	WSGM	20
SVGPI	LYYYSM	SISPSYGYTS	YWAGYHSSAF	20
SWFHHSYLF	LYYSSI	SISSYSSYTS	YSAM	20
SYGLI	IYSSYI	YISSYSGYTY	GYWGAWPPAGSHAM	20
SYSLI	IYSSSI	SIYSYYGSTY	GPWWAF	20
SYWYPI	ISSYSI	YISSYSSYTY	SGI	20
VGWSPI	IYYSSI	SIYSYSSYTS	GYYYHGGGL	20
WGGALI	IYSSSI	SIYPYYGSTS	WSGM	20
WGGALI	LYYSSM	SIYSSYGYTS	GHGVAL	20
WPGLI	ISYYSM	SISPYYGYTS	SFVVGI	20
WSFSPI	LSSSSM	SIYSYYSYTS	AVGYAM	20
WSSPI	IYSYSM	SIYPYYSYTS	SASYVWYYSHSGL	20
WYGPPI	ISYYSM	SISPYYGSTY	FGGWWWVGAYAL	20
YAYGLI	ISYYSI	SISSYYGYTS	SGM	20
YAYHLI	ISYYYM	SISSYSGSTS	GGSYGHWWSSYSAL	20
YGFGYYPI	ISYYSI	SISSYYGYTS	GGWSGM	20
YGSHVLI	LSYYSM	SIYPYYGYTS	WYGWPSGF	20
YGSPF	ISYSSI	SIYPYYGYTS	AYWYYHSWYSSHGM	20
YGSYHSLI	ISYYSI	SIYPYSGYTY	YGGWWPWAAVGL	20
YGYWHLI	IYSSYI	YISSYSGYTY	GYWGAWPPAGSHAM	20
YPAYGHGLI	LYSSSI	YIYPYSGYTY	WAWSYAYGGYYSYSAGAI	20
YSGYSLI	LSYYSM	YIYPSYGYTS	GSWWSWAYASGFSGSAM	20
YSGYSLI	LYYSSM	SIYSYYSYTS	AVGYAM	20
YSSVLI	ISYYSM	SISPYYGYTS	GYYYHGGGL	20
YVHLI	LYYYYI	SISPSSSYTS	AYHHWWYYWFVYPAYGSAL	20
YWSYLI	ISYSSI	SIYPYYGSTY	GYSFYGVHFGL	20
YWSYLI	ISYYSM	SIYPYYSSTY	YPSWYYAFGM	20
YWSYLI	IYSSYI	YISSYSGYTY	SYSYGYWGF	20
YWSYLI	IYSSYI	YISSYSGYTY	YSWYWYGL	20
YWSYLI	LYYYSI	SISSYYGYTS	YWHGSWSSAL	20
YWSYLM	IYSSYI	YISSYSGYTY	GYWGAWPPAGSHAM	20
YWWSFLI	LYSYYM	SIYPSYGSTS	SVGGAL	20
YYGWFHVPF	LSSSSM	SIYSSYSYTS	GWGYGL	20
YYGWFHVPF	LSYYSM	SIYPYYGYTS	GYWGPGGGVGHAWYPYGF	20
YYGWFHVPF	LYYSSM	SISPYYSSTY	HFVWASFGWGHSGL	20
YYGWFHVPF	LYYSSM	SIYSYYSYTS	AVVYAM	20
YYGWFHVPF	LYYSSM	SIYSYYSYTS	GVGYAM	20
YYGWFHVPF	LYYSSM	SIYSYYSYTS	YYWGGM	20
YYGWFHVPF	LYYSSM	YIYSYYGYTY	GYYSGGL	20
YYGWFHVPF	LYYSYM	SIYSYYSYTS	AVGYAM	20
YYGWFLV	LYYSSM	SIYSYYSYTS	AVGYAM	20
YYSVYLI	IYYYSM	SISSYYSYTY	AVGYAM	20
YYYAFYPI	ISYSSI	SIYSYYSYTS	GAGGYGFSYSSWWWGSYAF	20
AASPI	ISYYSM	SISPYYGYTS	GYYYHGGGL	19
AAYYYSLF	ISYSSM	SIYPYYSYTS	AVGYAM	19
AGAYLI	ISYYSI	SISSYYGYTS	YGWAGM	19
APYYLI	ISYYSM	SIYPYSGSTY	YGWYGWWSGVSGL	19
ASSPI	ISYYSM	SISSYYGYTS	YSWAGI	19
AWYVPI	IYYSSI	SIYSYSSYTS	SFAGWASYAF	19
FSHASLI	ISYSSM	SIYSYYGYTY	YFSYYVFYGYSGAM	19
FYYYGPI	LYYSSM	SIYSYYSYTS	AVGYAM	19
GGWSPI	IYYSSI	SIYSYSSYTS	SFAGWASYAF	19
GSGAGLI	ISYYSI	SISPYYSYTY	VSWGSGWPHYSGL	19
GSGGYYHPI	ISYYSM	SIYPYYGSTY	PWWWYSYSSYSGAM	19
GSVYYPI	ISYSYI	SISSYYGYTS	AVGYAM	19
GVAVAPI	LYYSSM	SIYSYYSYTS	AVGYAM	19
GYHYPI	LSYYSI	YIYPYSGYTY	TVRGSKKPYFSGWAM	19
GYPSHWSPF	IYSYSM	SIYPYSGYTY	GVVHYYWSYYYHAM	19
GYSFGGYPF	ISYYSM	SISPYYGYTS	GYYYHGGGL	19
GYVYLI	LYYYSM	SISPYSGYTS	VYWYFYSYSPGL	19
GYYASLI	ISYYSM	SISSYYGSTY	YVGSGYFWGPGYAM	19
GYYGVALF	IYSSYI	YIYSYYGYTY	CYYSGGL	19
GYYGVALF	IYSSYI	YIYSYYGYTY	GPWWAF	19
GYYLI	IYSYYI	SIYPYYSYTY	SAYYHHAAAI	19
GYYYPI	ISYYSM	SISPYYGYTS	GYYYHGGGL	19
HAFFPI	LSSSSM	SIYSYYGSTS	PGSWHYGL	19
SAYAGYWLI	LSYYSM	SIYPYYGYTY	PSPWWWHWSSAGAL	19
SGPSLF	ISYYSM	SISPYSGYTY	YSSPFYWWSVAYAM	19
SGSWVVHLI	LSSYSI	SIYSYYGYTS	WWHSFSWGL	19
SGYSLF	LSYYSI	SISSYYGYTS	FSWYGM	19
SGYYPI	LSYYSM	SISSYYGYTS	SGF	19
SSGSVPGLI	LYYYYI	SISPSSSYTS	WSGM	19
SSYSLI	ISYSSI	SISSYYGYTS	AHWYGL	19
SSYSLI	ISYYSI	SISSYYGYTS	AGWYAL	19
SSYSLI	ISYYSI	YISSYYGYTS	GSWPGI	19
SSYSLI	IYSSSI	SIYSYYGSTY	AYHHWWYYWFVYPAYGSAL	19
SSYSLI	IYSSSI	SIYSYYGSTY	GHGVAL	19
SSYSLI	IYYYSI	SISSYSGYTY	GWVPYAWWAVPWGF	19
SSYSLI	LSSYSI	SIYPSYSSTY	YSPYHWYSSAM	19
SSYSLI	LSYYSM	SIYPYYGYTS	HAWFYYGPPWGAL	19
SVGPI	ISYYSI	SIYSYYSYTS	AVGYAM	19
SVGPI	ISYYSI	YISPYSGYTY	HYWTWYYSGAM	19
SVGPI	ISYYSI	YISPYSGYTY	NYWPWYYSGAM	19
SWSPF	LSYYSM	SIYSYYGSTY	YGSWWSAYAF	19
SYALI	LSYSYI	SISPYSSYTY	SGAYWWSPGAAL	19
SYSPI	LYYSSM	SIYSYYSYTS	AVGYAM	19
SYSSYVHLF	IYYSSI	SIYSSSSSTY	HSHGYPGGGPAWWYSYAL	19
SYYLI	ISYYSI	SISSYYGYTS	GYWYGL	19
VGWSPI	IYSSYI	YIYSYYGYTY	GYYSGGL	19
WGGALI	IYSSSI	SIYPYYGSTS	SFYWVLSAW	19
WGGALI	IYSSSI	SIYPYYGSTS	SLYWVFSAW	19
WGSLF	IYYSSM	SIYPSYGSTY	SGSYWYGWGSGYAM	19
WPGLI	ISYYSM	SISPYYGYTS	LLLPWW	19
WPGLI	ISYYSM	SIYSYYGSTY	YFWYYGYGGPSYGL	19
WSFSPI	LSYSSI	SIYPYYGYTS	WHPYHYSVFAL	19
WWGGYSLI	IYSSYI	YISSYSGYTY	GYWGAWPPAGSHAM	19
WYGLI	LSYYSI	SISSYYGYTS	ASWAGL	19
YAGHWALI	ISYYSI	YISPYSGYTY	HYWPWYYSGAM	19
YAYASLI	ISYSSI	SIYSYYGSTY	WAPWYSWGWAYWGAPGYAM	19
YGALI	LSYYSI	SISSYYSYTS	SSWYGM	19
YGSYLI	ISYYSI	SIYSYYGYTS	YGWWWSGYAL	19
YGYPF	IYYSSM	SISSYSSSTY	SFYWYHWGWGAYGF	19
YGYWHLI	ISYYSM	SISPYYGYTS	GYYYHGGGL	19
YSHYPI	LYYYSM	SIYPYYGYTS	YYSAWAPWVSAAWYAAL	19
YSHYVLI	ISYYSI	SIYSYYGSTY	YGHWWGAGAL	19
YSSLI	LSYYSI	SISPYSGYTS	AGASSWWWYSGM	19
YSSVLI	ISYSSI	SIYPYYGSTY	AVGYAM	19
YVHLI	IYSSSI	SIYPYYGSTS	SFYWVFSAW	19
YVYSAGLI	ISYYSM	SIYPYSGYTS	YWPWGSGWSWHGAYVGGI	19
YWSWYPLI	IYYSSM	SISPSYGYTS	WSSFPFWGWWHYYAAL	19
YWSYLI	ISYYSM	SIYPYYGSTY	AYWAYGGWSWYGM	19
YWSYLI	IYSSSM	SIYPYYGYTS	GGGWAL	19
YWSYLI	IYSSYI	YISSYSGYTY	GYWGAWPPTGSHAM	19
YWSYLI	IYSSYI	YISSYSGYTY	TVRGSKKPYFSGWAM	19
YWSYLI	LSYYYI	SIYPYSGSTY	SVRGSKKPYFSGWAM	19
YWYYPI	LSYYYI	SISSYYGYTS	SVSWYSYPYAM	19
YYGSVTPF	IYSSYI	YIYSYYGYTY	GYYSGGL	19
YYGWFHVPF	FSSSSI	SISSYYGYTY	AYGPSGWYAF	19
YYGWFHVPF	ISYYSI	SISSYYGYTS	SGF	19
YYGWFHVPF	LYYSSM	SIYSYYSYTS	AVGYGM	19
YYGWFHVPF	LYYSSM	YIYSYYSYTS	AVGYAM	19
AFGYYSPI	LYYSSM	SIYSYYSYTS	AVGYAM	18
AHFLI	LYYSSM	SIYPSYGYTY	VSYGFWGPSPAM	18
FAYPI	LSSSSM	YIYPYYGYTY	SAWGWGF	18
FGSSLI	ISYSSI	SISPYYGYTY	VSAWWVYSYHYGM	18
GSWLI	IYSSYI	YISSYSGYTY	GYWGAWPPAGSHAM	18
GYSLI	LYSSSM	SISPYSGYTY	GGFAYSGGWAL	18
GYWYPI	LSYSSM	YIYPYSGYTY	TVRGSKKPYFSGWAM	18
GYYGVALF	IYSSYI	SIYSYYSYTS	AVGYAM	18
GYYGVALF	IYSSYI	YIYSYYGYTY	GYWGAWPPAGSHAM	18
GYYHLI	IYSYSM	YIYPYSSSTY	TVRGSKKPYFSGWAM	18
GYYSPI	ISYYSI	SISSYYGYTS	SGM	18
GYYSVHSLF	ISYSSM	YIYPYSGYTY	TVRGSKKPYFSGWAM	18
GYYYPI	ISYYSM	SISSYYGYTS	SGF	18
HSSLI	IYYSSI	SISPYSGYTY	AVGYAM	18
PWSGGSPI	ISSYSI	SIYSYSSSTY	VGVWYYGM	18
QWSFSPI	LSSSSM	YIYPSYGYTY	APWGVGM	18
SAFSLF	LSYYSM	SIYPYYGSTY	HGGSGWWSPSAL	18
SAPPI	ISYYSM	SIYSYYGYTY	GHSYGGYVAGYYGL	18
SAVPPF	IYSSYI	YISSYSGYTY	GYWGAWPPAGSHAM	18
SAYPLF	LSYYYI	SIYPYYGSTY	AVGYAM	18
SFHPAGPI	LSYYSM	SIYPYSGYTY	YFWWSGAYSGYGVSAL	18
SGSPGHLI	ISYSSM	SISSYYGYTS	SHPYWYWWSGFSAWAPYGL	18
SHYALI	LYSYSM	YIYPYSGYTS	APWYYAYYWGGYGYYAL	18
SHYYAPI	IYSSYI	YISSYSGYTY	GYWGAWPPAGSHAM	18
SSAHHPSPI	LSYYSI	SIYPYYGYTY	YWGAWYGYYHGM	18
SSGSVPGLI	IYYYSM	SISPYYGYTS	YWHGSWSSGM	18
SSGSVPGLI	LSYYSM	SIYPYYGSTS	SFVVGI	18
SSYSLI	ISYSSM	SIYPYYSYTS	ASWPWPSYAM	18
SSYSLI	ISYYSI	SISSYYGYTS	GGWYAI	18
SSYSLI	IYSSSI	SIYSYYGSTY	GTWWAF	18
SSYSLI	IYSSSI	SIYSYYGSTY	SVVGF	18
SSYSLI	LSYSSM	SIYPYYGYTS	PGWYGGGYYFYYGAGWAM	18
SSYSLI	LSYSYM	SISSYYGYTS	WYYGGM	18
SSYSLI	LSYYSM	YISPYYGYTS	GGM	18
SVGPF	ISYYSI	YISPYSGYTY	HYWPWYYSGAM	18
SVGPI	ISYYSI	YISPYSGYTY	GYYYHGGGL	18
SWAPPI	LSYYSI	SIYPYYGSTY	FSHWWGSVSGWFGYAM	18
SYHPI	ISYYSM	SISSYYGYTS	PAWYGL	18
SYSLI	IYSSYI	YISSYSGYTY	GYWGAWPPAGSHAM	18
VFGPF	LYYYSM	SISPYYSYTS	YPWYYGM	18
VVGYSLI	FSSSSI	SIYPYYSYTS	YSPYWGYFSAWGF	18
VYPPI	ISYSSM	SIYPYYGSTY	PSYAYHVWGHFGL	18
WPGLI	FSSSSI	YIYPYYSSTY	AAWYGSYGM	18
WPGLI	ISYYSM	SISPYYGYTS	G*YYHGGGL	18
WPGLI	ISYYSM	SISPYYGYTS	GY*YHGGGL	18
WSFSPI	LSSSSM	YIYPSYGYTY	GPWWAF	18
WYSLI	LSYYSI	YIYPSYGYTS	SYGYGWGAVYHFAM	18
YAGHWALI	IYSYSI	SISPYYSYTY	WSGM	18
YFPLI	ISYYSI	SISSYYGYTS	FAWHGL	18
YGYASSLF	IYSYSM	YISSSYGYTY	YYHWHGAM	18
YGYGLI	ISYSSI	SISSYYSYTS	SSWPGM	18
YGYPI	LSYYSM	YISPYYGSTY	WSSYFFGFSGM	18
YPGYYAPI	LSYSSI	SIYPYYGYTS	WHPYHYSVFAL	18
YQGYYAPI	IYSYSI	SISPYYSYTY	WSGM	18
YSYYPI	IYSSYI	YISSYSGYTY	GYWGAWPPAGSHAM	18
YWSYLI	ISYSSI	SIYPYYGSTY	GFWWYGSWSPSGL	18
YWSYLI	ISYYSM	SIYSYYGSTS	YGWYHWWSAGAL	18
YWSYLI	IYSSYI	YISSYSGYTY	YWAGYHSSAF	18
YWSYLI	LSYSSM	YIYPYSGYTY	TVRGSKKPYFSGWAM	18
YWSYLI	LSYYSI	SISPYSGYTS	PGAWPYYYAWYAM	18
YWSYLI	LSYYSM	SISSYSGYTY	YSAAGYWWSAAHAL	18
YYGAGLI	LYYYSI	SIYSSYGYTS	ASAWPYGM	18
YYGSYAPF	LYYYSI	SIYSSYSYTS	SGYAL	18
YYGWFHVPF	FSSSSI	SISSSYGYTY	GWGYWYGF	18
YYGWFHVPF	IYSYSM	SIYPSYSYTY	SYWYGAYGF	18
YYGWFHVPF	LYYSSM	SISPYYSYTY	WSGM	18
YYGWFHVPF	LYYSSM	SIYSYYSYTS	AVCYAM	18
YYGWFHVPF	LYYSSM	SIYSYYSYTS	PPSYYSGYYASYAL	18
YYSVYLI	ISYYSM	SISPYYGYTS	GYYYHGGGL	18
YYSVYLI	IYSSYI	YISSYSGYTY	GYWGAWPPAGSHAM	18
YYYALI	LYYSSM	SIYSYYSYTS	AVGYAM	18
AAGSALI	ISYYSM	SIYSYYGSTY	YGWWWSPYSGYGM	17
AGASSLI	LSYYSM	SIYPYYGSTS	GYWWGSYWVYSGGF	17
AGYFLI	ISYYSI	SIYPYYGYTS	HSPWSSSVVAM	17
AHSLI	ISYYSI	SIYPYYSSTY	YPAWFYPSAM	17
AWYVPI	LSYYSM	SIYPYYGSTS	SFVVGI	17
GFFPPI	IYSSSM	SIYSYYGSTY	GWAM	17
GGSHSPI	IYSSYI	YISSYSGYTY	GYWGAWPPAGSHAM	17
GGSLI	LYYSSM	SIYSYYSYTS	AVGYAM	17
GGSYGSYLI	ISYYSM	SIYPYYSYTS	YAVGYWHFYYGM	17
GHYPI	LSYYSI	SIYSYYSYTS	PAFYFYYWGPGYAF	17
GSVYYPI	IYSSYI	YISSYSGYTY	GYWGAWPPAGSHAM	17
GWSYLI	ISYYSM	SISSYYGYTS	HGWFGM	17
GWYLI	ISYYYM	SIYPSYGYTY	FPWYWGSVGGAYAM	17
GYPSYVLI	ISYSSI	SIYPYYGSTY	AVGYAM	17
GYYGVALF	IYSSYI	YIYSYYSYTS	AVGYAM	17
GYYSPF	LYSSYM	SISPSYGSTY	TLLLW	17
HASSYPI	LYYSSM	SIYSYYSYTS	AVGYAM	17
HGHLI	ISYSSI	SISPYSSSTS	VHVWWSWHYGVAM	17
HSSLI	ISYSSI	SIYSYYGSTY	GHYFYYSGYAGAM	17
PGYGSPSLF	LSYYSI	SIYPYYGSTY	YGYWWSAYGM	17
PGYYAPI	IYSYSI	SISPYYSYTY	WSGM	17
PSYPLI	FSSSSI	SISPYYSSTY	GPYWAF	17
PYAAYYLF	IYSSYI	YISSYSGYTY	GYWGAWPPAGSHAM	17
PYGYFYLI	ISYSSM	SIYPYYGYTS	GWYGPAYYSYYSGM	17
SAYYSGLI	IYSSSI	SIYSYYGSTY	GPWWAF	17
SGGPI	LSYYSM	SISPYYGYTY	AVGYAM	17
SGSLF	LSYSSI	YIYSYSGSTY	SYSYGYWGF	17
SGSSLI	IYSSYI	YIYSYYGYTY	GYYSGGL	17
SGSSLI	IYSYSI	SISPYYSYTY	WSGM	17
SHAWVPI	ISYYSM	SISPYYGYTS	GYYYHGGGL	17
SPSYASPI	LSYYSM	SIYSYYGSTY	WGGWPSPAWGSYAL	17
SSAPI	LSYYSI	SIYPYYGSTS	FWWYFHGFSAL	17
SSGSVPGLI	LYYYYI	SISPSSSYTS	AYHHWWYYWFVYPAYGSAM	17
SSGSVPGLI	LYYYYI	SISPSSSYTS	GYYSGGL	17
SSGVPYVPF	LSYYYM	SISSYYGYTY	APGYPSVGWWWGSAGSAL	17
SSHPI	LSYYSI	SISPYYGYTS	SGWFAM	17
SSYSGPI	LSYSSM	YIYPSYGYTS	YSWYGYWYWAL	17
SSYSLI	ISYSSM	SIYPYYGYTS	SPWYGGM	17
SSYSLI	ISYYSM	SISSYYSYTS	FGWHAM	17
SSYSLI	ISYYSM	SIYPYYGSTY	AYWAYGGWSWYGM	17
SSYSLI	ISYYSM	YISPYSGYTY	SWFWYSSFYSSYGL	17
SSYSLI	LSYSSI	SIYSYYGYTS	YYVGWWPSYAL	17
SSYSLI	LSYYSM	YISPSYGSTY	YYWGGM	17
SSYSLI	LSYYSM	YISSYYGYTS	PWGWASGGSHGM	17
SSYWWPFPI	LSYSSM	SIYSYYGSTY	YYAGGL	17
SVGPI	ISYYSI	YISPYSGYTY	CRLLLCSPLLAVVLLW	17
SVGPI	ISYYSI	YISPYSGYTY	HYWPWYYSGAMD	17
SVGPI	LSYYSM	SIYPYYGSTS	SFVVGI	17
SVSSLF	ISYYSM	SISPYYGSTY	YPGSAGYWWWSHAGGAM	17
SWYYPI	ISYYYI	SISPSYGSTS	SWGFFGWPGM	17
SYAVWWYPI	LSYYSI	SISPYYGSTY	HGWVYWGGGGF	17
SYFSSYPI	LSYYSI	YIYPSYGSTY	VFSGYSHYGM	17
SYGSYGLI	ISYYSI	SISSYYSYTS	SGM	17
SYGWSGAPF	IYSYSI	SIYSYSGYTY	SSAM	17
SYVLI	LSYYSI	SISSYYGYTS	GGWVGF	17
SYWAALI	ISYYSI	SISSYYGYTS	GHWYGL	17
SYYYPI	LSYSSM	SISSSYGYTY	SYWPWSYWYGI	17
VGFPYPI	ISYYSI	SISSYYSYTS	GGWSGL	17
VYGYYPI	IYYSYI	SISPSYSYTS	WGF	17
WGGALI	IYSSSI	SIYPYYGSTS	AYHHWWYYWFVYPAYGSAL	17
WGGALI	IYSSSI	SIYPYYGSTS	WHPYHYSVFAL	17
WPGLI	LSYYSM	YISPSYGSTY	YYWGGM	17
WSWPYHPPI	LSSSSI	SISSYYSSTY	YYAGWSYGI	17
WSYPLI	LSYYSI	SIYPYYGYTS	YHYAM	17
WVYAPI	ISYSSM	SIYSYYGSTY	WHYYYYGSYGAM	17
WWGASLI	ISYYSM	SIYSYSGSTY	GGHGGVPSYPWYSWPGAM	17
YAYLI	LYYYSM	SISSYSGYTS	AWGIWHGWWSWHFAGGAM	17
YFGYSGSLF	LSYYSI	SISSYYGYTS	ASWAGI	17
YFPGPI	LSYYSI	SISSYYGYTS	YAWVGL	17
YGHGYSPI	ISYYSI	SIYPYYSSTY	AGVWFYYGSGGAAL	17
YHPPI	ISYYSI	SIYPYYGSTS	PFWWWYYYGL	17
YPGYFSPI	LYSYSI	SISSYYSYTY	HSAL	17
YPGYYAPI	IYSYSI	SISPYYSYTY	GYYYHGGGL	17
YPGYYAPI	IYSYSI	SISPYYSYTY	HYWPWYYSGAM	17
YPGYYSPI	IYSYSI	SISPYYSYTY	WSGM	17
YPYYGPLI	LYYSSM	SIYSYYSYTS	AVGYAM	17
YSWYHYPI	ISYYSM	SISPYSGSTS	YSSWWWAPYAF	17
YSYLF	FSSSSI	SISSYYGYTY	AVGYAM	17
YVHLI	ISYYSI	YISPYSGYTY	HYWPWYYSGAM	17
YVSWYLI	ISYYSM	SIYPYYGYTY	GYWHYGAYYWSGM	17
YWSYLI	ISYSSM	SIYPYSGSTY	HVYYYWSYYSAF	17
YWSYLI	IYSSYI	YISSYSGYTY	CYWGAWPPAGSHAM	17
YWSYLI	IYSSYI	YISSYSGYTY	GHGVAL	17
YWSYLI	IYSSYI	YISSYSGYTY	GYWGAWPPAGSHA	17
YWSYLI	IYSSYI	YISSYSGYTY	SGM	17
YWSYLI	IYSSYI	YISSYSGYTY	YAWWWGAM	17
YYFSHYPF	LYYSSM	SIYSYYSYTS	AVGYAM	17
YYGWFHVPF	ISYYSI	SISSYYGYTS	GGWVAL	17
YYGWFHVPF	ISYYSM	SISSSYGYTY	SPGYAGWYAL	17
YYGWFHVPF	ISYYSM	SIYPYYGSTY	AYWAYGGWSWYGM	17
YYGWFHVPF	LSYSSM	SIYSYYGYTY	GWWPYFGYGWYGM	17
YYGWFHVPF	LSYYSM	SISPYSGSTS	GYWYFGYWYAF	17
YYGWFHVPF	LYYSSM	SIYPYYGSTS	SFYWVFSAW	17
[truncated: 71,381 more rows]
