# Supplementary material for: CellectSeq: In silico discovery of antibodies targeting integral membrane proteins combining in situ selections and next-generation sequencing
Source: Commun Biol. 2021 May 12;4:561. doi: 10.1038/s42003-021-02066-5 (PMC8115320; doi:10.1038/s42003-021-02066-5)
Supplement: Supplementary file 7 — Supplementary Data 5 [file 42003_2021_2066_MOESM7_ESM.txt]

#CDR-L3	#CDR-H1	#CDR-H2	#CDR-H3	#COUNTS
YGWLI	ISYYYM	SIYPSSSYTY	YSYSHYGM	1353553
WSYSLF	IYYYSM	SISPYYSYTS	SYHYGWGF	343974
YSWLI	LSYSYM	SIYSSSSYTY	YAPGHYGM	248152
WPWYSPI	LSSSYM	YISPYYSYTS	SHYHWAL	233334
YWYWYYLF	LYSSSM	YIYPYYGYTY	GYYWGGL	129366
SGPYSSLF	LSYYYM	SISPYSSYTY	SSSGWSYHAM	108195
SYPSSYLF	IYYSYM	SIYSYSGYTS	SFSGWSSVPSSGYWYAL	82968
YYWYGVLI	LSYSSM	SISPYSGYTY	YVGVGF	53255
AWAWLI	IYYYSI	YISSSYGYTY	SGPGGGPFSGM	46935
SSYSLI	LYYYSM	SIYPYYGSTS	SGAAGWSAYYWAGL	36441
GGYWGYPI	IYYSSM	SIYPSSGYTY	YYSVYAM	35490
SSWWYYGLI	IYSSSM	SIYPSYGYTY	GSFYYGGL	34316
YAGPI	LSYSSM	YIYPSSGYTS	GYFWSSWHHSYYGAAM	30003
WSYSLF	ISYYYM	SIYPSSSYTY	YSYSHYGM	27730
SSYSLI	FSSSSI	SISSSYGYTY	SGYSFWGYYYPGWSGL	26889
YWWHGFLI	LYYSSM	SIYPYYGYTS	SGPSGGYGGL	26483
YYPSASPF	FSSSSI	SISSSYGYTY	GGYWVWWGF	25417
FVGPF	LSYYSI	SIYPYSGSTY	WYPGGYGL	25259
SSYSLI	FSSSSI	SISSSYGYTY	WSPGWYYHGYAL	23485
YSWLI	ISYYYM	SIYPSSSYTY	YSYSHYGM	22965
YASHSLI	IYSYYM	SIYSSYGYTY	PSPAGYAPPGYGAM	22612
WYHVWLI	LSYYSI	YISPSYGYTY	HGYSGGGM	21177
YGWLI	IYYYSM	SISPYYSYTS	SYHYGWGF	20786
YYGGSLF	IYSSSM	SIYPYYSYTY	SSGAWSFVVSGL	19079
AWASLI	IYYYSM	SIYPYYSYTY	GWFGYGWGSGHYYYPYGM	18987
YGWLI	LSYSYM	SIYSSSSYTY	YAPGHYGM	17718
WYWGGSVLI	LSSSSI	SIYPYSGYTS	GGM	17215
YSWLI	LSYSSI	YIYPSSGYTY	YHGSSYAL	16980
WGYPLI	LYYSSM	SIYPYSGYTY	PAYWAI	16960
YGWLI	LSSSYM	YISPYYSYTS	SHYHWAL	16144
WPWYSPI	ISYYYM	SIYPSSSYTY	YSYSHYGM	16121
GYHWPHSLI	ISYSSM	SISSSYGYTY	ASWGYYAGASSYYHGGYGL	15033
WGSLI	ISYSSM	SISPYYSSTS	HAYVYWHYASAF	14396
WAWAWGLF	ISYYYI	SIYPSSSYTS	VYYYGHGL	14083
FASLF	IYYSSM	SIYPYSSSTY	FYSGGYGL	14075
SSYSLI	IYYSSM	SIYSYYSYTY	SGPYWSGL	13441
GYGSLI	IYSSSI	SIYPYSSYTY	PSYYSGGFYSYAM	12974
WGGYYYPI	LYSYSM	SISSYYGYTY	WSAM	12496
SYWYLF	ISYSSM	YIYPYYGYTY	GSWSVHPAM	12369
SSYSLI	ISYYYM	SIYPSSSYTY	YSYSHYGM	11810
SVSYYLI	ISYYYM	YIYPSSGYTY	YHPYSYGM	11694
YFAPI	LSYSSM	SIYSYYGSTS	GYGWGYWSPGAYSYSPAM	11205
WSGSWGFLF	ISSSYM	SISSSYGYTY	SSGAGM	11126
SGGYGLF	IYSYSM	SISSYYGYTS	YWGYSGYGL	10812
SYYWGYSLF	IYYYSM	SIYPYYGYTY	SYGGVWYGM	10778
FSHFWGALF	LYSSYI	SIYSSSSYTS	GYHWAI	10695
YWYWYYLF	ISYYYM	SIYPSSSYTY	YSYSHYGM	9808
GWYSLF	FSSSSI	SISSSYGYTY	SWYYAGGM	9717
WYVSLI	LYYYYI	SIYPSYGYTY	ASSSYYHVGM	9646
WVWGWYPI	LSYSSI	SISPSYGYTY	GHAL	9421
HWYPI	IYSSSI	YIYPYYGSTY	HSAL	9276
YGWLI	LYSSSM	YIYPYYGYTY	GYYWGGL	9031
GYWPPF	IYYYSM	YISSSSGSTS	GWAWGAM	9012
SGPYSSLF	ISYYYM	SIYPSSSYTY	YSYSHYGM	8889
YWGGPYPLI	IYYYYM	SIYPSYSSTY	SYAL	8656
WSYSLF	IYYYSM	SISPYYSYTS	YSYSHYGM	8285
YYWSLI	IYYYSM	SISSSYGYTY	WYWGVGSAI	8113
AAPASGLF	ISYSYM	YISSYSGYTS	GSGWYSYGYAL	8005
SYPSSYLF	ISYYYM	SIYPSSSYTY	YSYSHYGM	7955
YGWLI	LSYYYM	SISPYSSYTY	SSSGWSYHAM	7808
YSWLI	LSYSYM	SIYSSSSYTY	YSYSHYGM	7690
YSGVPI	LYYYYI	SISSYYGYTS	YPGGGYPHGAYAL	7577
YHHYPI	LYYSYI	SIYPYYSYTS	YPFAGSYGAF	7432
YASLI	ISYYYM	SISPYYGSTY	GSWGYHPFAL	7197
SYGWVYPI	FSSSSI	SISSSYGYTY	PGYYSGSYFSGL	7042
YGWLI	ISYYYM	SIYPSSSYTY	SYHYGWGF	6985
WSWGLI	LSYSYI	SIYPSYGSTS	YYWGYWAI	6858
YAWSLI	ISYSYM	SISSSSSYTS	SGYYWAL	6648
YGWLI	IYYSYM	SIYSYSGYTS	SFSGWSSVPSSGYWYAL	6562
YGWLI	ISYYYM	SIYPSSSYTY	YAPGHYGM	6437
YGWLI	ISYYYM	SIYPSSSYTY	SHYHWAL	5932
SSSHYPF	ISYSSI	SISSSSSYTY	GYYYAAM	5868
WPWYSPI	LSSSYM	YISPYYSYTS	YSYSHYGM	5720
WSYSLF	LSSSYM	YISPYYSYTS	SHYHWAL	5706
SFHYLF	ISYSSM	SISPYSGSTY	SYAL	5640
SWGYYPLF	LSSSSI	SIYPYSGYTS	WVWWVGM	5616
WSYSLF	LSYSYM	SIYSSSSYTY	YAPGHYGM	5374
YAWLI	LSSYYI	SIYPSSGYTY	YSYYHYGM	5334
YSWLI	IYYYSM	SISPYYSYTS	SYHYGWGF	5228
YGWGYPI	IYSSSI	YISPYSGYTS	GWWASYYYGAM	5210
WHWVLI	ISYSYI	YIYPSSSYTY	YHGYSYGL	5185
GWSLI	LSSYSI	SIYPSYGYTY	AYWAGVASVAI	5059
YYYPI	LYYYSM	SIYSSYGYTS	WYGAL	5033
YVYASSLF	LYSSSI	SIYPYSGYTS	SVASYWGGWYVGGPYGSGL	4742
SYAWPYLF	LYSYYI	SIYPYSGSTY	RITLLW	4363
SWWYGSYPI	IYSYSI	SIYSYSSYTS	SWGWYGSYGL	4318
WPWYSPI	IYYYSM	SISPYYSYTS	SYHYGWGF	4285
YSWLI	LSSSYM	YISPYYSYTS	SHYHWAL	4165
GPWYSLI	ISYSYI	SIYPSYGSTY	SWGWHGL	4018
YGWLI	LSYSSM	SISPYSGYTY	YVGVGF	4001
AWAWLI	ISYYYM	SIYPSSSYTY	YSYSHYGM	3985
YYWYGVLI	ISYYYM	SIYPSSSYTY	YSYSHYGM	3978
GYHWPHSLI	ISYSSM	SISSSYGYTY	YHGGYGL	3893
YGWLF	ISYYYM	SIYPSSSYTY	YSYSHYGM	3822
GWGLI	IYSSYM	SISSSYGYTY	SGPYISGGYPWWYWVFGL	3818
YWGYSYLI	IYYYSI	SIYPYSGYTS	YVYAM	3659
AWASLI	IYYYSM	SIYPYYSYTY	YYYPYGM	3534
GWYSPI	FSSSSI	YISPYYGYTS	YYWGSGI	3527
YGWLI	ISYYYM	SIYPSSSYTY	GYYWGGL	3508
YWYWYYLF	LYSSSM	YIYPYYGYTY	YSYSHYGM	3451
WSYSLF	LYSSSM	YIYPYYGYTY	GYYWGGL	3393
YGWLI	LSSSYI	SIYPSSSYTS	YAVASYGL	3360
WPWYSPI	LSYSYM	SIYSSSSYTY	YAPGHYGM	3342
YGWLI	IYYYSI	YISSSYGYTY	SGPGGGPFSGM	3306
FGWYLI	LSYSYM	SIYPSSSYTS	YHYYSYAM	3290
QYGWLI	ISYYYM	SIYPSSSYTY	YSYSHYGM	3223
SSYSLI	IYYYSM	SISPYYSYTS	SYHYGWGF	3222
YAAWHPI	IYSYSM	SIYPYYGYTY	FAAL	3220
YYWSAPYPF	LSSYYI	SIYPSYSSTS	AWGWYHSGL	3141
AVSYLI	LSYYYM	SIYPSSGYTY	WSYYGWSGAL	3118
SYAWPYLF	ISYYYM	SIYPSSSYTY	YSYSHYGM	3072
SSYGPF	ISYYYI	SIYPYSSYTS	SHYYGSPAM	3063
WWGGWYWPI	ISSSSI	YISSYYGYTS	ASSGHYGM	3052
SGPYSSLF	LSYYYM	SISPYSSYTY	YSYSHYGM	3007
YGWLI	IYSSSM	SIYPSYGYTY	GSFYYGGL	2941
YGWLI	ISYYYM	SIYPSSSYTY	SSSGWSYHAM	2932
FYYWYYPI	ISSYYI	SIYPSYGYTS	SYYHFGF	2888
YGWLI	IYYSSM	SIYPSSGYTY	YYSVYAM	2801
WSYSLF	LSYYYM	SISPYSSYTY	SSSGWSYHAM	2780
YAGPI	ISYYYM	SIYPSSSYTY	YSYSHYGM	2778
SWWWGLI	LYYSSM	YIYSSSGSTY	AGAWSGAL	2771
YVYASSLF	LYSSSI	SIYPYSGYTS	YGSGL	2761
SSGYFGLF	ISSYYI	SIYPYYGYTS	VHSVAYSWPASPGSVHAM	2724
SSWWYYGLI	ISYYYM	SIYPSSSYTY	YSYSHYGM	2711
YWYWYYLF	IYYYSM	SISPYYSYTS	SYHYGWGF	2623
GYYYAYWLF	LSYYSI	SISSSYSSTS	SVAM	2601
YYWYPF	IYSSYM	YIYPSSGYTS	YYVWGYGM	2566
SGPYSSLF	IYYYSM	SISPYYSYTS	SYHYGWGF	2487
YASHSLI	ISYYYM	SIYPSSSYTY	YSYSHYGM	2486
YSWLI	LYSSSM	YIYPYYGYTY	GYYWGGL	2460
GGYWGYPI	ISYYYM	SIYPSSSYTY	YSYSHYGM	2456
WSYSLF	IYYSYM	SIYSYSGYTS	SFSGWSSVPSSGYWYAL	2449
SSYSLI	LSSSYM	YISPYYSYTS	SHYHWAL	2413
FWGPI	FSSSSI	SISSSYGYTY	SGYPYGSWYGYWWYPYAM	2295
SSYSLI	LSYSYM	SIYSSSSYTY	YAPGHYGM	2280
SWWWPF	IYYYYM	SIYSSYGSTY	SGSWFSYSYYSGM	2243
AAAYLF	IYYYSI	SISSYSGYTY	VGGYAHSSHAM	2215
SYWYAAYLI	IYSSYI	SISSYSSYTS	SPWSAM	2210
SYPSSYLF	IYYSYM	SIYSYSGYTS	YSYSHYGM	2203
YPYSHLI	LYYYSI	SIYPYYSYTY	SGVWGGGGL	2200
WSYSLF	IYYYSM	SISPYYSYTS	SHYHWAL	2164
YWYWYYLF	LSSSYM	YISPYYSYTS	SHYHWAL	2148
AWASLI	ISYYYM	SIYPSSSYTY	YSYSHYGM	2142
YGWLI	LYYYSM	SIYPYYGSTS	SGAAGWSAYYWAGL	2134
FPYWLI	IYSSYI	YIYPSSGYTS	YYYGGYGL	2120
SGWWGYPI	LSYSYI	YIYPYYSYTY	WVGYGL	2078
YSWLI	LSYYYM	SISPYSSYTY	SSSGWSYHAM	2070
YYPSASPF	ISYYYM	SIYPSSSYTY	YSYSHYGM	2068
YGWLI	LSYSSM	YIYPSSGYTS	GYFWSSWHHSYYGAAM	2058
SYPSSYLF	IYYYSM	SISPYYSYTS	SYHYGWGF	2022
YGWLI	FSSSSI	SISSSYGYTY	GGYWVWWGF	2016
FVGPF	ISYYYM	SIYPSSSYTY	YSYSHYGM	1982
WPWYSPI	LYSSSM	YIYPYYGYTY	GYYWGGL	1978
YWWHGFLI	ISYYYM	SIYPSSSYTY	YSYSHYGM	1976
SSGWSPF	ISYYSM	SIYPSYGYTS	SYGYYYFGYSAM	1972
YGWLI	LYYSSM	SIYPYYGYTS	SGPSGGYGGL	1961
YWYWYYLF	LSYSYM	SIYSSSSYTY	YAPGHYGM	1935
YGWLI	LSYYSI	SIYPYSGSTY	WYPGGYGL	1917
SGPYSSLF	LSSSYM	YISPYYSYTS	SHYHWAL	1795
WYHVWLI	ISYYYM	SIYPSSSYTY	YSYSHYGM	1760
WPWYSPI	LSSSYM	YISPYYSYTS	SYHYGWGF	1734
GYHWPHSLI	ISYYYM	SIYPSSSYTY	YSYSHYGM	1733
YYGGSLF	ISYYYM	SIYPSSSYTY	YSYSHYGM	1718
SYPSSYLF	LSSSYM	YISPYYSYTS	SHYHWAL	1702
SGPYSSLF	LSYSYM	SIYSSSSYTY	YAPGHYGM	1699
YGWLI	FSSSSI	SISSSYGYTY	SGYSFWGYYYPGWSGL	1667
YGWLI	ISYYYM	SIYPSSSYTY	YVGVGF	1664
SSYAYYLF	LYYYSM	SISSYYGYTY	SYWYSGF	1658
YSWLI	IYYSYM	SIYSYSGYTS	SFSGWSSVPSSGYWYAL	1650
SSYSLI	FSSSSI	SISSSYGYTY	YSYSHYGM	1641
WYWYAAVLI	ISSYSM	SIYSYSGYTS	SGM	1628
YGWLI	LSYYSI	YISPSYGYTY	HGYSGGGM	1622
WPWYSPI	LSYYYM	SISPYSSYTY	SSSGWSYHAM	1613
YWGYSYLI	IYYSSI	SIYSYSGYTS	YGSGF	1598
SYPSSYLF	LSYSYM	SIYSSSSYTY	YAPGHYGM	1589
YGWLI	IYSYYM	SIYSSYGYTY	PSPAGYAPPGYGAM	1578
YGWLI	LSSSSI	SIYPYSGYTS	GGM	1532
SYGYLI	ISYYSI	SISSSYGYTY	YGPYASSPYGL	1531
YGWLI	FSSSSI	SISSSYGYTY	WSPGWYYHGYAL	1492
YSWLI	LSYSYM	SIYSSSSYTY	SYHYGWGF	1481
WSYSLF	IYYYSM	SISPYYSYTS	YAPGHYGM	1471
WGSLI	ISYYYM	SIYPSSSYTY	YSYSHYGM	1454
SSYSLI	FSSSSI	SISSSYGYTY	AGAYWSYWGGM	1071
SSYSLI	LYSSSM	YIYPYYGYTY	GYYWGGL	1005
WGYPLI	ISYYYM	SIYPSSSYTY	YSYSHYGM	979
HGFLF	LYSYSI	SIYPYYGYTS	YYWGGYAM	960
YYPYFLI	LYSSYI	YIYPSSGSTS	SSVFYSYYAL	958
WSYSLF	IYYYSM	SIYPSSSYTY	YSYSHYGM	947
WSWYSLF	ISSSYM	SIYSSSSYTS	GYFGWWAM	932
PSSGWYSPI	ISYYYI	SISPYYSYTS	GVYGYYYHVYGSPSYWAAM	930
GPWHSLI	ISYSSM	SIYSSYSSTY	SWYWWGM	927
AWAWLI	IYYYSI	YISSSYGYTY	YSYSHYGM	914
GYGSLI	ISYYYM	SIYPSSSYTY	YSYSHYGM	910
SSYSLI	LSYYYM	SISPYSSYTY	SSSGWSYHAM	908
WSYSLF	LSYSSM	SISPYSGYTY	YVGVGF	904
YSWLI	LSYSYM	SIYSSSSYTY	SHYHWAL	901
YGWLI	ISYYYM	SIYPSSSYTY	YSYSHYGMD	895
SSYSLI	FSSSSI	SISSSYGYTY	SVGYYSAYGGGAL	885
YGWLI	ISYYYM	SIYPSSSYTY	SFSGWSSVPSSGYWYAL	885
YGWLI	ISYYYM	SIYPSSSYTY	YYSVYAM	880
YGWLI	ISYYYM	SIYSSSSYTY	YAPGHYGM	879
YFAPI	ISYYYM	SIYPSSSYTY	YSYSHYGM	872
YGWLI	ISYSSM	SISSSYGYTY	ASWGYYAGASSYYHGGYGL	870
FWWGPI	ISSSYI	SIYSYSSYTY	AWYSYAL	862
YYWYGVLI	LSYSSM	SISPYSGYTY	YSYSHYGM	862
SSYSLI	ISYYSM	SISPYSSSTY	SYGWYGSSSGWSYAYAI	857
GSSPI	LSYSYM	SIYPSYGYTY	YSVGGM	850
YGWLI	ISYYYM	SISPYYSYTS	SYHYGWGF	842
SYAWPYLF	LYSYYI	SIYPYSGSTY	AFPPHYSAM	840
YYVPI	IYYYSM	SIYPSYSYTS	GSWYGM	829
WSYSLF	IYYYSM	SISPYYSYTS	SYNYGWGF	824
SGGYPPF	ISYYYI	YISSYYGSTS	SHYYWGAGL	822
YGWLI	LSYSSI	YIYPSSGYTY	YHGSSYAL	809
FASLF	ISYYYM	SIYPSSSYTY	YSYSHYGM	807
YSWLI	LSYSYM	SIYPSSSYTY	YSYSHYGM	807
WSYYPPI	ISSYSM	SIYPSYGSTS	SYYYSGL	806
SSYSLI	LYYYSM	SIYPYYGSTS	YSYSHYGM	805
GWWAPF	ISYYSM	YISPYSSYTS	GSSPVYWYAGGF	804
YWGWGHPI	IYYSSI	SIYSYSGYTS	WWVSGM	799
AWAWLI	IYYYSM	SISPYYSYTS	SYHYGWGF	795
YWYGVAPI	ISSSYI	YIYSSYGSTY	ASWYAL	780
SVSYYLI	ISYYYM	SIYPSSSYTY	YSYSHYGM	779
WPWYSPI	IYYSYM	SIYSYSGYTS	SFSGWSSVPSSGYWYAL	774
YGWLI	IYYYSM	SIYPYYSYTY	GWFGYGWGSGHYYYPYGM	770
SSYSLI	FSSSSI	SISSSYGYTY	VGLVW	752
YGWLI	IYSSSM	SIYPYYSYTY	SSGAWSFVVSGL	751
YSWGWYPI	IYYSSM	SISSYYGYTY	GAGL	750
YVGFGWLI	LYYSYI	SISPYSSYTS	AGAYGAPFYYFSYGSGSGM	750
WYWGGSVLI	ISYYYM	SIYPSSSYTY	YSYSHYGM	743
SGPYSSLF	LYSSSM	YIYPYYGYTY	GYYWGGL	740
AYYPLF	IYYSSM	SIYPYYGSTS	GAFGVFYGM	736
GGFLI	IYYYSM	SISSSYGYTY	GFVGM	735
WSYSLF	IYSSSM	SIYPSYGYTY	GSFYYGGL	732
YGWLI	ISYYYM	SIYPSSSYTY	GSFYYGGL	730
YWYWYYLF	LSYYYM	SISPYSSYTY	SSSGWSYHAM	730
YGWLI	ISYSSM	SISPYYSSTS	HAYVYWHYASAF	728
SYWYLF	ISYYYM	SIYPSSSYTY	YSYSHYGM	719
SYVGPI	LSYSSM	SIYPYSSSTY	FAGWGF	713
ASSGLL	LSSYSI	SIYSSYGYTS	WYSAL	707
YGWLI	ISYYYI	SIYPSSSYTS	VYYYGHGL	706
YSWLI	LSYSSM	SISPYSGYTY	YVGVGF	706
FGGYYSPF	LYSYSM	SISSYYGYTY	SSAM	701
YGWLI	LYSYSM	SISSYYGYTY	WSAM	695
SWYLF	ISSSSM	SIYSYYGSTS	YSYVWFGAM	687
YGWLI	LYYSSM	SIYPYSGYTY	PAYWAI	684
YGWLI	ISYYYM	YISPYYSYTS	SHYHWAL	683
SYSLF	IYYYSM	SISPYYSYTS	SYHYGWGF	675
YHYGVLI	LSYSSI	YIYPSSGYTS	SVHFYPWYVGGL	672
SYAWPYLF	LYSYYI	SIYPYSGSTY	YSYSHYGM	670
WSYSLF	IYYYSI	YISSSYGYTY	SGPGGGPFSGM	658
WSPPF	LSYYSI	SISPYYGYTS	PYYSWSGYSYGL	654
YSYYSSSLI	LYYSSM	YIYPSSGYTY	YHAHSYGL	651
SYPSSYLF	LYSSSM	YIYPYYGYTY	GYYWGGL	649
YGWLI	ISSSYM	SISSSYGYTY	SSGAGM	648
SSYSLI	IYYSYM	SIYSYSGYTS	SFSGWSSVPSSGYWYAL	647
VSASHGSLI	ISYYYM	SIYPSSSYTY	YSYSHYGM	641
YGWLI	LSYSYM	SIYSSSSYTY	YSYSHYGM	641
HYYPI	LSSYSM	SIYSYYGYTS	WYAAL	640
WAWAWGLF	ISYYYM	SIYPSSSYTY	YSYSHYGM	627
PSHGWPWLF	LSYSYM	YIYPSSGYTY	YHAWSYGL	626
YYWYGVLI	IYYYSM	SISPYYSYTS	SYHYGWGF	623
WPWYSPI	LSSSYM	YISPYYSYTS	YAPGHYGM	622
GYYAPSPI	ISYYSI	SIYPYYSSTS	GWSSVYVAM	617
SSYSLI	ISYYYI	SIYSSYGYTY	GGYSSFAGYYVYPGFGL	615
SWSSPF	LYSSSI	YISPYSGYTY	YPYYSYVYWGM	611
WSYSLF	IYYYSM	SISPYYSYTS	GYYWGGL	610
YFYWHYLF	ISSSSI	YIYSYYGYTY	PVYSGYSGGL	602
SWYPI	IYSYSM	YIYPYYGSTY	GSTL	600
HYSYLI	ISYYSI	SIYSYYGYTY	SGAM	599
YYVLI	IYSSSM	SIYPYYGYTY	VYYYYGM	599
WGGYYYPI	ISYYYM	SIYPSSSYTY	YSYSHYGM	598
YGWLI	LYSSYI	SIYSSSSYTS	GYHWAI	598
WSYSLF	IYYSSM	SIYPSSGYTY	YYSVYAM	597
SYPSSYLF	LSYYYM	SISPYSSYTY	SSSGWSYHAM	593
AWAWLI	LSSSYM	YISPYYSYTS	SHYHWAL	592
YGWLI	IYYSSM	SIYSYYSYTY	SGPYWSGL	592
YGWLI	IYYYSM	SIYPYYGYTY	SYGGVWYGM	588
VSYGGVSPI	ISYYYM	SIYPYSGYTS	SYYYGM	581
YGWLI	ISYYYM	SIYPSSSYTY	SGPGGGPFSGM	581
SYYWGYSLF	ISYYYM	SIYPSSSYTY	YSYSHYGM	579
SGGYGLF	ISYYYM	SIYPSSSYTY	YSYSHYGM	577
YGWLI	ISYYYM	SISPYSSYTY	SSSGWSYHAM	577
YYPSASPF	FSSSSI	SISSSYGYTY	YSYSHYGM	577
WSYSLF	FSSSSI	SISSSYGYTY	GGYWVWWGF	576
YGWLI	IYSSSI	SIYPYSSYTY	PSYYSGGFYSYAM	575
YGWLI	IYYYSM	SISPYYSYTS	YSYSHYGM	575
YGWLI	ISYYYM	SIYPSSSYTS	SYHYGWGF	574
GWYSLF	ISYYYM	SIYPSSSYTY	YSYSHYGM	573
SGWGPI	LSYSSI	YIYSSSGYTY	HWGM	572
YGWLI	IYYYYM	SIYPSYSSTY	SYAL	572
GGYWGYPI	IYYSSM	SIYPSSGYTY	YSYSHYGM	571
GSYPI	IYSSSI	SIYPYSGYTS	WSYWYYGFGM	564
YAGPI	LSYSSM	YIYPSSGYTS	YSYSHYGM	563
WSYSLF	IYYYSM	SISPYYSYTY	YSYSHYGM	562
YGWLI	IYYSSM	SIYPYSSSTY	FYSGGYGL	559
YWYWYYLF	IYYSYM	SIYSYSGYTS	SFSGWSSVPSSGYWYAL	557
AWASLI	IYYYSM	SIYPYYSYTY	YSYSHYGM	552
AWAWLI	LSYSYM	SIYSSSSYTY	YAPGHYGM	552
YASLI	ISYYYM	SIYPSSSYTY	YSYSHYGM	543
YWYWYYLF	LYSSSM	YIYPYYGYTY	SYHYGWGF	542
SYPSSYLF	IYYSYM	SIYSYSGYTS	WYAL	536
SSWWYYGLI	IYSSSM	SIYPSYGYTY	YSYSHYGM	529
YYWSLI	ISYYYM	SIYPSSSYTY	YSYSHYGM	528
SSYSLI	FSSSSI	SISSSYGYTY	GSGYYSSSGGGAF	527
WGYHYGLI	LYYYYM	SIYPYYGSTS	HSVWPAAL	525
YGWLI	IYSYSM	SISSYYGYTS	YWGYSGYGL	524
SSYSLI	FSSSSI	SISSSYGYTY	GSWYWAYWGGL	522
YGWLI	ISYYYM	YIYPSSGYTY	YHPYSYGM	521
YGWLI	LSYSSM	SIYSYYGSTS	GYGWGYWSPGAYSYSPAM	520
YSWLI	IYYYSI	YISSSYGYTY	SGPGGGPFSGM	520
YVYASSLF	ISYYYM	SIYPSSSYTY	YSYSHYGM	520
SGPYSSLF	IYYSYM	SIYSYSGYTS	SFSGWSSVPSSGYWYAL	517
YASHSLI	IYSYYM	SIYSSYGYTY	YSYSHYGM	517
SSYSLI	LSSSSM	SISPYSGYTY	VAWSVWGGWYVSSSWVAF	516
YPGYWSPI	LYSYSI	SISSYYSYTY	ASAL	516
WSGSWGFLF	ISYYYM	SIYPSSSYTY	YSYSHYGM	513
WSYSLF	LYYYSM	SIYPYYGSTS	SGAAGWSAYYWAGL	513
WYVSLI	ISYYYM	SIYPSSSYTY	YSYSHYGM	513
WPWYSPI	LSSSYM	SIYPSSSYTY	YSYSHYGM	509
WPWYSPI	LSYSSM	SISPYSGYTY	YVGVGF	508
YSWLI	IYSSSM	SIYPSYGYTY	GSFYYGGL	508
ASSAYFPI	LSYYSM	SIYSSYSYTS	FWHWGAGL	507
SGPYSSLF	LSYYYM	SISPYSSYTY	SYHYGWGF	507
YSGVPI	ISYYYM	SIYPSSSYTY	YSYSHYGM	505
WSWWGGFLI	IYSSSI	SIYPYSGYTS	SGM	502
YYWYGVLI	LSSSYM	YISPYYSYTS	SHYHWAL	499
PSPYAYPPI	IYSYYM	SIYSSSGYTY	YYFYAM	498
YGWLI	FSSSSI	SISSSYGYTY	SWYYAGGM	495
GYWPPF	ISYYYM	SIYPSSSYTY	YSYSHYGM	490
SYAWPYLF	IYYYSM	SISPYYSYTS	SYHYGWGF	490
YGWLI	ISYYYM	SIYPSSSYTY	GGM	489
YYWYGVLI	LSYSYM	SIYSSSSYTY	YAPGHYGM	489
YGWLI	IYSSSI	YIYPYYGSTY	HSAL	488
YGWLI	LSYSSI	SISPSYGYTY	GHAL	488
SGPYSS	LSYYYM	SISPYSSYTY	SSSGWSYHAM	485
YGWLI	ISYYYM	SIYPSSSYTY	ITVW	484
YGWLI	ISYYYM	SIYPSSSYTY	YSYYHYGM	483
YGWLI	ISYYYM	SIYPSSSYTY	HGYSGGGM	475
YGWLI	ISYSSM	YIYPYYGYTY	GSWSVHPAM	474
AGHSYHGLI	LSSYSM	SISSSYGYTS	AAWYYYSYAM	473
SVAPI	IYSSYI	YIYPSSSYTY	YYPSGYGI	473
FVGPF	LSYYSI	SIYPYSGSTY	YSYSHYGM	472
YASHSLI	IYYYSM	SISPYYSYTS	SYHYGWGF	471
YAWSLI	ISYYYM	SIYPSSSYTY	YSYSHYGM	467
HWYPI	ISYYYM	SIYPSSSYTY	YSYSHYGM	466
YGWLI	ISYYYM	SIYPSSSYTS	SHYHWAL	466
YWYWYYLF	LYSSSM	YIYPYYGYTY	SHYHWAL	461
AWASLI	IYYYSM	SISPYYSYTS	SYHYGWGF	460
GYYYHYLF	LYSSSI	YIYPYYSYTY	YHGGGL	457
SGPYSSLF	LSYYYM	SISPYSSYTY	SHYHWAL	457
SYAWPYLF	LSSSYM	YISPYYSYTS	SHYHWAL	457
YSWLI	LSYSYM	SIYSSSSYTY	GYYWGGL	455
WSYSLF	LSYYSI	SIYPYSGSTY	WYPGGYGL	454
YYWFHPI	LSSYYM	YISPSSGYTY	SYSWGAF	451
WPWYSPI	LSSSYM	YISPYYSYTS	SHYNWAL	450
AAPASGLF	ISYYYM	SIYPSSSYTY	YSYSHYGM	448
YSWLI	LSYSYM	SIYSSSSYTY	SSSGWSYHAM	448
YGWLI	ISYYYM	SIYPSSSYTY	YSYSNYGM	447
FSHFWGALF	ISYYYM	SIYPSSSYTY	YSYSHYGM	446
SWSSLF	ISYYSM	SISPYSGYTY	GGWWYGYGSAAWAYASAM	446
YWYPI	LYYYSI	SIYSYYGSTY	SSFSSWGAF	445
GYGYLF	IYYSYM	SIYSYYGYTS	HYGAYWGF	444
YAGPI	IYYYSM	SISPYYSYTS	SYHYGWGF	444
SGPYSSLF	LSYYYM	SIYPSSSYTY	YSYSHYGM	443
YGWLI	ISYSYM	YISSYSGYTS	GSGWYSYGYAL	443
YGWLI	LSSSYM	YISPYYSYTS	YSYSHYGM	443
YGWLI	ISYYYM	SIYPSSSYTY	GGYWVWWGF	442
SSYSLI	LSYSSM	SISPYSGYTY	YVGVGF	441
WSYSLF	LYYSSM	SIYPYYGYTS	SGPSGGYGGL	440
YSWLI	IYYSSM	SIYPSSGYTY	YYSVYAM	435
YPYYWVYPI	ISYSYM	SISSYYGYTS	SGHVYGM	434
WSYSLF	LSYSSM	YIYPSSGYTS	GYFWSSWHHSYYGAAM	432
YSWLI	LSYSYM	SIYSSSSYTY	YAQGHYGM	431
YAGPI	LSYSYM	SIYSSSSYTY	YAPGHYGM	424
YGWLI	ISYYYM	SISPYYGSTY	GSWGYHPFAL	424
YWWHGFLI	LYYSSM	SIYPYYGYTS	YSYSHYGM	421
YHHYPI	ISYYYM	SIYPSSSYTY	YSYSHYGM	420
YGWLI	ISYYYM	YIYPYYGYTY	GYYWGGL	419
SWGGYGFPI	LSYSYI	SISSSYGYTS	YYYGSSWYGGL	418
WSYSLF	IYYYSM	SISPYYSYTS	SSSGWSYHAM	418
YGWLI	IYYYSM	YISSSSGSTS	GWAWGAM	418
SWYPI	LYSYSI	YIYPSYGSTY	SSAL	416
YGWLI	LYYYYI	SIYPSYGYTY	ASSSYYHVGM	414
YWGYSYPI	LYYYSM	SIYPYSGYTS	YWPHVGM	414
PYHSYLF	LYSYYI	SISPYSGYTY	GFYYYYGM	413
SGPYSSLF	LSYYYM	SISPYSSYTY	YAPGHYGM	410
WSYSLF	FSSSSI	SISSSYGYTY	SGYSFWGYYYPGWSGL	409
G*SRSD	ISYYYM	SIYPSSSYTY	YSYSHYGM	408
SGYSPAPI	LYSYSI	SISPSYSSTY	VYGSWGVYYGGGWSGPGF	408
YWYWYYLF	LYSSSM	YIYPYYGYTY	YAPGHYGM	408
YYPSASPF	IYYYSM	SISPYYSYTS	SYHYGWGF	403
SSWWYYGLI	IYYYSM	SISPYYSYTS	SYHYGWGF	402
YGWLI	IYYYSM	SISSSYGYTY	WYWGVGSAI	401
WPWYSPI	IYSSSM	SIYPSYGYTY	GSFYYGGL	398
GFYFYPT	IYYSSI	SIYPSSSYTY	WFSAI	397
WSYSLF	FSSSSI	SISSSYGYTY	WSPGWYYHGYAL	394
SYGWVYPI	ISYYYM	SIYPSSSYTY	YSYSHYGM	393
SYPSSYLF	IYYSYM	SIYSYSGYTS	SHYHWAL	393
YAGPI	LSSSYM	YISPYYSYTS	SHYHWAL	392
WPWYSPI	LSSSYM	YISPYYSYTS	GYYWGGL	385
YSWLI	FSSSSI	SISSSYGYTY	GGYWVWWGF	385
YWGGPYPLI	ISYYYM	SIYPSSSYTY	YSYSHYGM	384
SSYSLI	FSSSSI	SISSSYGYTY	SYHYGWGF	383
GYHWPHSLI	ISYSSM	SISSSYGYTY	YSYSHYGM	381
SYAWPYLF	LSYSYM	SIYSSSSYTY	YAPGHYGM	381
YGWLI	ISYYYM	SIYPSSSYTY	WYPGGYGL	381
YWWYLI	ISYSSM	SIYPSYGYTS	VYYSAM	380
WSWGLI	ISYYYM	SIYPSSSYTY	YSYSHYGM	378
FVGPF	IYYYSM	SISPYYSYTS	SYHYGWGF	377
SSSHYPF	ISYYYM	SIYPSSSYTY	YSYSHYGM	372
YGWLI	ISYYYM	SIYPSSSYTY	YSYSHYGL	372
GGYWGYPI	IYYYSM	SISPYYSYTS	SYHYGWGF	370
YWWHGFLI	IYYYSM	SISPYYSYTS	SYHYGWGF	369
SYPSSYLF	IYYSYM	SIYSYSGYTS	SYHYGWGF	368
YYGGSLF	IYSSSM	SIYPYYSYTY	YSYSHYGM	368
QWSYSLF	IYYYSM	SISPYYSYTS	SYHYGWGF	367
YGWLI	ISYYYM	SIYPSSSYTY	SGAAGWSAYYWAGL	367
YGWLI	ISYYYM	SIYPSSSYTY	SGPSGGYGGL	367
WSYSLF	IYYYSM	SISPYYSYTS	SYHYGWGFD	366
YAWLI	ISYYYM	SIYPSSSYTY	YSYSHYGM	366
YSWLI	LYYYSM	SIYPYYGSTS	SGAAGWSAYYWAGL	365
SYGLF	LYSYSI	SIYPYYGYTS	FYWGGYAL	363
YWYWYYLF	LSYSSM	SISPYSGYTY	YVGVGF	361
SSYYPI	ISYSSI	SISPYYGYTS	GWASYVYGSYSGM	358
YAGYHWGLI	IYSSSM	SISPYSSYTY	WSFYYASYSVGM	358
YYGGSLF	IYYYSM	SISPYYSYTS	SYHYGWGF	355
WPWYSPI	IYYYSI	YISSSYGYTY	SGPGGGPFSGM	353
YGWLI	ISYYYM	SIYPSSSYTY	GYFWSSWHHSYYGAAM	353
YGWLI	ISYYYM	SIYPSSSYTY	SGYSFWGYYYPGWSGL	351
WSYSLF	LSYYSI	YISPSYGYTY	HGYSGGGM	350
PWYSPI	LSSSYM	YISPYYSYTS	SHYHWAL	348
WPWYSPI	LSSSYM	YISPYYSYTY	YSYSHYGM	348
WYHVWLI	LSYYSI	YISPSYGYTY	YSYSHYGM	347
ASYFWGVLF	ISSSYI	YIYSYYGSTY	GSWASAI	346
SSYSLI	FSSSSI	SISSSYGYTY	GGYWVWWGF	346
YYYPI	ISYYYM	SIYPSSSYTY	YSYSHYGM	343
YGWLI	ISYYYM	SIYPSSSYTY	YHGSSYAL	342
GYWSGLF	ISYYYI	SIYSYYGSTY	GHYVAGL	341
HYWSPI	ISYSYI	SIYPSYGYTY	YGAM	340
SSYSLI	FSSSSI	SISSSYGYTY	GWSHHHWGAF	340
WYHWYLF	IYSSSM	SISSYYGYTS	GYGYYAL	340
YGWPI	ISYYYM	SIYPSSSYTY	YSYSHYGM	340
YASHSLI	LSYSYM	SIYSSSSYTY	YAPGHYGM	337
YGWLI	ISYYYM	SIYPSSSYTY	YSYSHYGI	337
SSYSLI	IYSSSM	SIYPSYGYTY	GSFYYGGL	336
VYYYLI	ISYYYI	SIYPYSGSTS	AYFYGVGGYYAM	336
YYGYALI	LYSSYM	SISPYSSYTS	FAM	336
YGWLI	ISYYYM	SIYPSSSYTY	YS*SHYGM	335
YYPSASPF	LSSSYM	YISPYYSYTS	SHYHWAL	335
QYSWLI	LSYSYM	SIYSSSSYTY	YAPGHYGM	334
WSYSLF	LSSSSI	SIYPYSGYTS	GGM	334
YGWLI	LSYSYI	SIYPSYGSTS	YYWGYWAI	334
AWASLI	LSSSYM	YISPYYSYTS	SHYHWAL	333
WSYSLF	IYSYYM	SIYSSYGYTY	PSPAGYAPPGYGAM	333
YGWLI	ISYYYM	SIYPSSSYTY	SYAL	332
YGWLI	ISYSYM	SISSSSSYTS	SGYYWAL	331
YSWLI	LSYYSI	SIYPYSGSTY	WYPGGYGL	331
YVSYFYPI	IYSSSM	SIYSYYGYTY	SGSYGAYYWAYGL	331
YASHSLI	LSSSYM	YISPYYSYTS	SHYHWAL	330
YSWLI	LYYSSM	SIYPYYGYTS	SGPSGGYGGL	330
YGWLI	ISYYYM	SIYPSSSYTY	WSPGWYYHGYAL	328
WAWHYASPI	ISYSYM	YISPYYSSTY	GWSYSGI	327
YHYASLI	ISYSSM	SIYSYYSYTY	GHHWGYGPGYVYGL	326
SSYSLI	FSSSSI	SISSSYGYTY	GGYYWAYWGGM	324
YGWLI	FSSSSI	SISSSYGYTY	PGYYSGSYFSGL	324
SSYSLI	FSSSSI	SISSSYGYTY	SHYHWAL	322
WPWYSPI	IYYSSM	SIYPSSGYTY	YYSVYAM	322
YGWLI	ISYYYM	SIYPSSSYTY	CRLLLCSLLLLSLRY	321
WSYSLF	ISYSSM	SISSSYGYTY	ASWGYYAGASSYYHGGYGL	319
WSYSLF	IYYYSM	SISPYYSYTS	YVGVGF	318
YYPASPALF	LYYYSM	SISSYYGYTY	SWGYPYGYGF	318
YSWLI	LSYSSM	YIYPSSGYTS	GYFWSSWHHSYYGAAM	315
AGYHPI	LSYYSM	SISPYYGYTS	SFYSSPPYVYFPYGI	313
SSWWYYGLI	LSSSYM	YISPYYSYTS	SHYHWAL	313
AWASLI	LSYSYM	SIYSSSSYTY	YAPGHYGM	312
GYWWWGLI	LSYYSM	SISSYYGYTY	AGYGSYAM	311
SWFYPI	ISSSYI	SIYSSYGSTS	YGWVYYYAF	311
WSYSLF	IYSSSM	SIYPYYSYTY	SSGAWSFVVSGL	310
YYPSASPF	LSYSYM	SIYSSSSYTY	YAPGHYGM	310
YGWLI	ISYYYM	SIYPSSSYTY	GWWYHYGYGM	309
YYPSAS	FSSSSI	SISSSYGYTY	GGYWVWWGF	309
FVGPF	LSSSYM	YISPYYSYTS	SHYHWAL	307
GWSLI	ISYYYM	SIYPSSSYTY	YSYSHYGM	307
SYPSSYLF	IYYSYM	SIYPSSSYTY	YSYSHYGM	307
GWGLI	ISYYYM	SIYPSSSYTY	YSYSHYGM	306
SSWPPSPI	LYSYYM	SISPYSGYTS	SFGGYFYWPYSGI	306
YGWLI	ISYYYM	SIYPSSSYTY	SSGAWSFVVSGL	304
SSYSLI	FSSSSI	SISSSYGYTY	YAPGHYGM	302
SYYSHWPF	IYYYYI	SIYPSSGYTS	WHSHSSSSSAL	301
YGWLI	ISYYYM	SIYSYSGYTS	SFSGWSSVPSSGYWYAL	299
YAYPI	LYYYSI	SIYPYSGYTY	YYYYGGGAM	298
SSYSLI	IYYSSM	SIYSYYSYTY	YSYSHYGM	297
WSYSLF	IYYYSM	SISPYYSYTS	SFSGWSSVPSSGYWYAL	297
YSWLI	LSYSSI	YIYPSSGYTY	YSYSHYGM	297
YSWLI	FSSSSI	SISSSYGYTY	SGYSFWGYYYPGWSGL	296
YGWLI	ISYYYM	SIYPSSSYTY	SSGAGM	295
YSAPI	ISYYSM	SIYPYYGYTY	YHYYGGGAL	295
YWYWYY	LYSSSM	YIYPYYGYTY	GYYWGGL	294
WHWVLI	ISYYYM	SIYPSSSYTY	YSYSHYGM	293
YGWLI	ISYYYM	SIYPSSSYTY	WSAM	293
FGWPI	ISYYSM	SISPSYGYTY	YGSYAWSAFAM	292
YGWLI	ISYSSI	SISSSSSYTY	GYYYAAM	292
FSHSYPF	LYSYYI	SIYPYSGYTS	SYWAAM	291
YAFYAPI	LSYSSM	SIYPYYSSTY	WGYGWAF	290
YGWLI	ISYSYI	YIYPSSSYTY	YHGYSYGL	290
FVGPF	LSYSYM	SIYSSSSYTY	YAPGHYGM	288
YGWGYPI	ISYYYM	SIYPSSSYTY	YSYSHYGM	288
YSWLI	LSYYSI	YISPSYGYTY	HGYSGGGM	288
YPSWSSALF	ISSYYI	SISSSSSSTY	GYSGM	287
GYGSLI	IYSSSI	SIYPYSSYTY	YSYSHYGM	286
YGWLI	IYSSYI	YIYPSSSYTY	YGPHSYGL	286
YSWLF	LSYSYM	SIYSSSSYTY	YAPGHYGM	286
SSYSLI	IYYYSI	YISSSYGYTY	SGPGGGPFSGM	285
WGSLI	ISYSSM	SISPYYSSTS	YSYSHYGM	285
WPWYSPI	FSSSSI	SISSSYGYTY	GGYWVWWGF	285
WSFFSSLF	IYYSYI	SISPYYSYTS	WSWYAM	284
WWYSYYYPI	LSYYYM	SISSSYGYTY	PFGWSSSAL	284
YWWHGFLI	LSSSYM	YISPYYSYTS	SHYHWAL	284
SGPYSSLF	LSYSSM	SISPYSGYTY	YVGVGF	283
YWYWYSLF	LYSSSM	YIYPYYGYTY	GYYWGGL	283
WSYSLF	IYYYSM	SISPYYSYTS	SYHYGM	282
YYWYGVLI	LYSSSM	YIYPYYGYTY	GYYWGGL	282
WVGLI	LYYYSI	SIYSYSGSTY	FYYGGYGM	281
YYWYGVLI	LSYYYM	SISPYSSYTY	SSSGWSYHAM	281
AWAWLI	LSYYYM	SISPYSSYTY	SSSGWSYHAM	280
GGYWGYPI	LSSSYM	YISPYYSYTS	SHYHWAL	280
WSYSLF	IYYYSM	SIYPYYSYTY	GWFGYGWGSGHYYYPYGM	280
PGYYFAPI	LYSYYM	SIYPYYGYTS	SGAAHYGGF	279
YWWHGFLI	LSYSYM	SIYSSSSYTY	YAPGHYGM	279
YGWLI	ISYYYM	SIYPSSSYTY	YYYSHYGM	278
FASLF	IYYSSM	SIYPYSSSTY	YSYSHYGM	276
AWAWLI	LYSSSM	YIYPYYGYTY	GYYWGGL	275
YSWLI	FSSSSI	SISSSYGYTY	WSPGWYYHGYAL	274
WVWGWYPI	ISYYYM	SIYPSSSYTY	YSYSHYGM	273
WWGSGGFPI	IYSSSM	YIYPYSGYTY	WGWSFGYAM	273
YGWLI	LYSSSM	YIYPYYGYTY	YSYSHYGM	273
WPWYSPI	LSSSYM	YISPYYSYTS	SSSGWSYHAM	272
YGWLI	ISYYYM	SIYPSSSYTY	PAYWAI	272
YWYWYYLF	LYSSSM	SIYPSSSYTY	YSYSHYGM	272
SFHYLF	ISYYYM	SIYPSSSYTY	YSYSHYGM	271
WSYSLF	LYSSYI	SIYSSSSYTS	GYHWAI	271
YGWLI	ISYYYM	SIYPSSSYTY	SGPYWSGL	271
YGWLI	ISYYYM	SIYPSSSYTY	SYGGVWYGM	271
SYVWVGPPF	IYSYYI	SIYPSYGYTS	VSWAAWFAM	270
WYHVWLI	IYYYSM	SISPYYSYTS	SYHYGWGF	270
YGWLI	FSSSSI	SISSSYGYTY	YSYSHYGM	270
YSWLI	LSSSSI	SIYPYSGYTS	GGM	269
GYYYAYW	LSYYSI	SISSSYSSTS	SVAM	268
SYAWPYLF	LYSSSM	YIYPYYGYTY	GYYWGGL	268
SYWSWVLF	ISSYSI	SISPYSGSTY	HGWYSAGL	267
WSYSLF	ISSSYM	SISSSYGYTY	SSGAGM	267
YWYPI	ISYSSM	YISSYYGYTS	GSWHAGWSGF	267
SSWWYYGLI	LSYSYM	SIYSSSSYTY	YAPGHYGM	266
YGWLI	ISYYYM	SIYPSSSYTY	YHPYSYGM	266
YGWLI	LSYYYM	SISPYSSYTY	YSYSHYGM	266
YWGYSYLI	ISYYYM	SIYPSSSYTY	YSYSHYGM	265
GYHWPHSLI	IYYYSM	SISPYYSYTS	SYHYGWGF	264
GYSGGYPLI	LYSSSM	SISSSYSYTS	WAWYAL	264
WPWYSPI	LYYSSM	SIYPYYGYTS	SGPSGGYGGL	263
YGWLI	LYYYYI	SISSYYGYTS	YPGGGYPHGAYAL	263
GWFHYYLF	LSYSSM	YIYPYYGYTY	SSYHAYAL	261
YGWLI	LSSYYI	SIYPSSGYTY	YSYYHYGM	261
SYPSSYLF	IYYSYM	SIYSYSGYTS	YAPGHYGM	260
WPWYSPI	LSYYSI	SIYPYSGSTY	WYPGGYGL	259
SSYSLI	IYYSSM	SIYPSSGYTY	YYSVYAM	258
WSYSLF	LYYSSM	SIYPYSGYTY	PAYWAI	258
YSWLI	IYSYYM	SIYSSYGYTY	PSPAGYAPPGYGAM	256
WGYPLI	IYYYSM	SISPYYSYTS	SYHYGWGF	255
WWAYYLF	LSSSYM	SISSSYGYTY	SYYSSSHSAF	253
YGWLI	LYYYSM	SIYSSYGYTS	WYGAL	253
WGSLI	IYYYSM	SISPYYSYTS	SYHYGWGF	252
WSYSLF	IYYYSM	SISPYSSYTY	SSSGWSYHAM	252
WSYSLF	IYYYSM	SIYPYYGYTY	SYGGVWYGM	252
YFAPI	LSYSSM	SIYSYYGSTS	YSYSHYGM	252
WSYSLF	ISYYYI	SIYPSSSYTS	VYYYGHGL	249
WSYSLF	IYYYSM	YISPYYSYTS	SHYHWAL	249
YYYFYYLF	LYYYSM	SIYSYYGYTY	SAYWAWGAWHHPAL	248
GYAHPI	FSSSSI	SIYSYYGYTS	WSSSVFPAI	247
WPWYSPI	LYYYSM	SIYPYYGSTS	SGAAGWSAYYWAGL	247
WSWSWLI	ISSSYI	YIYPSYGYTS	WGSWSGGFGAYAL	246
YGWLI	ISYYYM	SIYPSSSYTY	ASWGYYAGASSYYHGGYGL	246
GGYWGYPI	LSYSYM	SIYSSSSYTY	YAPGHYGM	245
WSYSLF	LSYSSI	YIYPSSGYTY	YHGSSYAL	245
YGWLI	ISYSSM	SISPYSGSTY	SYAL	245
YYGHPF	LYYYSI	SIYPSYGSTY	GSWYGL	245
SYWYLF	ISYSSM	YIYPYYGYTY	YSYSHYGM	244
YGWLI	ISYYYM	SIYPSSSYTY	GWFGYGWGSGHYYYPYGM	244
YGWLI	ISYYYM	SIYPSSSYTY	YSYSH*GM	243
YWYWYYLF	IYSSSM	SIYPSYGYTY	GSFYYGGL	243
SGPYSSLF	LSYYYM	SISPYSSYTY	GYYWGGL	242
SGYYWHSPI	ISYYYM	SISSYYSSTY	FSGWYYPVSAM	241
YGWLI	ISYYYM	SIYPSSSYTY	FYSGGYGL	241
PWGSSSYPF	LSYSYM	YISPYYGYTY	SSWGYVPYAM	240
YYHHPPI	ISSYSM	SIYSSYSYTS	WYGGL	240
WGYPLI	LYYSSM	SIYPYSGYTY	YSYSHYGM	238
WSYSLF	IYYYSM	SISPYYSYTS	S*HYGWGF	237
WYWYYLF	LYSSSM	YIYPYYGYTY	GYYWGGL	237
YWGYGYLI	ISYYSM	SIYSYSSYTS	YVYGF	236
GYYWYYLF	LYYSSI	SIYPYYGYTY	SYSSHGVYAAM	235
WGGYYYPI	LYSYSM	SISSYYGYTY	YSYSHYGM	235
SWVYASLI	ISYYSM	SIYPSYGYTS	FGYAM	234
SWYPI	IYSSSI	YIYSYYGSTY	SSAL	234
VVGYYLI	ISYSYM	YIYPSSSYTY	YAPWSYGM	234
WPWYSPI	FSSSSI	SISSSYGYTY	SGYSFWGYYYPGWSGL	234
YGWLI	ISYYYM	SIYPSSSYTY	VYYYGHGL	234
YGWLI	IYSSSI	YISPYSGYTS	GWWASYYYGAM	234
YGWLI	IYYSYM	SIYSYSGYTS	YSYSHYGM	234
SSYSLI	ISYSSI	YIYPYSGYTY	SGWWGGGGL	233
WSYSLF	IYYYSM	SISPYYSYTS	SYHYGCGF	233
YGWLI	ISYYYM	SIYPSSSYTY	*SYSHYGM	233
WGYPI	ISYSYM	YISPYSGYTS	SWSWYPGSSYYSAM	232
YGWLI	ISYYYM	SIYPSSSYTY	PSPAGYAPPGYGAM	231
YGWLI	LSSYSI	SIYPSYGYTY	AYWAGVASVAI	231
SYPSSYLF	IYSSSM	SIYPSYGYTY	GSFYYGGL	230
WYHVWLI	LSYSYM	SIYSSSSYTY	YAPGHYGM	230
YGWLI	ISYYYM	SIYPSSSYTY	CRLLLCSLLLLSL	230
GPYSSLF	LSYYYM	SISPYSSYTY	SSSGWSYHAM	229
SVSYYLI	ISYYYM	YIYPSSGYTY	YSYSHYGM	229
WPWYSPI	LSYSSM	YIYPSSGYTS	GYFWSSWHHSYYGAAM	229
WSYSLF	ISYSSM	SISPYYSSTS	HAYVYWHYASAF	229
WYHVWLI	LSSSYM	YISPYYSYTS	SHYHWAL	229
WYWGGSVLI	LSSSSI	SIYPYSGYTS	YSYSHYGM	228
YYYPI	ISYYSM	SIYSYYGYTY	FGGWYWGGWAL	228
SSYSLI	LYYYSM	SIYPYYGSTS	SYHYGWGF	227
WSYSLF	IYYYSM	SISPYYSYTS	YYHYGWGF	226
YGWLI	ISYYYM	SIYPSSSYTY	YWGYSGYGL	226
GYHWPHSLI	LSSSYM	YISPYYSYTS	SHYHWAL	225
YFAPI	IYYYSM	SISPYYSYTS	SYHYGWGF	225
YGWLI	ISYYYM	SIYPSSSYTY	HSAL	225
WAWAWGLF	ISYYYI	SIYPSSSYTS	YSYSHYGM	224
WSYSLF	LYSYSM	SISSYYGYTY	WSAM	224
SYASPLI	ISYSYM	SIYPYSGSTY	GSWYYFSWAL	223
YSWLI	LSYSYM	SIYSSSSYTY	YVGVGF	223
SGGYGLF	IYSYSM	SISSYYGYTS	YSYSHYGM	222
SYPSSYLF	LSYSSM	SISPYSGYTY	YVGVGF	222
SSYSLI	LYYYSM	SIYPYYGSTS	SHYHWAL	221
YGWLI	ISYYYM	SIYPSSSYTY	GYHWAI	221
YGWLI	IYSYSI	SIYSYSSYTS	SWGWYGSYGL	221
FASLF	IYYYSM	SISPYYSYTS	SYHYGWGF	220
YGWLI	ISYYYM	SIYPSSSYTY	SWYYAGGM	220
ASYYGPF	LYYSYI	SIYSSSGYTY	YGYYAM	219
GYHWPHSLI	LSYSYM	SIYSSSSYTY	YAPGHYGM	219
YGWLI	ISYYYM	SIYPSSSYTY	GHAL	219
GPWYSLI	ISYYYM	SIYPSSSYTY	YSYSHYGM	218
GPYWGHLI	IYYSYI	SISSSYSYTS	HSWPYGM	218
SWGYYPLF	ISYYYM	SIYPSSSYTY	YSYSHYGM	218
YGWLI	ISYYYM	SIYPSSSYTY	PSYYSGGFYSYAM	218
WPWYSPI	FSSSSI	SISSSYGYTY	WSPGWYYHGYAL	217
AGYFPWGLI	LSYSSI	SISPYYGYTY	YSAM	215
GYGSLI	IYYYSM	SISPYYSYTS	SYHYGWGF	215
SGPYSSLF	IYSSSM	SIYPSYGYTY	GSFYYGGL	215
WSYSLF	FSSSSI	SISSSYGYTY	SWYYAGGM	215
YGWLI	ISSSSI	YISSYYGYTS	ASSGHYGM	215
YYGGSLF	LSSSYM	YISPYYSYTS	SHYHWAL	215
SSYSLI	LYYSSM	SIYPYYGYTS	SGPSGGYGGL	214
WSGSWGFLF	ISSSYM	SISSSYGYTY	YSYSHYGM	214
YGWLI	ISYYYM	SIYPSSSYTY	YSYSHYGF	214
WSGHSGFLI	ISSYYM	SISPSYGYTY	WYAAF	213
SSGYFGLF	ISYYYM	SIYPSSSYTY	YSYSHYGM	212
WSYSYSFLI	IYYSSM	SIYPYSSYTS	GGM	212
YWYWYYLF	IYYYSI	YISSSYGYTY	SGPGGGPFSGM	212
AWAWLI	IYYYSI	YISSSYGYTY	SYHYGWGF	211
AWSPI	IYYYSM	SISSSYGYTY	YWPYGAF	211
WSYSLF	IYSYSM	SISSYYGYTS	YWGYSGYGL	211
YGWLI	ISYYYM	SIYPSSSYTY	YSYSHYCM	211
YSWLI	IYSSSM	SIYPYYSYTY	SSGAWSFVVSGL	211
YYGGSLF	LSYSYM	SIYSSSSYTY	YAPGHYGM	211
AWAWLI	IYYYSI	YISSSYGYTY	SHYHWAL	210
VYSGHYLI	ISSSSM	SISSSYSSTS	AYWYYYSYAM	210
SWGLF	IYYYSM	SISSYYGYTY	WYGAGYAWAM	209
YWWHGFLI	LYSSSM	YIYPYYGYTY	GYYWGGL	209
SGWYGYPF	ISYYYI	SISSYSGSTY	AGGHGM	208
WSYSLF	IYYSSM	SIYSYYSYTY	SGPYWSGL	208
GWYSLF	FSSSSI	SISSSYGYTY	YSYSHYGM	207
YYPSASPF	LYSSSM	YIYPYYGYTY	GYYWGGL	207
SYPSSY	IYYSYM	SIYSYSGYTS	SFSGWSSVPSSGYWYAL	206
YYPYYLI	IYYYYI	SIYSSSGYTS	GYWVGWSSHGPYSSVVGM	206
SSYSLI	FSSSSI	SIYPSSSYTY	YSYSHYGM	205
YSWLI	IYYYSM	SIYPYYSYTY	GWFGYGWGSGHYYYPYGM	205
YWYPI	ISYYYM	SIYPSSSYTY	YSYSHYGM	205
WPWYSPI	LSSSYM	YISPYYSYTS	SFSGWSSVPSSGYWYAL	203
YFAPI	LSSSYM	YISPYYSYTS	SHYHWAL	203
YAGPI	LSYYYM	SISPYSSYTY	SSSGWSYHAM	202
YGWLI	LYYSYI	SIYPYYSYTS	YPFAGSYGAF	202
SWWYGSYPI	ISYYYM	SIYPSSSYTY	YSYSHYGM	201
AWAWLI	IYYSYM	SIYSYSGYTS	SFSGWSSVPSSGYWYAL	200
GWYSPI	ISYYYM	SIYPSSSYTY	YSYSHYGM	200
WSYSLF	IYYSSM	SIYPYSSSTY	FYSGGYGL	200
WSYSLF	LSYSSI	SISPSYGYTY	GHAL	200
WSYSLF	IYYYSM	SISPYYSYTS	YYSVYAM	199
SYAWPYLF	LSYYYM	SISPYSSYTY	SSSGWSYHAM	198
SYYWGYSLF	IYYYSM	SISPYYSYTS	SYHYGWGF	198
SYYWGYSLF	IYYYSM	SIYPYYGYTY	YSYSHYGM	198
SSYSLI	LSYSSM	YIYPSSGYTS	GYFWSSWHHSYYGAAM	197
YSGGLI	IYYSSM	SISPYSGSTY	YGAYYWPYYYSGM	197
YSWLI	LSYSYM	SIYSSSSYTY	YAPGHYGMD	197
YSWLI	LYYSSM	SIYPYSGYTY	PAYWAI	197
FYWSAAVLI	LYSYSI	SIYPYSSYTS	SGM	196
SAYVVPPF	FSSSSI	SISSSYGYTY	PAYVGL	196
WYWGGSVLI	IYYYSM	SISPYYSYTS	SYHYGWGF	196
YGWLI	LSSSSI	SIYPYSGYTS	WVWWVGM	196
AGSSLI	ISSYSM	YIYPSSSYTY	YGWSYAGWHYPGGL	195
SGPYSSLF	IYYSSM	SIYPSSGYTY	YYSVYAM	195
SPAVWPPLI	LYSSSI	YIYSYYGYTY	VGGSGYSAM	195
WSYSLF	LSYSYM	SIYSSSSYTY	YSYSHYGM	195
YGWLI	ISYSYI	SIYPSYGSTY	SWGWHGL	195
YGWLI	LSYYSI	SISSSYSSTS	SVAM	195
YSHLI	LYYSSM	SIYPSSGYTY	HYAL	195
HWGLF	FSSSSI	YIYPSSGYTY	FGAGF	194
YWYWYYMF	LYSSSM	YIYPYYGYTY	GYYWGGL	194
SYAWPYLF	LYSYYI	SIYPYSGSTY	ITLLW	193
SYWYLF	IYYYSM	SISPYYSYTS	SYHYGWGF	193
WPWYSPI	LSSSSI	SIYPYSGYTS	GGM	193
WGSLI	LSYSYM	SIYSSSSYTY	YAPGHYGM	192
WPWYSPI	LSSSYM	YISPYYSYTS	SHYHWALD	192
YGWLI	ISYYYM	SIYPYSSYTY	SSSGWSYHAM	192
SGPYSSLF	FSSSSI	SISSSYGYTY	GGYWVWWGF	191
SGPYSSLF	IYYYSI	YISSSYGYTY	SGPGGGPFSGM	191
SSYSLI	LYYYSM	SIYPYYGSTS	YWAGL	191
WSYSLF	ISYYYM	SIYPSSSYTY	SYHYGWGF	191
YWYWYYLF	FSSSSI	SISSSYGYTY	GGYWVWWGF	191
YYGYYAYLF	LSYYYM	YISSSSGSTY	SWFSGAF	191
SSYSLI	FSSSSI	SISSSYGYTY	MVTLW	190
SSYSLI	LSYYSI	YISPSYGYTY	HGYSGGGM	190
VSASHGSLI	IYYYSM	SISPYYSYTS	SYHYGWGF	190
SSYSLI	FSSSSI	SISSSYGYTY	GYYWGGL	189
WPWYSPI	LSSSYM	YISPYYSYTS	YVGVGF	189
SSYSLI	LSYSSM	YIYPYYSSTS	GYWWPGF	188
YWYWYYLF	LYYYSM	SIYPYYGSTS	SGAAGWSAYYWAGL	188
WAYSLF	IYYYSM	SISPYYSYTS	SYHYGWGF	186
WGSLI	LSSSYM	YISPYYSYTS	SHYHWAL	186
WSYSLF	IYSSSI	SIYPYSSYTY	PSYYSGGFYSYAM	186
FGWYLI	ISYYYM	SIYPSSSYTY	YSYSHYGM	185
WPWYSPI	ISYSSM	SISSSYGYTY	ASWGYYAGASSYYHGGYGL	185
YGWLI	ISYYYM	SIYPSSSYTY	GSWSVHPAM	185
SYPSSYLF	IYYYSI	YISSSYGYTY	SGPGGGPFSGM	184
WGYPLI	LSSSYM	YISPYYSYTS	SHYHWAL	184
WGYPLI	LSYSYM	SIYSSSSYTY	YAPGHYGM	184
YASHSLI	LYSSSM	YIYPYYGYTY	GYYWGGL	184
YSWLI	ISYYYI	SIYPSSSYTS	VYYYGHGL	184
YSWLI	LYSSYI	SIYSSSSYTS	GYHWAI	184
YWYWYYLF	LYSSSM	YIYPYYGYTY	SSSGWSYHAM	184
YYWYGVLI	LSYSSM	SISPYSGYTY	SYHYGWGF	184
AVSYLI	ISYYYM	SIYPSSSYTY	YSYSHYGM	183
SAYPI	LSYYYM	SISPYYSYTY	FYWPSWSYSSSSAFGM	183
YAGPI	LYSSSM	YIYPYYGYTY	GYYWGGL	183
YGWLI	ISYYYM	SIYPSSSYTY	HAYVYWHYASAF	183
YGWLI	IYYYSM	SISPYYSYTS	SHYHWAL	183
YYWSLI	IYYYSM	SISSSYGYTY	YSYSHYGM	183
WSYSLF	IYYYSM	SISPYYSYTS	GSFYYGGL	182
WSYSMF	IYYYSM	SISPYYSYTS	SYHYGWGF	182
YFAPI	LSYSYM	SIYSSSSYTY	YAPGHYGM	182
YSWLI	ISYSSM	SISSSYGYTY	ASWGYYAGASSYYHGGYGL	182
GSPSSYYPI	ISYSSI	SIYPSYGYTS	YSYYAI	181
SSYSLI	LSYYSI	SIYPYSGSTY	WYPGGYGL	181
WSYSLF	ISYYYM	SIYPSSSYTY	YAPGHYGM	181
WSYSLF	ISYYYM	YIYPSSGYTY	YHPYSYGM	180
WSYSLF	IYSSSI	YIYPYYGSTY	HSAL	180
SVSYYLI	IYYYSM	SISPYYSYTS	SYHYGWGF	179
YSWLI	ISSSYM	SISSSYGYTY	SSGAGM	179
YSWLI	LSYSYM	SIYSSSSYTY	YDPGHYGM	179
YGWLI	ISYYYM	SIYPSSGYTY	YSYSHYGM	178
GWYSLF	IYYYSM	SISPYYSYTS	SYHYGWGF	176
HFYPI	LSSYSI	YIYPYYGSTY	ASAL	176
WPWYSPI	IYSYYM	SIYSSYGYTY	PSPAGYAPPGYGAM	176
YGWLI	FSSSSI	YISPYYGYTS	YYWGSGI	176
YYWYGVLI	LSYSSM	SISPYSGYTY	YAPGHYGM	176
SYPSSYLF	IYYSSM	SIYPSSGYTY	YYSVYAM	175
WAYYGLF	LSSYYI	YISPYYSYTY	SYWAM	175
WPWYSPI	LSYYSI	YISPSYGYTY	HGYSGGGM	175
WSYSLF	ISYSSM	YIYPYYGYTY	GSWSVHPAM	175
WSYSLF	ISYSYM	YISSYSGYTS	GSGWYSYGYAL	175
WSYSLF	IYYYSM	SISPYYSYTS	SYHYGWGL	175
YGWLI	ISYSSM	SISSSYGYTY	YHGGYGL	175
YGWLI	LSSYYI	SIYPSYSSTS	AWGWYHSGL	175
YSWLI	LSYSYM	SIYSSSSYTY	YYSVYAM	175
YYYPI	IYSYSM	SIYSSYSYTS	WWSGL	175
SWWVYYLF	ISSYSM	SIYSYYGYTY	YYSHGL	174
YSWLI	ISYSSM	SISPYYSSTS	HAYVYWHYASAF	174
YWYWYYLF	IYYSSM	SIYPSSGYTY	YYSVYAM	174
AWASLI	LYSSSM	YIYPYYGYTY	GYYWGGL	173
WTWYSPI	LSSSYM	YISPYYSYTS	SHYHWAL	173
YGWLI	ISYYYM	SIYPSSSYTY	YSYPHYGM	173
YSWLI	LSYYYM	SIYPSSSYTY	YSYSHYGM	173
SFYSYSYLI	LSYSYM	SIYPSSSYTY	GYSASYYSWYAM	172
WSYSLF	IYYYSM	YISSSSGSTS	GWAWGAM	172
WSYSLF	ISYYYM	SIYPSSSYTY	SHYHWAL	171
WSYSLF	IYYYYM	SIYPSYSSTY	SYAL	171
WYYSLF	IYYYSM	SISPYYSYTS	SYHYGWGF	171
YGWLI	ISYYYM	SIYPSYGYTY	GSFYYGGL	171
YWYWYYLF	LYYSSM	SIYPYYGYTS	SGPSGGYGGL	171
FVGPF	LYSSSM	YIYPYYGYTY	GYYWGGL	170
WSYSLF	IYYYSM	SIYSSSSYTY	YAPGHYGM	170
YYWYGVLI	IYYSYM	SIYSYSGYTS	SFSGWSSVPSSGYWYAL	170
SSWWYYGLI	LYSSSM	YIYPYYGYTY	GYYWGGL	169
YGWLI	LYSSSI	SIYPYSGYTS	SVASYWGGWYVGGPYGSGL	169
YAAWHPI	ISYYYM	SIYPSSSYTY	YSYSHYGM	168
YYPYFLI	ISYYYM	SIYPSSSYTY	YSYSHYGM	168
SSYSLI	LYSYSM	SISPYYGYTS	SYASSWHSYYGM	167
WFGWYPI	FSSSSI	SISSSYGYTY	YSHSSGL	167
AWAWLI	IYYYSI	YISSSYGYTY	YAPGHYGM	166
SAYLI	LYYYSI	SIYPYSGYTS	YYYSWPSYPGL	166
SGGYGLF	IYYYSM	SISPYYSYTS	SYHYGWGF	166
GGYWGYPI	LYSSSM	YIYPYYGYTY	GYYWGGL	165
SGPYSSLF	LYYYSM	SIYPYYGSTS	SGAAGWSAYYWAGL	165
WSYSLL	IYYYSM	SISPYYSYTS	SYHYGWGF	165
YYWYGVLI	LSYSSM	SISPYSGYTY	SHYHWAL	165
SSYSLI	LSSSSI	SIYPYSGYTS	GGM	163
YSWLI	LYSYSM	SISSYYGYTY	WSAM	163
YVGFGWLI	LYYSYI	SISPYSSYTS	GAPFYYFSYGSGSGM	163
GYGSLI	LSSSYM	YISPYYSYTS	SHYHWAL	162
PSSLI	LYYYSM	SIYPSYGYTS	WSGM	162
SSYYYPF	ISYYSM	YISPYSGYTS	SWGVYWAAL	162
SYPSSYLF	FSSSSI	SISSSYGYTY	GGYWVWWGF	162
YGWLI	LSYSYM	SIYPSSSYTY	YSYSHYGM	161
YPSSYLF	IYYSYM	SIYSYSGYTS	SFSGWSSVPSSGYWYAL	161
YYPSASPF	LSYYYM	SISPYSSYTY	SSSGWSYHAM	161
YYWSLI	IYYYSM	SISPYYSYTS	SYHYGWGF	161
GYWPPF	IYYYSM	SISPYYSYTS	SYHYGWGF	160
SSYGPF	ISYYYM	SIYPSSSYTY	YSYSHYGM	160
WYWHGGVLI	LSYYSM	SIYPYYGYTY	GGM	160
SGPYSSLF	LSYYSI	SIYPYSGSTY	WYPGGYGL	159
SGSPI	LYYSYM	YIYPYSGYTY	WSSYAHGWHAL	159
SYWWLI	ISYYYM	SIYPSSSYTY	YSYSHYGM	159
SYWYLF	LSSSYM	YISPYYSYTS	SHYHWAL	159
WS*SLF	IYYYSM	SISPYYSYTS	SYHYGWGF	159
GYGSLI	LSYSYM	SIYSSSSYTY	YAPGHYGM	158
WSYSLF	IYYYSM	SISSSYGYTY	WYWGVGSAI	158
SGPYSSLF	LYYSSM	SIYPYYGYTS	SGPSGGYGGL	157
SSYSLI	LYYYSM	SIYPSSSYTY	YSYSHYGM	157
SVHPI	LYYYSI	SIYPYYSYTS	PYYWYGL	157
SYPSSYLF	IYYSYM	SIYSYSGYTS	GYYWGGL	157
WSGSWGFLF	IYYYSM	SISPYYSYTS	SYHYGWGF	157
YGWLI	IYYYSI	SIYPYSGYTS	YVYAM	157
FASLF	LSYSYM	SIYSSSSYTY	YAPGHYGM	156
SSYSLI	FSSSSI	SIYPYYGYTY	SWPWYWWWSAL	156
YASHSLI	LSYYYM	SISPYSSYTY	SSSGWSYHAM	156
YSWLI	LSYSYM	SIYSSSSYTY	SFSGWSSVPSSGYWYAL	156
SSYSLI	FSSSSI	SISSSYGYTY	ASHYWSYWGGM	155
YAGPI	LSYSSM	YIYPSSGYTS	SYHYGWGF	155
YGWLI	IYYYSM	SIYPSSSYTY	YSYSHYGM	155
YSWLI	LSYSYM	SIYSSSSYTY	*APGHYGM	155
YWYWYYLF	FSSSSI	SISSSYGYTY	WSPGWYYHGYAL	155
FYYWYYPI	ISYYYM	SIYPSSSYTY	YSYSHYGM	154
YWYWYYLF	LSYYSI	SIYPYSGSTY	WYPGGYGL	154
WYVSLI	LYYYYI	SIYPSYGYTY	YSYSHYGM	153
YGWLI	LSSSYM	YISPYYSYTS	SYHYGWGF	153
YGWLI	LYSYYI	SIYPYSGSTY	RITLLW	153
YYFAYHLI	LSYSYI	SIYPSSSYTS	YSAYHFGM	153
YSGVPI	LYYYYI	SISSYYGYTS	YSYSHYGM	152
YWYWYYLF	LSYSSM	YIYPSSGYTS	GYFWSSWHHSYYGAAM	152
WGGYYYPI	IYYYSM	SISPYYSYTS	SYHYGWGF	151
WPWYSPI	LSYSSI	YIYPSSGYTY	YHGSSYAL	151
WSYSLF	LSYSSM	SIYSYYGSTS	GYGWGYWSPGAYSYSPAM	151
YFHYLI	ISYYSI	YISPYYGYTS	SWAL	151
YGWLI	IYSYSM	SIYPYYGYTY	FAAL	151
SSYSLI	FSSSSI	SISSSYGYTY	SSSGWSYHAM	150
YASLI	ISYYYM	SISPYYGSTY	YSYSHYGM	150
YGWLI	ISYYYM	SIYPSSSYTY	YSYSH	150
GYYWPALI	IYYSYM	SIYPSYSYTY	WASYSYAAM	149
SWWWGLI	ISYYYM	SIYPSSSYTY	YSYSHYGM	149
WFYYGPF	ISSYYI	YISPYYGSTY	SFWAM	149
YGWLI	ISYYYM	SIYPSSSYTY	ASSSYYHVGM	149
YGWLI	ISYYYM	SIYPSSSYTY	GWAWGAM	149
YGWLI	LSYSYM	SIYPSSSYTS	YHYYSYAM	149
YSWLI	IYYSSM	SIYPYSSSTY	FYSGGYGL	149
YYPSASPF	FSSSSI	SISSSYGYTY	SYHYGWGF	149
YYWYPF	ISYYYM	SIYPSSSYTY	YSYSHYGM	149
FASLF	LSSSYM	YISPYYSYTS	SHYHWAL	148
SSYSLI	IYSSSM	SIYPYYSYTY	SSGAWSFVVSGL	148
WSYSLF	IYYYSM	SISPYYSYTY	SSSGWSYHAM	148
YSWLI	LSYSYM	YISPYYSYTS	SHYHWAL	148
FSHFWGALF	LYSSYI	SIYSSSSYTS	YSYSHYGM	147
SYAWPYLF	LYSYYI	SIYPYSGSTY	SYHYGWGF	147
WSYSLF	LSSSYM	YISPYYSYTS	YSYSHYGM	147
SVSYYLI	LSYSYM	SIYSSSSYTY	YAPGHYGM	146
WSYSLF	IYYYSM	SISPYYSYTS	SGPGGGPFSGM	146
YWGWSSPI	LYYSSM	SIYPYSGYTS	SYHWGAAM	146
FWGPI	ISYYYM	SIYPSSSYTY	YSYSHYGM	145
SFYHLI	LYYYSM	SISSSYGYTY	SYSWWSGM	145
SSWWYYGLI	LSYYYM	SISPYSSYTY	SSSGWSYHAM	145
SSYSLI	FSSSSI	SISSSYGYTY	GGSYWAYWGGM	145
SYAWPYLF	IYYSYM	SIYSYSGYTS	SFSGWSSVPSSGYWYAL	145
WSYSLF	IYYYSM	SISPYYSYTS	GGM	145
YGWLI	ISYYYM	SIYPSSSYTY	YSYSHYDM	145
YSWLI	LSYSYM	SIYSSSSYTY	GSFYYGGL	145
YVASSYPI	LSSSYM	SISPSYGSTY	SYWAL	145
GYWPPF	IYYYSM	YISSSSGSTS	YSYSHYGM	144
SSYSLI	ISYSSM	SISSSYGYTY	ASWGYYAGASSYYHGGYGL	144
SWWWPF	ISYYYM	SIYPSSSYTY	YSYSHYGM	144
SYWWLI	LYYYSM	SISSYYSSTS	SYAHSSASF	144
WPCYSPI	LSSSYM	YISPYYSYTS	SHYHWAL	144
WPWYSPI	IYYYSM	SIYPYYSYTY	GWFGYGWGSGHYYYPYGM	144
YGWLI	ISYYYM	SIYPSSSYTY	YYWGYWAI	144
YSWLI	IYYYSM	SIYPYYGYTY	SYGGVWYGM	144
YSWLI	LSYSYM	SIYSSSSYTY	YATGHYGM	144
YWWHGFLI	LSYYYM	SISPYSSYTY	SSSGWSYHAM	144
YYWYGVLI	LSYSSM	SIYPSSSYTY	YSYSHYGM	144
AWASLI	LSYYYM	SISPYSSYTY	SSSGWSYHAM	143
QWPWYSPI	LSSSYM	YISPYYSYTS	SHYHWAL	143
SYPSSSLF	IYYSYM	SIYSYSGYTS	SFSGWSSVPSSGYWYAL	143
WAWAWGLF	IYYYSM	SISPYYSYTS	SYHYGWGF	143
YSWLI	IYYSSM	SIYSYYSYTY	SGPYWSGL	143
AWAWLI	LSYSSM	SISPYSGYTY	YVGVGF	142
GTLRSR	LSSSYM	YISPYYSYTS	SHYHWAL	142
SSYSLI	IYSYSM	SISSYYGYTY	SGWSSGGWWWPHYGYGM	142
WGGYYYPI	LSSSYM	YISPYYSYTS	SHYHWAL	142
WSYSLF	IYYYYM	SIYPSSSYTY	YSYSHYGM	142
YSWLI	IYSYSM	SISSYYGYTS	YWGYSGYGL	142
YWGGPYPLI	IYYYYM	SIYPSYSSTY	YSYSHYGM	142
SVSYYLI	LSSSYM	YISPYYSYTS	SHYHWAL	141
SYPSSYLF	LSYYSI	SIYPYSGSTY	WYPGGYGL	141
YGWLI	ISYYYM	SIYPSSSYTY	GSGWYSYGYAL	141
YGWLI	ISYYYM	SIYPSSSYTY	HSYSHYGM	141
YGWLI	ISYYYM	SIYPYYGYTS	SGPSGGYGGL	141
WPWYSPI	LSSSYM	YISPYYSYTS	YYSVYAM	140
WPWYSPI	LYSSYI	SIYSSSSYTS	GYHWAI	140
YGGLI	ISSSYI	SISSYYGYTY	GWYGWAGYWYSSAVYWSGL	140
YGWLI	ISYYYM	SIYPSSSYTY	YHGYSYGL	140
SSYSLI	IYSYYM	SIYSSYGYTY	PSPAGYAPPGYGAM	139
VSASHGSLI	LSYSYM	SIYSSSSYTY	YAPGHYGM	139
WPWYSPI	IYSSSM	SIYPYYSYTY	SSGAWSFVVSGL	139
WSYSLF	IYYYSM	SISPYYSYTY	YAPGHYGM	139
YGWLI	ISYYYM	SIYPSSSYTY	WYWGVGSAI	139
YGWLI	ISYYYM	SIYPSSSYTY	YSYSYYGM	139
YSWLI	IYSSSI	SIYPYSSYTY	PSYYSGGFYSYAM	139
YSWLI	IYYYYM	SIYPSYSSTY	SYAL	139
WPWYSPI	LYYSSM	SIYPYSGYTY	PAYWAI	138
WSYSLF	IYYYSM	SISPYYSYTS	SGPSGGYGGL	138
YPYSHLI	ISYYYM	SIYPSSSYTY	YSYSHYGM	138
FVGPF	LSYYYM	SISPYSSYTY	SSSGWSYHAM	137
SYPSSYLF	LYYYSM	SIYPYYGSTS	SGAAGWSAYYWAGL	137
WPWYSPI	ISYYYI	SIYPSSSYTS	VYYYGHGL	137
WPWYSPI	LSSSYM	SISPYYSYTS	SYHYGWGF	137
WYHVWLI	LSYYYM	SISPYSSYTY	SSSGWSYHAM	137
YYWSAPYPF	ISYYYM	SIYPSSSYTY	YSYSHYGM	137
AWASLI	IYYYSM	SIYPYYSYTY	SYHYGWGF	136
GYYYAYWLF	ISYYYM	SIYPSSSYTY	YSYSHYGM	136
SSGWSPF	ISYYYM	SIYPSSSYTY	YSYSHYGM	136
SSYSLI	LYYYSM	SIYPYYGSTS	YAPGHYGM	136
WPWYSPI	LSSSYM	YISPYYSYTS	SNYHWAL	136
YGWLI	ISYYYM	SIYSSSSYTY	YSYSHYGM	136
YSWLI	ISYYYM	YIYPSSGYTY	YHPYSYGM	136
YVYASSLF	LYSSSI	SIYPYSGYTS	YSYSHYGM	136
SFALF	LSYYSI	SIYPYYGYTY	YYWGGYAL	135
SGPYSSLF	LSYSSM	YIYPSSGYTS	GYFWSSWHHSYYGAAM	135
SYAWPYLF	LYSYYI	SIYPYSGSTY	SHYHWAL	135
WSYSLF	IYYYSM	SISPYYSYTS	SYH*GWGF	135
WSYYLF	IYYYSM	SISPYYSYTS	SYHYGWGF	135
YSGVPI	IYYYSM	SISPYYSYTS	SYHYGWGF	135
YWWHGFLI	LYYSSM	SIYPYYGYTS	SYHYGWGF	135
AAAYLF	ISYYYM	SIYPSSSYTY	YSYSHYGM	134
SGPYSSLF	FSSSSI	SISSSYGYTY	WSPGWYYHGYAL	134
WYWGGSVLI	LSYSYM	SIYSSSSYTY	YAPGHYGM	134
YAWSLI	ISYSYM	SISSSSSYTS	YSYSHYGM	134
YGWLI	LSYSYM	SIYSSSSYTY	SYHYGWGF	134
YSWLI	LSYSSM	SIYSYYGSTS	GYGWGYWSPGAYSYSPAM	134
FSHFWGALF	IYYYSM	SISPYYSYTS	SYHYGWGF	133
FWYSAGGLI	LYSYSM	SIYPYYSYTS	VYYAPHYGI	133
SYAWYPI	IYSYYM	SISPSSSSTS	AGYYHFAWSYYSAI	133
WSYSLF	IYYYSM	SISPYYSYTS	LPLRL	133
WYWGGSVLI	LSSSYM	YISPYYSYTS	SHYHWAL	133
YAGPI	IYYSYM	SIYSYSGYTS	SFSGWSSVPSSGYWYAL	133
YSWLI	IYYYSM	SISPYYSYTS	YSYSHYGM	133
WYHVWLI	LYSSSM	YIYPYYGYTY	GYYWGGL	132
YSWLI	LSYSYM	SIYSSSSYTS	SYHYGWGF	132
YYWSLI	LSSSYM	YISPYYSYTS	SHYHWAL	132
AAPASGLF	ISYSYM	YISSYSGYTS	YSYSHYGM	131
SYGWVYPI	FSSSSI	SISSSYGYTY	YSYSHYGM	131
SYPSSYLF	FSSSSI	SISSSYGYTY	WSPGWYYHGYAL	131
SYPSSYLF	LSYSSM	YIYPSSGYTS	GYFWSSWHHSYYGAAM	131
WSYSLF	IYYYSM	SISPYYSYTS	GGYWVWWGF	131
WYVSLI	IYYYSM	SISPYYSYTS	SYHYGWGF	131
YGPYSSLF	LSYYYM	SISPYSSYTY	SSSGWSYHAM	131
YGWLI	ISYYYM	SIYPSSGYTY	YYSVYAM	131
YWYWYYLF	LSYYSI	YISPSYGYTY	HGYSGGGM	131
YYGGSLF	LYSSSM	YIYPYYGYTY	GYYWGGL	131
WPWYSPI	LYSYSM	SISSYYGYTY	WSAM	130
YGWLI	ISYYYM	SISPYSGYTY	YVGVGF	130
YSVAPI	LSSYSI	SIYPYYGSTY	YASYWWPFHGL	130
YWYWYYLF	FSSSSI	SISSSYGYTY	SGYSFWGYYYPGWSGL	130
YYGWFHVPF	LYYSSM	SIYSYYSYTS	AVGYAM	130
VSASHGSLI	LSSSYM	YISPYYSYTS	SHYHWAL	129
WAWAWGLF	LSSSYM	YISPYYSYTS	SHYHWAL	129
WPWYSPI	LSYSSI	SISPSYGYTY	GHAL	129
WQWYSPI	LSSSYM	YISPYYSYTS	SHYHWAL	129
WSWGLI	LSYSYI	SIYPSYGSTS	YSYSHYGM	129
WSYSLF	IYYYSM	SISPYYSYTS	SGAAGWSAYYWAGL	129
YHHYPI	LYYSYI	SIYPYYSYTS	YSYSHYGM	129
YSWLI	LSYSYM	SISPYYSYTS	SYHYGWGF	129
GWYSLF	LSSSYM	YISPYYSYTS	SHYHWAL	128
SSYSLI	IYYYSM	SIYPYYSYTY	GWFGYGWGSGHYYYPYGM	128
SYSYLI	ISYSSM	SIYSYYGSTY	GFYHYAYGAWSGF	128
WSYSLF	IYYYSM	SISPYYSYTS	WYPGGYGL	128
WSYSLF	LYYYYI	SIYPSYGYTY	ASSSYYHVGM	128
YGC*SR	ISYYYM	SIYPSSSYTY	YSYSHYGM	128
YGWLI	ISYYYM	SIYPSSSYTY	YSYSHYG	128
YGWLI	IYYYYM	SIYPSSSYTY	YSYSHYGM	128
FHGYVALF	ISYYSM	SISPYYGYTS	VGAYSASAYAM	127
LADHVRT	ISYYYM	SIYPSSSYTY	YSYSHYGM	127
SGGYGLF	LSYSYM	SIYSSSSYTY	YAPGHYGM	127
YGWLI	ISYYYI	SIYPYSSYTS	SHYYGSPAM	127
YGWLI	ISYYYM	SIYPSSSYTY	YPYSHYGM	127
YGWLI	ISYYYM	SIYPSSSYTY	YSYSHYSM	127
YGWLI	LSYSYI	YIYPYYSYTY	WVGYGL	127
YGWLI	LSYYYM	SIYPSSGYTY	WSYYGWSGAL	127
YPGYYGLI	IYSYSI	SISPYYGYTY	SSAF	127
YWYWYYLF	IYSYYM	SIYSSYGYTY	PSPAGYAPPGYGAM	127
YYPLI	ISYSYI	SIYSSYGYTS	SWWWWSAM	127
WGGYYYPI	LSYSYM	SIYSSSSYTY	YAPGHYGM	126
WPWYSPI	LSYSYM	SIYSSSSYTY	YSYSHYGM	126
YGWLI	ISYYYM	SIYPSSSYTY	GYGWGYWSPGAYSYSPAM	126
YWWHGFLI	LYYSSM	SIYPYYGYTS	SHYHWAL	126
GGYWGYPI	LSYYYM	SISPYSSYTY	SSSGWSYHAM	125
SSYSLI	IYYYSI	SIYPYSGYTY	GWYGYGYGYYYYYYVYGM	125
WSYSLF	IYYYSM	YIYPYYGYTY	GYYWGGL	125
YGWLI	ISYYYM	YIYPSSSYTY	YSYSHYGM	125
YSWLI	ISYYYM	SIYPSSSYTY	YAPGHYGM	125
YVGFGWLI	ISYYYM	SIYPSSSYTY	YSYSHYGM	125
AWAWLI	IYYYSI	YISSSYGYTY	GYYWGGL	124
GYHWPHSLI	LYSSSM	YIYPYYGYTY	GYYWGGL	124
SYAWPYLF	LYSYYI	SIYPYSGSTY	ASPPHYSAM	124
SYAWPYLF	LYSYYI	SIYPYSGSTY	YAPGHYGM	124
WPWYSPI	ISSSYM	SISSSYGYTY	SSGAGM	124
YASLI	IYYYSM	SISPYYSYTS	SYHYGWGF	124
YSWLI	FSSSSI	SISSSYGYTY	SWYYAGGM	124
YSWLI	ISYSSM	YIYPYYGYTY	GSWSVHPAM	124
YSWLI	IYSSSI	YIYPYYGSTY	HSAL	124
FPYWLI	ISYYYM	SIYPSSSYTY	YSYSHYGM	123
FYYWYYLF	IYSSSM	YIYSSYGYTY	SGSYSPGAL	123
GGYWGYPI	IYYSSM	SIYPSSGYTY	SYHYGWGF	123
GYVYPF	IYSSSM	SIYPYYSYTY	SWGYSWVGM	123
SSSHYPF	ISYSSI	SISSSSSYTY	YSYSHYGM	123
SYWYLF	LSYSYM	SIYSSSSYTY	YAPGHYGM	123
WSYSLF	LSYSYI	SIYPSYGSTS	YYWGYWAI	123
YGWLI	IYSSYM	YIYPSSGYTS	YYVWGYGM	123
YSWLI	ISYYYM	SIYPSSSYTY	SHYHWAL	123
SGPYSSLF	FSSSSI	SISSSYGYTY	SGYSFWGYYYPGWSGL	122
SYFSGWPF	LSYYSM	SISPYYSSTY	SYGWAPAGWGGFVFSSAL	122
WPWYSPI	LSSSYM	YISPYYSYTS	SH*HWAL	122
YASHSLI	IYSYYM	SIYPSSSYTY	YSYSHYGM	122
YGWLI	IYSSYI	SISSYSSYTS	SPWSAM	122
YWYWYYLF	LYSSSM	YIYPYYGYTY	GYYWGGM	122
YYYSSPPF	IYYYSM	SIYPYYGYTS	YYGWVSGYHHSAM	122
SSYSLI	FSSSSI	SISSSYGYTY	GSYYWVYWGGL	121
SSYSLI	LSSYSI	SISSYYGYTY	SSVFWAYWGGF	121
SYAWPYLF	LYSYYI	SIYPSSSYTY	YSYSHYGM	121
WAWYSPI	LSSSYM	YISPYYSYTS	SHYHWAL	121
WYVSLI	LSSSYM	YISPYYSYTS	SHYHWAL	121
YGWLI	LSYSSM	SISPYSGYTY	YSYSHYGM	121
HWYPI	IYSSSI	YIYPYYGSTY	YSYSHYGM	120
SGPYSSLF	LSSSSI	SIYPYSGYTS	GGM	120
SGPYSSLF	LSYYSI	YISPSYGYTY	HGYSGGGM	120
YASHSLI	IYYSYM	SIYSYSGYTS	SFSGWSSVPSSGYWYAL	120
YSWLI	LSYSSI	SISPSYGYTY	GHAL	120
YWYWYYLF	LSSSSI	SIYPYSGYTS	GGM	120
GSSLI	IYYSYM	SIYPSYGYTY	YSVGGM	119
PSSGWYSPI	ISYYYM	SIYPSSSYTY	YSYSHYGM	119
SGPYSSLF	LSYYYM	SISPYYSYTS	SYHYGWGF	119
YGWLI	ISYYYM	SIYPSSSYTY	CSYSHYGM	119
YGWLI	ISYYYM	SIYPSSSYTY	YSYSHCGM	119
YWYPI	LYYSSI	YIYPYSGYTS	SYAVYGSYSYAL	119
GGYWGYPI	IYYSSM	SIYPSSSYTY	YSYSHYGM	118
GYFYPI	LSYYSI	YIYPYSGYTY	TVRGSKKPYFSGWAM	118
SGPYSSLF	LSYYYM	SISPYSSYTY	SSSGWSYNAM	118
SWSSPI	ISSYSM	YIYPYYGYTS	WGSYAM	118
SYGYLI	ISYYYM	SIYPSSSYTY	YSYSHYGM	118
SYYWGYSLF	LSSSYM	YISPYYSYTS	SHYHWAL	118
WGSLI	LYSSSM	YIYPYYGYTY	GYYWGGL	118
WPWYSPI	IYYYSM	SIYPYYGYTY	SYGGVWYGM	118
AYYPI	LSSYSM	SISPYSGYTY	YWAM	117
WSYSLF	IYYYSM	SISPYYSYTS	GYFWSSWHHSYYGAAM	117
YGWGYPI	IYSSSI	YISPYSGYTS	YSYSHYGM	117
YGWLI	LYYSSM	YIYSSSGSTY	AGAWSGAL	117
YWGGPYPLI	IYYYSM	SISPYYSYTS	SYHYGWGF	117
YWYWYYLF	LYSSSM	YIYPYYGYTY	GYYWGGLD	117
APGPSWSPF	LYYSSM	SISPYYGYTY	GYGWAGF	116
GPASPF	FSSSSI	YIYPSSGYTY	YGHGGF	116
SSYSLI	LSYSSI	YIYPSSGYTY	YHGSSYAL	116
SWYWLI	ISSSYM	YISPSYGYTS	SYSPSYYGGM	116
SYPSSYLF	FSSSSI	SISSSYGYTY	SGYSFWGYYYPGWSGL	116
SYPSSYLF	IYYSYM	SIYSYSGYTS	SSSGWSYHAM	116
WFGWYPI	ISYYYM	SIYPSSSYTY	YSYSHYGM	116
WPWYSPI	LSYSSM	SIYSYYGSTS	GYGWGYWSPGAYSYSPAM	116
YSWLI	ISYYYM	SIYPSSSYTY	SYHYGWGF	116
GWYSLF	LSYSYM	SIYSSSSYTY	YAPGHYGM	115
SSYSLI	LYSSYI	SIYSSSSYTS	GYHWAI	115
SYPSSYLF	LSYYSI	YISPSYGYTY	HGYSGGGM	115
VSSYGWLF	IYYYYI	SIYSSYGYTS	GYGAL	115
WPWYSPI	ISYSSM	YIYPYYGYTY	GSWSVHPAM	115
WSWYSPI	LSSSYM	YISPYYSYTS	SHYHWAL	115
YGWLI	IYYYSI	YISSSYGYTY	YSYSHYGM	115
YSWLI	LSYSYM	SIYSSSSYTY	SGPGGGPFSGM	115
GGYWGYPI	IYYSYM	SIYSYSGYTS	SFSGWSSVPSSGYWYAL	114
SYPSSYLF	IYSSSM	SIYPYYSYTY	SSGAWSFVVSGL	114
SYPSSYLF	LYYSSM	SIYPYYGYTS	SGPSGGYGGL	114
WPWYSPI	FSSSSI	SISSSYGYTY	SWYYAGGM	114
YGWLI	FSSSSI	SISSSYGYTY	SGYPYGSWYGYWWYPYAM	114
AWASLI	IYYYSM	SIYPYYSYTY	SHYHWAL	113
SGPYSSLF	LSYYYM	SISPYSSYTY	YVGVGF	113
SSYSLI	ISYSSM	SISPYYSSTS	HAYVYWHYASAF	113
WPWYSPI	IYYSSM	SIYSYYSYTY	SGPYWSGL	113
YFAPI	LYSSSM	YIYPYYGYTY	GYYWGGL	113
YSGVPI	LSSSYM	YISPYYSYTS	SHYHWAL	113
GYHWPHSLI	LSYYYM	SISPYSSYTY	SSSGWSYHAM	112
VGVYAHSLI	ISSYSM	YIYPYSGYTY	GYWAWYPGGWSGF	112
WPWYSPI	IYSYSM	SISSYYGYTS	YWGYSGYGL	112
WSYSLF	FSSSSI	SISSSYGYTY	PGYYSGSYFSGL	112
WSYSLF	ISYYYM	SISPYYGSTY	GSWGYHPFAL	112
YASHSLI	IYSYYM	SIYSSYGYTY	SYHYGWGF	112
YGWLI	ISYYYM	SIYPYYGSTS	SGAAGWSAYYWAGL	112
YGWLI	LSYYYM	SIYPSSSYTY	YSYSHYGM	112
YHHYPI	IYYYSM	SISPYYSYTS	SYHYGWGF	112
YSWLI	LSSSYM	YISPYYSYTS	YSYSHYGM	112
SGPYSSLF	LSYYYM	SISPYSSYTY	SFSGWSSVPSSGYWYAL	111
SSWWYYGLI	IYSSSM	SIYPSYGYTY	SYHYGWGF	111
SSYSLI	FSSSSI	SISSSYGYTY	SWYYAGGM	111
SYSYYPF	ISYSSI	SIYSYYGYTY	WGGHWSGYWSYGF	111
YGWLI	ISYYYM	SIYPSSSYTY	PGYYSGSYFSGL	111
YGWLI	ISYYYM	SIYPSSSYTY	YSYSHYVM	111
CSYSLF	IYYYSM	SISPYYSYTS	SYHYGWGF	110
FVGPF	IYYSYM	SIYSYSGYTS	SFSGWSSVPSSGYWYAL	110
HWYPI	IYYYSM	SISPYYSYTS	SYHYGWGF	110
SGGYGLF	LSSSYM	YISPYYSYTS	SHYHWAL	110
SGPYSSLF	LSYYYM	SISPYSSYTY	SSSGWS*HAM	110
SSYSLI	IYYYSM	SIYPYYGYTY	SYGGVWYGM	110
YASHSLI	IYSYYM	SIYSSYGYTY	YAPGHYGM	110
YGWLI	ISSYYI	SIYPSYGYTS	SYYHFGF	110
YSWLI	ISYSYM	YISSYSGYTS	GSGWYSYGYAL	110
YYPSASPF	FSSSSI	SISSSYGYTY	YAPGHYGM	110
YYPSASPF	IYYSYM	SIYSYSGYTS	SFSGWSSVPSSGYWYAL	110
FFWGLF	LYYSSM	SISPYYSYTS	SSWWSAYHSHGM	109
FVGPF	LSYYSI	SIYPYSGSTY	SYHYGWGF	109
VWYSPI	IYSSYM	SIYSSYGYTY	PWHWSYGGGGL	109
WAWLI	IYYYSI	YISSSYGYTY	SGPGGGPFSGM	109
WSYSLF	IYYYSM	SISPYYSYTS	SYDYGWGF	109
YGWLI	ISYYYM	SIYPSSSYTY	SGYYWAL	109
YGWLI	ISYYYM	SIYPYSSYTY	YSYSHYGM	109
YHHYPI	LSSSYM	YISPYYSYTS	SHYHWAL	109
AWAWLI	IYYYSI	SIYPSSSYTY	YSYSHYGM	108
SYWYAAYLI	ISYYYM	SIYPSSSYTY	YSYSHYGM	108
WPWYSPI	IYYYSM	SISPYYSYTS	YSYSHYGM	108
WPWYYPI	LSSSYM	YISPYYSYTS	SHYHWAL	108
YVWLI	ISYYYM	SIYPSSSYTY	YSYSHYGM	108
YYPSASPF	FSSSSI	SISSSYGYTY	SHYHWAL	108
SYGWVYPI	IYYYSM	SISPYYSYTS	SYHYGWGF	107
WGYPLI	LYSSSM	YIYPYYGYTY	GYYWGGL	107
WPWYSPI	LSSSYM	YISPYYSYTS	SGPGGGPFSGM	107
WSYSLF	IYYYSM	SISPYYSYTS	WSPGWYYHGYAL	107
YGWLI	ISYYYM	SIYPSSSYTY	YSSSHYGM	107
YGWLI	IYYYSM	SISPYYSYTS	YAPGHYGM	107
YVYASSLF	IYYYSM	SISPYYSYTS	SYHYGWGF	107
GVFVFYFPI	LSSYSM	SISSYYSYTY	SYVFGGVYGL	106
SFHYLF	ISYSSM	SISPYSGSTY	YSYSHYGM	106
WPWYSPI	LSSSYM	SIYSSSSYTY	YAPGHYGM	106
WPWYSPI	LSSSYM	YISPYYSYTS	GSFYYGGL	106
WSGSWGFLF	LSYSYM	SIYSSSSYTY	YAPGHYGM	106
WSYSLF	LYSSSM	YIYPYYGYTY	YSYSHYGM	106
YAWLI	LSSYYI	SIYPSSGYTY	YSYSHYGM	106
YGWLI	ISYYYM	SIYPSSSYTY	YSYSHYAM	106
YGWLI	IYSSYM	SISSSYGYTY	SGPYISGGYPWWYWVFGL	106
YWYWYYLF	ISYSSM	SISSSYGYTY	ASWGYYAGASSYYHGGYGL	106
AWASLI	IYYSYM	SIYSYSGYTS	SFSGWSSVPSSGYWYAL	105
AWASLI	IYYYSM	SIYPYYSYTY	YAPGHYGM	105
SYPSSYLF	IYYSYM	SIYSYSGYTY	YSYSHYGM	105
WPWYSTI	LSSSYM	YISPYYSYTS	SHYHWAL	105
WYVSLI	LSYSYM	SIYSSSSYTY	YAPGHYGM	105
YGWLI	ISYYYM	SIYPSSSYTY	YSCSHYGM	105
YHYGVLI	ISYYYM	SIYPSSSYTY	YSYSHYGM	105
GWGLI	IYSSYM	SISSSYGYTY	YSYSHYGM	104
SYGVSLI	LSSSSI	SIYPSSGYTS	YWVSPGGGYPYWAM	104
WPWYSPI	ISYYYM	YIYPSSGYTY	YHPYSYGM	104
YGWLI	ISYYYM	SIYPSSSYTY	YSYSHYGV	104
YHHYPI	LSYSYM	SIYSSSSYTY	YAPGHYGM	104
YSGVPI	LSYSYM	SIYSSSSYTY	YAPGHYGM	104
YWYWYYLF	LYSSSM	YIYPYYGYTY	SFSGWSSVPSSGYWYAL	104
YYGGSLF	LSYYYM	SISPYSSYTY	SSSGWSYHAM	104
YYWYGVLI	IYSSSM	SIYPSYGYTY	GSFYYGGL	104
GVYYWYLI	LYYSSM	SIYPSYGYTY	YYSSYAGVAGFHYHSSSAF	103
SYAWPYLF	LSYSSM	SISPYSGYTY	YVGVGF	102
WPWYSPI	IYSSSI	SIYPYSSYTY	PSYYSGGFYSYAM	102
WSYSLF	IYYYSM	SISPYYSYTS	GWWYHYGYGM	102
WWGGWYWPI	ISYYYM	SIYPSSSYTY	YSYSHYGM	102
YWYWY*LF	LYSSSM	YIYPYYGYTY	GYYWGGL	102
YWYWYYLF	IYYYSM	SIYPYYSYTY	GWFGYGWGSGHYYYPYGM	102
YWYWYYLF	LYSSSM	YIYPSSSYTY	YSYSHYGM	102
AAPASGLF	IYYYSM	SISPYYSYTS	SYHYGWGF	101
AWAWLI	IYSSSM	SIYPSYGYTY	GSFYYGGL	101
GYGSLI	LYSSSM	YIYPYYGYTY	GYYWGGL	101
SGPYSSLF	LSYYYM	SISPYSSYTY	SSSGWSYHAMD	101
SGTYSSLF	LSYYYM	SISPYSSYTY	SSSGWSYHAM	101
WPWYSPI	ISYSSM	SISPYYSSTS	HAYVYWHYASAF	101
WPWYSPI	IYYSSM	SIYPYSSSTY	FYSGGYGL	101
WSYSLF	IYYYSM	SISPYYSYTS	LPLRLGF	101
YAGPI	LSYSSM	YIYPSSGYTS	SHYHWAL	101
YGWLI	ISYYYM	SIYPSSSYTY	YSYSRYGM	101
YSWLI	FSSSSI	SISSSYGYTY	PGYYSGSYFSGL	101
FSHFWGALF	LSSSYM	YISPYYSYTS	SHYHWAL	100
SSWWYYGLI	IYYSYM	SIYSYSGYTS	SFSGWSSVPSSGYWYAL	100
YGWLI	IYSSSM	SIYPSYGYTY	YSYSHYGM	100
YGWLI	LYSYYI	SIYPYSGSTY	YSYSHYGM	100
AWASLI	IYYYSM	SIYPSSSYTY	YSYSHYGM	99
AYYPLF	ISYYYM	SIYPSSSYTY	YSYSHYGM	99
SSYSLI	LYSYSM	SISSYYGYTY	WSAM	99
WHWVLI	ISYSYI	YIYPSSSYTY	YSYSHYGM	99
WVWGWYPI	LSYSSI	SISPSYGYTY	YSYSHYGM	99
YGWLI	ISYSYM	SIYSSSSYTY	YAPGHYGM	99
YSWLI	LSYSYM	SIYSSSSYTS	SHYHWAL	99
YVYASSLF	LSSSYM	YISPYYSYTS	SHYHWAL	99
YWYWYYLF	LYSSSM	YISPYYSYTS	SHYHWAL	99
IRLADHV	ISYYYM	SIYPSSSYTY	YSYSHYGM	98
SSYAYYLF	ISYYYM	SIYPSSSYTY	YSYSHYGM	98
WSYSLF	ISYSYM	SISSSSSYTS	SGYYWAL	98
WSYSLF	IYYYSM	SISPYYSYTS	WSAM	98
YGWLI	ISYYYM	SIYPSSSYTY	YSYSHYGWGF	98
SGWWGYPI	ISYYYM	SIYPSSSYTY	YSYSHYGM	97
SSYSLI	ISYYYM	YIYPSSGYTY	YHPYSYGM	97
WAWAWGLF	LSYSYM	SIYSSSSYTY	YAPGHYGM	97
WSYSLF	ISYSSI	SISSSSSYTY	GYYYAAM	97
WSYSLF	IYYYSM	SISPSSSYTY	YSYSHYGM	97
WSYSLF	IYYYSM	SISPYYSYTS	HGYSGGGM	97
WSYSLF	LYYYYI	SISSYYGYTS	YPGGGYPHGAYAL	97
YGWLI	ISSYSM	SIYSYSGYTS	SGM	97
YGWLI	ISYYYM	SIYPSSSYTY	YSHSHYGM	97
YSWLI	IYYYSM	SISSSYGYTY	WYWGVGSAI	97
YWWHGFLI	IYYSYM	SIYSYSGYTS	SFSGWSSVPSSGYWYAL	97
GGYYGSPI	IYYSSM	SIYSSYGYTS	AWYPYHYSFAM	96
GWSLI	LSSYSI	SIYPSYGYTY	YSYSHYGM	96
SGPYSSLF	IYSYYM	SIYSSYGYTY	PSPAGYAPPGYGAM	96
SSYSLI	LSYYYM	SIYSYSGYTY	GAGWFYAGYYYYSYAM	96
SWYPI	ISYYYM	SIYPSSSYTY	YSYSHYGM	96
SYPSSYLF	LSSSSI	SIYPYSGYTS	GGM	96
WPWYSPI	IYSSSI	YIYPYYGSTY	HSAL	96
YASLI	LSYSYM	SIYSSSSYTY	YAPGHYGM	96
YGWLI	LSYSYM	SIYSSSSYTY	SHYHWAL	96
YSWLI	ISYYYM	SISPYYGSTY	GSWGYHPFAL	96
YSWLI	LSYSYM	SIYSSSSYTY	YAPCHYGM	96
YWYGVLI	LSYSSM	SISPYSGYTY	YVGVGF	96
YYWSLI	LSYSYM	SIYSSSSYTY	YAPGHYGM	96
WSYSLF	IYYYSM	SISPYYSYTS	GWGF	95
WSYSLF	IYYYSM	SISPYYSYTS	SSGAWSFVVSGL	95
YGWLI	ISYYSM	SISPYYSYTS	SYHYGWGF	95
YGWLI	ISYYYM	SIYPSSSYTY	YSYSHHGM	95
YGWLI	IYSSYI	YIYPSSGYTS	YYYGGYGL	95
YWYWYYLF	LYSSSM	YIYPYYGYTY	YVGVGF	95
GGYWGYPI	IYYSSM	SIYPSSGYTY	SHYHWAL	94
GPHHALI	FSSSSI	YISSSSGYTY	TVRGSKKPYFSGWAM	94
SSWWYYGLI	IYSSSM	SIYPSYGYTY	SHYHWAL	94
SYYWGYSLF	LSYSYM	SIYSSSSYTY	YAPGHYGM	94
WGSLI	LSYYYM	SISPYSSYTY	SSSGWSYHAM	94
WPWYSPI	IYYYYM	SIYPSYSSTY	SYAL	94
WSYSLF	ISYSYI	YIYPSSSYTY	YHGYSYGL	94
YGWLI	ISYYYM	SIYPSSSYTY	GYYYAAM	94
YWYWYYLF	LYSSSM	YIYPYYGYTY	GSFYYGGL	94
YYGWFHVPF	ISYYYM	SIYPSSSYTY	YSYSHYGM	94
AWAWLI	IYYSSM	SIYPSSGYTY	YYSVYAM	93
FVGPF	LSYYSI	SIYPYSGSTY	SHYHWAL	93
GWGLI	IYYYSM	SISPYYSYTS	SYHYGWGF	93
LSYSLF	IYYYSM	SISPYYSYTS	SYHYGWGF	93
SGPYSSLF	ISYSSM	SISSSYGYTY	ASWGYYAGASSYYHGGYGL	93
SSYSLI	ISSSYM	SISSSYGYTY	SSGAGM	93
SSYSLI	ISYYYI	SIYPSSSYTS	VYYYGHGL	93
SSYSLI	IYYYSM	SISPYYSYTS	YSYSHYGM	93
WSGGHYLI	ISSSSI	SISPYSGYTY	GHYSPAWGM	93
WSYSLF	IYYYSM	SISPYYSYTS	SGYSFWGYYYPGWSGL	93
YGWLI	ISYYYM	SIYPSSSYTY	GSWGYHPFAL	93
YGWLI	ISYYYM	SIYPYSGYTS	SYYYGM	93
FASLF	LYSSSM	YIYPYYGYTY	GYYWGGL	92
FVGPF	LSYYSI	SIYPYSGSTY	YAPGHYGM	92
SGPYSSLF	ISYSSM	SISPYYSSTS	HAYVYWHYASAF	92
SSYSLI	IYSSSI	SIYPYSSYTY	PSYYSGGFYSYAM	92
SSYSLI	LYYSSM	SIYPYSGYTY	PAYWAI	92
TFGQGTKV	ISYYYM	SIYPSSSYTY	YSYSHYGM	92
WPWYSPI	LSSSYM	YISPYYSYTS	YHYHWAL	92
WPWYSPI	LSSSYM	YIYPYYGYTY	GYYWGGL	92
WSGSWGFLF	LSSSYM	YISPYYSYTS	SHYHWAL	92
WSYSLF	IYYYSM	SISPYYSYTS	SYAL	92
YASLI	LSSSYM	YISPYYSYTS	SHYHWAL	92
YGGLI	ISSSYI	SISSYYGYTY	YWYSSAVYWSGL	92
YSWLI	LSYSYM	SIYSSSSYTY	HGYSGGGM	92
YYGGSLF	IYYSYM	SIYSYSGYTS	SFSGWSSVPSSGYWYAL	92
HWYPI	LSSSYM	YISPYYSYTS	SHYHWAL	91
HYYPI	ISSYSI	SIYSSYGYTY	WYAAL	91
SSYSLI	LSYSSM	SIYSYYGSTS	GYGWGYWSPGAYSYSPAM	91
SWSSLF	ISYYSM	SISPYSGYTY	ASAM	91
SYYHGPF	IYSSSM	SISPSSGYTS	VPGGWYSASGM	91
WPWYSPI	IYYYSM	YISSSSGSTS	GWAWGAM	91
WSYSLF	IYYYSM	SISPYYSYTS	YHGSSYAL	91
WYWGGSVLI	LYSSSM	YIYPYYGYTY	GYYWGGL	91
YASHSLI	IYSYYM	SIYSSYGYTY	PGYGAM	91
YFAPI	LSYYYM	SISPYSSYTY	SSSGWSYHAM	91
YGWLI	ISYYYM	SIYPSSSYTY	YSYCHYGM	91
YWSFLI	ISSYYM	SIYPYYSSTY	SSGWWAPAAWYAF	91
APHYGSLI	IYYSSM	SISSYSGSTS	GPAAYWAPWFSGL	90
CPWYSPI	LSSSYM	YISPYYSYTS	SHYHWAL	90
FASLF	LSYYYM	SISPYSSYTY	SSSGWSYHAM	90
FHYGAGPPI	ISYYSM	SIYSSYGSTY	PSPGSYSAM	90
SGPYSSLF	IYSSSM	SIYPYYSYTY	SSGAWSFVVSGL	90
SGPYSSMF	LSYYYM	SISPYSSYTY	SSSGWSYHAM	90
WSYSLF	LSYYYM	SISPYSSYTY	YSYSHYGM	90
YAGPI	LSYSSM	SISPYSGYTY	YVGVGF	90
YGWLI	ISYYSM	SIYPSYGYTS	SYGYYYFGYSAM	90
YGWLI	ISYYYM	SIYPSSSYTS	VYYYGHGL	90
YSWLI	LSYSYM	SIYSSSSYTY	GGYWVWWGF	90
YWYWYYLF	IYSSSI	SIYPYSSYTY	PSYYSGGFYSYAM	90
YWYWYYLF	IYSSSM	SIYPYYSYTY	SSGAWSFVVSGL	90
GYHWPHSLI	IYYSYM	SIYSYSGYTS	SFSGWSSVPSSGYWYAL	89
SGWWASALI	ISYSSM	SIYPYYGYTS	PWGSFYWGAGSPGAWGYAM	89
SSSHYPF	IYYYSM	SISPYYSYTS	SYHYGWGF	89
SYGWVYPI	LSSSYM	YISPYYSYTS	SHYHWAL	89
WPWYSPI	LSSSYM	YISPYYSYTS	SHYGM	89
WSYSLF	FSSSSI	SISSSYGYTY	YSYSHYGM	89
YAGPI	LSYSSM	YIYPSSGYTS	YAPGHYGM	89
YAWSLI	IYYYSM	SISPYYSYTS	SYHYGWGF	89
YSWLI	LSYSYM	SIYSSSSYTY	GGM	89
YYYPI	ISYYSM	SIYSSYGYTS	WFAGL	89
GHWVYPF	IYYYYI	SISPYYGYTY	SHVYYAM	88
SGPYSSLF	LYYSSM	SIYPYSGYTY	PAYWAI	88
YGWLI	ISYYYM	SIYPSSSYTY	SVAM	88
YGWLI	ISYYYM	SIYPSSSYTY	WYGAL	88
YGWLI	ISYYYM	SIYPYSGSTY	WYPGGYGL	88
YGWLI	LSSSYM	SIYPSSSYTY	YSYSHYGM	88
YGWLI	LSSSYM	YISPYYSYTS	YAPGHYGM	88
GWGLI	IYSSYM	SISSSYGYTY	FSVW	87
SGPYSSLF	LSYYYM	SISPYSSYTY	SSYGWSYHAM	87
SYPSSYLF	ISYSSM	SISSSYGYTY	ASWGYYAGASSYYHGGYGL	87
SYPSSYLF	IYSYYM	SIYSSYGYTY	PSPAGYAPPGYGAM	87
SYWYLF	LYSSSM	YIYPYYGYTY	GYYWGGL	87
WGSLI	ISYSSM	SISPYYSSTS	SYHYGWGF	87
WSYSLF	ISYSSM	SISPYSGSTY	SYAL	87
WSYSLF	IYYYSM	SISPYYSYTS	SYGGVWYGM	87
WSYSLF	LYYSYI	SIYPYYSYTS	YPFAGSYGAF	87
WVWWPI	ISYSYM	SIYSYYGYTY	WFWPGL	87
YGWLI	ISSYYI	SIYPYYGYTS	VHSVAYSWPASPGSVHAM	87
YGWLI	LYYYSM	SISSYYGYTY	SYWYSGF	87
YSWLI	LSYSYM	SIYSSSSYTY	WYPGGYGL	87
YWWHGFLI	LYYSSM	SIYPSSSYTY	YSYSHYGM	87
SSWWYYGLI	IYSSSM	SIYPSSSYTY	YSYSHYGM	86
SSYSLI	LSSSSM	SISPYSGYTY	VAF	86
SSYSLI	LYYYSM	SIYPYYGSTS	GYYWGGL	86
WGSLI	IYYSYM	SIYSYSGYTS	SFSGWSSVPSSGYWYAL	86
WSWGLI	IYYYSM	SISPYYSYTS	SYHYGWGF	86
WSYSLF	IYSYSI	SIYSYSSYTS	SWGWYGSYGL	86
WSYSLF	LSSYYI	SIYPSSGYTY	YSYYHYGM	86
YGWLI	IYYYYM	SIYSSYGSTY	SGSWFSYSYYSGM	86
YGWLI	LYSSSI	SIYPYSGYTS	YGSGL	86
YSWLI	LSYSYM	SIYSSSSYTY	YAPGNYGM	86
YSWLI	LYSSSM	YIYPYYGYTY	YSYSHYGM	86
YSWLI	LYYYYI	SIYPSYGYTY	ASSSYYHVGM	86
GWWAPF	ISYYYM	SIYPSSSYTY	YSYSHYGM	85
GYGSLI	LSYYYM	SISPYSSYTY	SSSGWSYHAM	85
SSWWYYGLI	IYSSSM	SIYPSYGYTY	YAPGHYGM	85
SSYSLI	LSYSSI	SISPSYGYTY	GHAL	85
SYGWYGSPF	FSSSSI	SIYSSYSYTY	SSGM	85
WGYPLI	LSYYYM	SISPYSSYTY	SSSGWSYHAM	85
YGWLI	ISYYYI	SISPYYSYTS	GVYGYYYHVYGSPSYWAAM	85
YGWLI	ISYYYM	SIYPYSGYTS	GGM	85
YSWLI	LSYSYM	SISPYSSYTY	SSSGWSYHAM	85
YWWHGFLI	LYYSSM	SIYPYYGYTS	YAPGHYGM	85
YYGGSLF	IYSSSM	SIYPYYSYTY	SYHYGWGF	85
SGWLI	ISYSSM	YIYPYYGYTY	YWWGGGGYHSYAF	84
YGWLI	ISYYYM	SIYPSSSYTY	SGM	84
YGWLI	ISYYYM	SIYPSSSYTY	YPGGGYPHGAYAL	84
YSWLI	ISYSYM	SISSSSSYTS	SGYYWAL	84
YSWLI	IYYYSM	YISSSSGSTS	GWAWGAM	84
YWYCYYLF	LYSSSM	YIYPYYGYTY	GYYWGGL	84
YWYWYYLF	LYYSSM	SIYPYSGYTY	PAYWAI	84
YYYPI	LSSSYM	YISPYYSYTS	SHYHWAL	84
GGYWGYPI	IYYSSM	SIYPSSGYTY	YAPGHYGM	83
GPWYSLI	ISYSYI	SIYPSYGSTY	YSYSHYGM	83
GYWPPF	LSSSYM	YISPYYSYTS	SHYHWAL	83
SGPYSSLF	IYYYSM	SIYPYYSYTY	GWFGYGWGSGHYYYPYGM	83
SGPYSSLF	LSYYYM	SISPYSSYTY	YYSVYAM	83
SSYSLI	ISYSSM	YIYPYYGYTY	GSWSVHPAM	83
SSYSLI	LSYSYM	SIYSSSSYTY	YSYSHYGM	83
SYPSSYLF	IYYSYM	SIYSYSGYTS	YVGVGF	83
WHWVLI	IYYYSM	SISPYYSYTS	SYHYGWGF	83
WHYYGGVLI	IYYYSM	SIYSYSSYTS	GAM	83
YWYWYYLF	ISYYYI	SIYPSSSYTS	VYYYGHGL	83
YWYWYYLF	IYYSSM	SIYSYYSYTY	SGPYWSGL	83
YWYWYYLF	LYSSYI	SIYSSSSYTS	GYHWAI	83
YYWYGVLI	IYYSSM	SIYPSSGYTY	YYSVYAM	83
SGPYSSLF	LSYYYM	SISPYSSYTY	GSFYYGGL	82
SGPYSSLF	LYSSYI	SIYSSSSYTS	GYHWAI	82
SWYFLI	IYSYYI	YISPYSGYTS	GAGPFYGM	82
WPWYSPI	ISYSYM	YISSYSGYTS	GSGWYSYGYAL	82
WPWYSPI	ISYYYM	SIYPSSSYTY	YAPGHYGM	82
WPWYSPI	LSSSYM	YISPYYSYTS	GGM	82
WPWYSPI	LSSSYM	YISPYYSYTS	WYPGGYGL	82
WPWYSPI	LSSSYM	YISPYYSYTY	YAPGHYGM	82
YASHSLI	IYSYYM	SIYSSYGYTY	SHYHWAL	82
YSWLI	LSYSYM	YIYPYYGYTY	GYYWGGL	82
YVYASSLF	LSYSYM	SIYSSSSYTY	YAPGHYGM	82
YWYPF	IYSSSM	SIYPYSGSTY	SWYSGWYWHHGF	82
YWYWYYLF	ISYSSM	SISPYYSSTS	HAYVYWHYASAF	82
ADHVRT	ISYYYM	SIYPSSSYTY	YSYSHYGM	81
GSAGLI	ISYYSI	SIYSSYSYTS	YYGAL	81
HHYWGLF	ISYSYI	SISSYYSSTS	YAVGAF	81
HWYPI	LSYSYM	SIYSSSSYTY	YAPGHYGM	81
SGPYSSLF	ISYYYI	SIYPSSSYTS	VYYYGHGL	81
SGPYSSLF	LSYYYM	YISPYYSYTS	SHYHWAL	81
SWGLI	ISSSYM	SIYPYYGYTY	VVWVPWPYYYYSGF	81
SYAYPI	IYSYSI	SIYSYSGYTY	YSYYWASGF	81
SYPSSYLF	IYYYSM	SIYPYYSYTY	GWFGYGWGSGHYYYPYGM	81
WGGYYYPI	LYSSSM	YIYPYYGYTY	GYYWGGL	81
WPGYSPI	LSSSYM	YISPYYSYTS	SHYHWAL	81
WPWYSPI	FSSSSI	SISSSYGYTY	PGYYSGSYFSGL	81
WSYYYGVLI	IYSSSM	SIYSYSSYTS	GGM	81
YASHSLI	LSYSSM	SISPYSGYTY	YVGVGF	81
YGWLI	ISYSSM	SIYSSYSSTY	SWYWWGM	81
YSWLI	ISYSSI	SISSSSSYTY	GYYYAAM	81
YSWLI	LSYSYM	SIYSSSSYTY	YAPGH*GM	81
YSWLI	LSYYYM	SISPYSSYTY	YSYSHYGM	81
YYGYWLI	LYSSYM	YIYPSSGYTY	YHGGAYAF	81
YYWYGVLI	IYYYSI	YISSSYGYTY	SGPGGGPFSGM	81
G*SRSD	LSYSYM	SIYSSSSYTY	YAPGHYGM	80
SGPYSSLF	IYYYSM	SIYPYYGYTY	SYGGVWYGM	80
SSYSLI	FSSSSI	SISSSYGYTY	YVGVGF	80
YAGPI	LSYSSM	YIYPSSGYTS	LGIILTTVLLW	80
YGWLI	ISYYYM	SIYPSSSYTY	YYWGSGI	80
YSWLI	LSYSYM	SIYSSSSYTY	GYFWSSWHHSYYGAAM	80
YSWLI	LSYSYM	SIYSSSSYTY	SGPSGGYGGL	80
YWYWYYLF	LYSYSM	SISSYYGYTY	WSAM	80
YYYPI	LYYYSM	SIYSSYGYTS	YSYSHYGM	80
FSHFWGALF	LSYSYM	SIYSSSSYTY	YAPGHYGM	79
GWSLI	IYYYSM	SISPYYSYTS	SYHYGWGF	79
SGPYSSLF	LSYYYM	SIYSSSSYTY	YAPGHYGM	79
SSYSLI	IYYSSM	SIYPYSSSTY	FYSGGYGL	79
SYPSSYLF	LYSSYI	SIYSSSSYTS	GYHWAI	79
WPWYSPI	LSSSYM	YISPYYSYTS	SGAAGWSAYYWAGL	79
WPWYSPI	LSSSYM	YISPYYSYTY	SSSGWSYHAM	79
WSWYSLF	ISYYYM	SIYPSSSYTY	YSYSHYGM	79
WSYSLF	IYYYSM	SIYSYSGYTS	SFSGWSSVPSSGYWYAL	79
WYHVWLI	LSYYSI	YISPSYGYTY	SYHYGWGF	79
WYSLI	ISYSYM	YIYSYSGYTS	YVYPYGGAL	79
YAWSLI	LSSSYM	YISPYYSYTS	SHYHWAL	79
YGWLI	ISYYYM	SIYPSSSYTY	WVWWVGM	79
YGWLI	ISYYYM	SIYPSSSYTY	YSYSDYGM	79
YSYYGLI	LYYSSM	SISSYYGSTS	WSYWPVSGL	79
GWYSPI	FSSSSI	YISPYYGYTS	YSYSHYGM	78
GYWPPF	LSYSYM	SIYSSSSYTY	YAPGHYGM	78
RTLLCSR	LSYYYM	SISPYSSYTY	SSSGWSYHAM	78
SPWWAPI	ISYYSI	YIYPSSGSTY	VPAWPWYVPGVYFYAL	78
SSSHYPF	LSSSYM	YISPYYSYTS	SHYHWAL	78
SSYSLI	ISYSSM	YIYPSSGYTS	HHSYGFSGWAAGAPAL	78
SSYSLI	IYYYSM	YISSSSGSTS	GWAWGAM	78
WPWYSPI	ISYSYM	SISSSSSYTS	SGYYWAL	78
YGWLI	LYYYSI	SIYPYYSYTY	SGVWGGGGL	78
YWYWYFLF	LYSSSM	YIYPYYGYTY	GYYWGGL	78
YWYWYYLF	ISSSYM	SISSSYGYTY	SSGAGM	78
YWYWYYLF	IYYYSM	SISPYYSYTS	YSYSHYGM	78
YYWYGVLI	LSYSSM	SISPYSGYTY	GYYWGGL	78
AYGYLF	ISYYYM	YISPYSGYTY	GYYYGAAAW	77
HYYPI	ISYYYM	SIYPSSSYTY	YSYSHYGM	77
SGPYSSLF	LSYSSI	YIYPSSGYTY	YHGSSYAL	77
SGWSLF	LSYSSM	SIYPYSSYTY	PSYYGM	77
SSYSLI	ISYYYM	SIYPSSSYTY	YAPGHYGM	77
SYAWPYLF	IYYYSI	YISSSYGYTY	SGPGGGPFSGM	77
WPWYSPI	ISYYYM	SIYPSSSYTY	SYHYGWGF	77
WPWYSPI	LSSSYM	YISPYSSYTY	SSSGWSYHAM	77
WSYSLF	IYYYSM	SISPYYSYTS	VYYYGHGL	77
YAGPI	IYSSSM	SIYPSYGYTY	GSFYYGGL	77
YGWLI	ISYYYM	SIYPSSSYTY	SWGWYGSYGL	77
YYPSASPF	FSSSSI	SISSSYGYTY	GYYWGGL	77
YYPSASPF	FSSSSI	SIYPSSSYTY	YSYSHYGM	77
YYVPI	ISYYYM	SIYPSSSYTY	YSYSHYGM	77
YYWYGVMI	LSYSSM	SISPYSGYTY	YVGVGF	77
HHSLF	IYYYSM	SIYPYYSYTY	AYGYVWGYGYYAGL	76
WPWDSPI	LSSSYM	YISPYYSYTS	SHYHWAL	76
WPWYSPI	ISYYYM	SIYPSSSYTY	SHYHWAL	76
WSYSLF	ISYSYI	SIYPSYGSTY	SWGWHGL	76
WSYSLF	ISYYYM	SIYPSSSYTY	GYYWGGL	76
WSYSLF	ISYYYM	SIYPSSSYTY	SSSGWSYHAM	76
WSYSLF	IYYSYM	SIYSYSGYTS	YSYSHYGM	76
WSYSLF	IYYYSM	SISPYYSYTS	GYHWAI	76
WSYSLF	IYYYSM	SISPYYSYTS	SYHYGWCF	76
WSYSLF	LSSYSI	SIYPSYGYTY	AYWAGVASVAI	76
WYWGGSVLI	LSYYYM	SISPYSSYTY	SSSGWSYHAM	76
YAGPI	LSYSSM	YIYPSSGYTS	GYYWGGL	76
YGWLI	ISYYYM	SIYPSSSYTY	YCYSHYGM	76
YGWLI	ISYYYM	YISSSYGYTY	SGPGGGPFSGM	76
YGWLI	IYYSSM	SISSYYGYTY	GAGL	76
YSWLI	ISYSSM	SISPYSGSTY	SYAL	76
AWAWLI	LSYYSI	SIYPYSGSTY	WYPGGYGL	75
SGPYSSLF	IYSYSM	SISSYYGYTS	YWGYSGYGL	75
SGPYSSLF	LYSYSM	SISSYYGYTY	WSAM	75
SSYSLI	IYSSSI	YIYPYYGSTY	HSAL	75
SSYSLI	IYSYSM	SISSYYGYTS	YWGYSGYGL	75
SYYWGYSLF	LYSSSM	YIYPYYGYTY	GYYWGGL	75
TGTTCSR	LYSSSM	YIYPYYGYTY	GYYWGGL	75
WPWYSPI	LSSSYM	YISPYYSYTS	SGPSGGYGGL	75
WPWYSPI	LYYYYI	SIYPSYGYTY	ASSSYYHVGM	75
WSSLF	IYYSYI	SIYPYSGYTS	PAF	75
WSYSLF	IYSSSI	YISPYSGYTS	GWWASYYYGAM	75
WSYSLF	IYYYSM	SISPYYGYTY	GYYWGGL	75
YAWLI	LSYSYM	SIYSSSSYTY	YAPGHYGM	75
YGWLI	ISSSYI	YIYSSYGSTY	ASWYAL	75
YSWLI	IYSYSI	SIYSYSSYTS	SWGWYGSYGL	75
YWGGPYPLI	LSYSYM	SIYSSSSYTY	YAPGHYGM	75
YWGWGHPI	ISYYYM	SIYPSSSYTY	YSYSHYGM	75
YWYWYYLF	LYSSSM	YIYPYYGYTY	SGPGGGPFSGM	75
YYGGSLF	IYSSSM	SIYPYYSYTY	SHYHWAL	75
GYFPI	ISYYYM	SIYPSSSYTY	YSYSHYGM	74
GYHWPHSLI	ISYSSM	SISSSYGYTY	SHYHWAL	74
SGYSPAPI	ISYYYM	SIYPSSSYTY	YSYSHYGM	74
SSYSLI	FSSSSI	SISSSYGYTY	SWGYYSSYGGAGL	74
SYPSSYLF	IYYSYM	SIYSSSSYTY	YAPGHYGM	74
SYWYLF	LSYYYM	SISPYSSYTY	SSSGWSYHAM	74
VSASHGSLI	LYSSSM	YIYPYYGYTY	GYYWGGL	74
WAWAWGLF	ISYYYI	SIYPSSSYTY	YSYSHYGM	74
WYHVWLI	LSYYSI	YISPSYGYTY	SHYHWAL	74
YAWSLI	LSYSYM	SIYSSSSYTY	YAPGHYGM	74
YGWLI	ISYYYM	SIYPSSSYTY	YSYSPAM	74
YGWLI	IYYSSM	SIYPSSGYTY	YSYSHYGM	74
YSWLI	LSYSYM	SIYSSSSYTY	YAPGHYGL	74
YVYASSLF	LYSSSM	YIYPYYGYTY	GYYWGGL	74
YWYWYYLF	IYYSSM	SIYPYSSSTY	FYSGGYGL	74
SGGYGLF	LYSSSM	YIYPYYGYTY	GYYWGGL	73
SWYLF	ISYYYM	SIYPSSSYTY	YSYSHYGM	73
SYVGPI	ISYYYM	SIYPSSSYTY	YSYSHYGM	73
SYWYLF	IYYSYM	SIYSYSGYTS	SFSGWSSVPSSGYWYAL	73
WVYYYSLI	ISSYSM	SIYPSYGYTY	AWAL	73
YAGPI	LSYSSM	SIYPSSSYTY	YSYSHYGM	73
YFAPI	LSYSSM	SIYSYYGSTS	SYHYGWGF	73
YGWLI	ISYYSI	SISSSYGYTY	YGPYASSPYGL	73
YGWLI	ISYYYM	SIYPSSSYTY	YHYYSYAM	73
YGWLI	ISYYYM	SIYPSYSYTY	YSYSHYGM	73
YGWLI	LSYSYM	YIYPSSGYTY	YHAWSYGL	73
YSWLI	ISYSYI	YIYPSSSYTY	YHGYSYGL	73
YWYWYYLF	LSYSSM	SIYSYYGSTS	GYGWGYWSPGAYSYSPAM	73
*SYSLF	IYYYSM	SISPYYSYTS	SYHYGWGF	72
FSYYGAGLI	ISYSSI	YIYPYSGYTY	YHGHSYAL	72
GYYWGGLI	ISYYSI	SIYSYSSYTY	GGAM	72
SGPYSSLF	ISSSYM	SISSSYGYTY	SSGAGM	72
SGPYSSLF	IYYSSM	SIYSYYSYTY	SGPYWSGL	72
SGPYSSLF	IYYYSM	SISPYYSYTS	YSYSHYGM	72
SGPYSSLF	LSYYYM	SISPYSSYTY	HAM	72
SSYSLI	ISYSYM	YISSYSGYTS	GSGWYSYGYAL	72
SSYSLI	ISYYYM	SIYPSSSYTY	SHYHWAL	72
SSYSLI	IYYSSI	SIYSYSGYTY	SGPSAWYYAGWFYVGSGAM	72
SSYSLI	IYYSSM	SIYSYYSYTY	SYHYGWGF	72
SYAWPYLF	IYYSSM	SIYPSSGYTY	YYSVYAM	72
WP*YSPI	LSSSYM	YISPYYSYTS	SHYHWAL	72
WSPPF	ISYYYM	SIYPSSSYTY	YSYSHYGM	72
WSWGLI	LSSSYM	YISPYYSYTS	SHYHWAL	72
WSYSLF	IYYYSM	SISPYYSYTS	SSGAGM	72
WSYSLF	LYYYSM	SIYSSYGYTS	WYGAL	72
YGWLF	IYYYSM	SISPYYSYTS	SYHYGWGF	72
YGWLI	IYSYYM	SIYSSYGYTY	YSYSHYGM	72
YHSGPI	LYSYSI	SIYSYYGSTS	VAYAL	72
YSWLI	LYYYSM	SIYSSYGYTS	WYGAL	72
YYWYGVLI	LSYSSM	SISPYSGYTY	YVGVGFD	72
AWASLI	IYYYSM	SIYPYYSYTY	GYYWGGL	71
AWAWLI	FSSSSI	SISSSYGYTY	GGYWVWWGF	71
FVGPF	LSYYSI	SIYPSSSYTY	YSYSHYGM	71
FWGPI	FSSSSI	SISSSYGYTY	YSYSHYGM	71
GWSLI	LSYSYM	SIYSSSSYTY	YAPGHYGM	71
HGFLF	ISYYYM	SIYPSSSYTY	YSYSHYGM	71
HHFWLI	LSYSYI	YIYPSSGYTY	YHVYSHAL	71
SGPYSSLF	LSYSSI	SISPSYGYTY	GHAL	71
SSYSLI	IYYYYM	SIYPSYSSTY	SYAL	71
SYPSSFLF	IYYSYM	SIYSYSGYTS	SFSGWSSVPSSGYWYAL	71
WPWYSPI	LSSSYM	YISPYYSYTS	GGYWVWWGF	71
WSWGLI	LSYSYM	SIYSSSSYTY	YAPGHYGM	71
WSYSLF	LSSYYI	SIYPSYSSTS	AWGWYHSGL	71
YGWLI	ISYYYM	SIYPYYGYTY	GYYWGGL	71
YSWLI	LSSYYI	SIYPSSGYTY	YSYYHYGM	71
YWGGPYPLI	LSSSYM	YISPYYSYTS	SHYHWAL	71
YWGYGSLI	IYYSSM	SISPYSGYTS	YWSPGM	71
YWYWYYLF	FSSSSI	SISSSYGYTY	SWYYAGGM	71
YWYWYYLF	ISYSSM	YIYPYYGYTY	GSWSVHPAM	71
YYGGSLF	IYSSSM	SIYPYYSYTY	YAPGHYGM	71
YYPSASPF	LSYSSM	SISPYSGYTY	YVGVGF	71
AVYSLF	ISYSSM	YISPSYGSTS	YSVGM	70
AWAWLI	IYYYSI	YISSSYGYTY	SSSGWSYHAM	70
GWYSLF	FSSSSI	SISSSYGYTY	SYHYGWGF	70
SGPYSSLF	IYYYYM	SIYPSYSSTY	SYAL	70
SSYSLI	FSSSSI	SISSSYGYTY	GSFYYGGL	70
SSYSLI	FSSSSI	SISSSYGYTY	SFSGWSSVPSSGYWYAL	70
WPWYSPI	LSSSYM	YISPYYSYTS	SHYHWAM	70
WSYSLF	IYYYSM	SISPYYSYTS	PAYWAI	70
WYWGGSVLI	LSSSSI	SIYPYSGYTS	SYHYGWGF	70
YGWLI	ISYYYM	SIYPSSSYTS	SFSGWSSVPSSGYWYAL	70
YGWLI	IYYYSM	SISPYYSYTS	SYNYGWGF	70
YPWWYGYPI	IYYSSM	SIYSSYGSTY	GYGPSGHHYVYYAM	70
YSWLI	LSSSSI	SIYPYSGYTS	WVWWVGM	70
YSWLI	LSYSYM	SIYSSSSYTY	YHGSSYAL	70
YWYWYYLF	LYSSSM	YIYPYYGYTY	YYSVYAM	70
YYVLI	ISYYYM	SIYPSSSYTY	YSYSHYGM	70
YYWYGVLI	FSSSSI	SISSSYGYTY	GGYWVWWGF	70
YYYPI	IYYYSM	SISPYYSYTS	SYHYGWGF	70
AAPASGLF	LSSSYM	YISPYYSYTS	SHYHWAL	69
FGWYLI	LSYSYM	SIYPSSSYTS	YSYSHYGM	69
GGYWGYPI	IYYSSM	SIYPSSGYTY	GYYWGGL	69
GWSLI	LSSSYM	YISPYYSYTS	SHYHWAL	69
SSYSLI	LYYYSM	SIYPYYGSTS	SSSGWSYHAM	69
SYPSSYLF	ISYYYI	SIYPSSSYTS	VYYYGHGL	69
SYYWGYSLF	LSYYYM	SISPYSSYTY	SSSGWSYHAM	69
WPWYSPI	LSSSYM	YISPYYSYTS	GYFWSSWHHSYYGAAM	69
WSYSLF	ISSSSI	YISSYYGYTS	ASSGHYGM	69
WSYSLF	IYYYSM	SISPYYSYTS	HSAL	69
WYAWYPI	ISSYSM	YIYSSSGYTY	YGSYGSAWSVSAVHPAM	69
YGWLI	ISYYYM	SIYPYSGYTY	PAYWAI	69
YGWLI	IYYSSI	SIYSYSGYTS	WWVSGM	69
YSWLI	FSSSSI	SISSSYGYTY	YSYSHYGM	69
YSWLI	ISYYYM	SIYPSSSYTY	GYYWGGL	69
YWYW*YLF	LYSSSM	YIYPYYGYTY	GYYWGGL	69
YWYWYYLF	IYSYSM	SISSYYGYTS	YWGYSGYGL	69
YWYWYYLF	LYSSSM	SISPYYSYTS	SYHYGWGF	69
FASLF	IYYSSM	SIYPYSSSTY	SHYHWAL	68
GPWHSLI	ISYYYM	SIYPSSSYTY	YSYSHYGM	68
GSSPI	ISYYYM	SIYPSSSYTY	YSYSHYGM	68
PGWPSLI	IYYSSM	SIYSYYGYTY	WHYFVAPYFGF	68
SSYSLI	FSSSSI	SISSSYGYTY	PGYYSGSYFSGL	68
SSYSLI	ISYYYM	SIYPSSSYTY	SYHYGWGF	68
SSYSLI	LSSSYM	YISPYYSYTS	YSYSHYGM	68
SSYSLI	LYYYYI	SIYPSYGYTY	ASSSYYHVGM	68
SYAWPYLF	IYSSSM	SIYPSYGYTY	GSFYYGGL	68
SYGWVYPI	LSYSYM	SIYSSSSYTY	YAPGHYGM	68
SYPSSYLF	LYYSSM	SIYPYSGYTY	PAYWAI	68
TVG*SR	ISYYYM	SIYPSSSYTY	YSYSHYGM	68
WSYSLF	FSSSSI	YISPYYGYTS	YYWGSGI	68
WSYSLF	LSSSSI	SIYPYSGYTS	WVWWVGM	68
WSYSLF	LSYYSI	SISSSYSSTS	SVAM	68
WYHVWLI	IYYSYM	SIYSYSGYTS	SFSGWSSVPSSGYWYAL	68
YGWLI	ISYYYM	SIYPSSSYTY	SWGWHGL	68
YGWLI	LYSYYI	SIYPYSGSTY	AFPPHYSAM	68
YSWLI	LSYSYM	SIYSSSSYTY	SGAAGWSAYYWAGL	68
YSWLI	LSYSYM	SIYSSSSYTY	SGYSFWGYYYPGWSGL	68
YWGGPY	IYYYYM	SIYPSYSSTY	SYAL	68
YYYPI	LSYSYM	SIYSSSSYTY	YAPGHYGM	68
GGFLI	ISYYYM	SIYPSSSYTY	YSYSHYGM	67
SGPYSSLF	LSYSSM	SIYSYYGSTS	GYGWGYWSPGAYSYSPAM	67
SSWWYYGLI	LSYSSM	SISPYSGYTY	YVGVGF	67
SYAWPYLF	LYSYYI	SIYPYSGSTY	PPHYSAM	67
SYPSSYLF	ISSSYM	SISSSYGYTY	SSGAGM	67
SYPSSYLF	IYYYSM	SIYPYYGYTY	SYGGVWYGM	67
WSYSLF	LYSSSI	SIYPYSGYTS	SVASYWGGWYVGGPYGSGL	67
YAWLI	IYYYSM	SISPYYSYTS	SYHYGWGF	67
YGWLI	ISYYYM	SIYPYYSYTY	SSGAWSFVVSGL	67
YGWLI	LYSSYI	YIYPSSGSTS	SSVFYSYYAL	67
YGWLI	LYYYSM	SIYPYYGSTS	YSYSHYGM	67
YSWLI	LSYSYM	SIYSSSSYTY	YAPGHYCM	67
YWYWYYLF	IYYYSM	SIYPYYGYTY	SYGGVWYGM	67
AWAWLI	LYYYSM	SIYPYYGSTS	SGAAGWSAYYWAGL	66
GYHWPHSLI	ISYSSM	SISSSYGYTY	GYYWGGL	66
SAGLF	LYYYSI	SIYPYSGYTY	YYYSGYAM	66
SGPYSSLF	FSSSSI	SISSSYGYTY	SWYYAGGM	66
VSASHGSLI	LSYYYM	SISPYSSYTY	SSSGWSYHAM	66
WPLYSPI	LSSSYM	YISPYYSYTS	SHYHWAL	66
WPWYSPI	ISYSSI	SISSSSSYTY	GYYYAAM	66
WPWYSPI	LSSSYM	YISPYYSYTS	SHYDWAL	66
WSYSLF	IYYYSM	SISPYYSYTS	FYSGGYGL	66
WSYSLF	IYYYSM	SISPYYSYTS	YHPYSYGM	66
WVWGWYPI	LSSSYM	YISPYYSYTS	SHYHWAL	66
YGWLI	ISSYSM	SIYPSYGSTS	SYYYSGL	66
YGWLI	ISYSSM	SISSSYGYTY	YSYSHYGM	66
YGWLI	ISYYYM	SIYPSSSYTY	YVYAM	66
YGWLI	IYSSSI	SIYPYSGYTS	SGM	66
YGWLI	LYSSSM	YIYPYYGYTY	SYHYGWGF	66
YSWLI	LSYSYI	SIYPSYGSTS	YYWGYWAI	66
YWYWYYLF	ISYYYM	YIYPSSGYTY	YHPYSYGM	66
YWYWYYLF	LSYSSI	YIYPSSGYTY	YHGSSYAL	66
YYWYGVLI	LSYSSM	YIYPSSGYTS	GYFWSSWHHSYYGAAM	66
YYYPLI	ISYSYI	SIYSSYGYTS	YHFHYVHGGL	66
AAPASGLF	LSYSYM	SIYSSSSYTY	YAPGHYGM	65
AWASLI	IYYYSI	YISSSYGYTY	SGPGGGPFSGM	65
FVGPF	LSYYSI	SIYPYSGSTY	GYYWGGL	65
SFHYLF	IYYYSM	SISPYYSYTS	SYHYGWGF	65
SGPYSSLF	LSYSYM	SIYSSSSYTY	YSYSHYGM	65
SSYSLI	LSYSYI	SIYPSYGSTS	YYWGYWAI	65
SWWYGSYPI	IYSYSI	SIYSYSSYTS	YSYSHYGM	65
SYPSSYLF	LSYSYM	SIYSSSSYTY	YSYSHYGM	65
WAWAWGLF	ISYYYI	SIYPSSSYTS	SHYHWAL	65
WSYSLF	IYYYSM	SISPYYSYTS	SGPYWSGL	65
WSYSLF	LSYSYM	SIYPSSSYTS	YHYYSYAM	65
WSYSLF	LYSYYI	SIYPYSGSTY	RITLLW	65
WYGSGVPLI	ISYYSI	SIYSSYGYTS	WGM	65
YGWLI	ISYYYM	SIYPSSSYTY	ASSGHYGM	65
YGWLI	ISYYYM	SIYPSSSYTY	YSAM	65
YGWLI	IYYYSM	SISPYYSYTS	GYYWGGL	65
YGWLI	IYYYSM	SIYPSYSYTS	GSWYGM	65
YPPYSPALF	ISYYYM	YISSSSSSTY	SWYYGAL	65
YSWLI	FSSSSI	YISPYYGYTS	YYWGSGI	65
YYWSAPYPF	LSSYYI	SIYPSYSSTS	YSYSHYGM	65
YYYYHYLF	LYYSSM	YIYPYYSYTY	FGYAYAYGL	65
GYHWPHSLI	ISYSSM	SISSSYGYTY	YAPGHYGM	64
SGPYSSLF	ISYYYM	SIYPSSSYTY	SYHYGWGF	64
SGPYSSLF	LSSSYM	YISPYYSYTS	YSYSHYGM	64
SSYSLI	LYYYSM	SIYPYYGSTS	SGAAGWSDYYWAGL	64
SVYGWVLI	LYSSSM	YIYPSYGYTY	AWGWYHAM	64
SWSSPF	ISYYYM	SIYPSSSYTY	YSYSHYGM	64
SYPSSYLF	IYYSYM	SISPYYSYTS	SYHYGWGF	64
WAWAWGLF	ISYYYI	SIYPSSSYTS	GYYYGHGL	64
WGGYYYPI	LYSYSM	SISSYYGYTY	SYHYGWGF	64
WPWYSPI	LSSSYM	YISPSSSYTY	YSYSHYGM	64
WSYSLF	IYYYSM	SISPYYSYTS	GSGWYSYGYAL	64
WSYSLF	IYYYSM	SISPYYSYTY	GYYWGGL	64
YGWLI	IYYSSI	SIYSYSGYTS	YGSGF	64
YGWLI	LYYSYI	SISPYSSYTS	AGAYGAPFYYFSYGSGSGM	64
YSWLI	LSYSYM	SIYSSSSYTY	SYGGVWYGM	64
YSWLI	LSYSYM	SIYSSSSYTY	YARGHYGM	64
YSWLI	LYYYYI	SISSYYGYTS	YPGGGYPHGAYAL	64
YYWSLI	LYSSSM	YIYPYYGYTY	GYYWGGL	64
YYWYGVLI	LYYYSM	SIYPYYGSTS	SGAAGWSAYYWAGL	64
FASLF	IYYSYM	SIYSYSGYTS	SFSGWSSVPSSGYWYAL	63
GGYWGYPI	LSYSSM	SISPYSGYTY	YVGVGF	63
SGGYPPF	ISYYYM	SIYPSSSYTY	YSYSHYGM	63
SSYSLI	IYYYSM	SISSSYGYTY	WYWGVGSAI	63
SYAWPYLF	LYSYYI	SIYPYSGSTY	GYYWGGL	63
SYAWPYLF	LYSYYI	SIYPYSGSTY	SSSGWSYHAM	63
SYPSSYLF	ISYYYM	YIYPSSGYTY	YHPYSYGM	63
SYWYLF	ISYSSM	YIYPYYGYTY	SYHYGWGF	63
WAWAWGLF	ISYYYI	SIYPSSSYTS	SYHYGWGF	63
WSYSLF	IYYYSM	SISPYYSYTS	ASWGYYAGASSYYHGGYGL	63
YGWLI	FSSSSI	SISSSYGYTY	AGAYWSYWGGM	63
YGWLI	ISYYYM	SIYPSSSYTY	AYWAGVASVAI	63
YGWLI	ISYYYM	SIYPSSSYTY	YSYSHYHWAL	63
YGWLI	ISYYYM	YIYPSSGYTS	GYFWSSWHHSYYGAAM	63
YGWLI	IYSYYM	SIYSSSGYTY	YYFYAM	63
YGWLI	IYYYSM	SIYPYYSYTY	YSYSHYGM	63
YGWLI	LSYSSI	YIYPSSGYTS	SVHFYPWYVGGL	63
YSWLI	LSYSYM	SIYSSSSYTY	CRLLLCSLRSGSLRY	63
YSWLI	LSYSYM	SIYSSSSYTY	SYAL	63
AWASLI	IYSSSM	SIYPSYGYTY	GSFYYGGL	62
AWAWLI	LSSSSI	SIYPYSGYTS	GGM	62
GWYGYLI	ISYSYI	SIYPYSGSTY	YVSWYGL	62
GYGSLI	IYYSYM	SIYSYSGYTS	SFSGWSSVPSSGYWYAL	62
HYWSPI	LYYYSI	SIYSSYGYTS	WYAGM	62
SSWWYYGLI	IYSSSM	SIYPSYGYTY	GYYWGGL	62
SYPSSYLF	ISYSSM	YIYPYYGYTY	GSWSVHPAM	62
SYPSSYLF	LSYSSI	YIYPSSGYTY	YHGSSYAL	62
WGWLI	ISYYYM	SIYPSSSYTY	YSYSHYGM	62
WPWYSPI	LSSSYM	YISPYYSYTS	HGYSGGGM	62
WPWYSPI	LSSSYM	YISPYYSYTS	SHYHCAL	62
WPWYSPI	LSSSYM	YISPYYSYTS	SLPL	62
WSYSLF	ISYSSM	SISSSYGYTY	YHGGYGL	62
WSYSLF	IYYYSM	SISPYYSYTS	PSPAGYAPPGYGAM	62
WVWGWYPI	LSYSYM	SIYSSSSYTY	YAPGHYGM	62
WYHVWLI	LSYYSI	YISPSYGYTY	YAPGHYGM	62
YASHSLI	IYSYYM	SIYSSYGYTY	GYYWGGL	62
YFAPI	LSYSSM	SIYSYYGSTS	SHYHWAL	62
YGWGYPI	IYYYSM	SISPYYSYTS	SYHYGWGF	62
YGWLI	FSSSSI	SISSSYGYTY	SYHYGWGF	62
YGWLI	ISYYYM	SIYPSSGYTS	GYFWSSWHHSYYGAAM	62
YGWLI	ISYYYM	SIYPSSSYTY	GWWASYYYGAM	62
YGWLI	ISYYYM	SIYPSSSYTY	YPFAGSYGAF	62
YGWLI	IYYSYM	SIYSYSGYTS	WYAL	62
YGWLI	IYYYSM	SISPYYSYTY	YSYSHYGM	62
YSWLI	ISYSYI	SIYPSYGSTY	SWGWHGL	62
YWGYSYLI	IYYYSM	SISPYYSYTS	SYHYGWGF	62
YWYWYYLF	ISYYYM	SIYPSSSYTY	YAPGHYGM	62
YWYWYYLF	LYSSSM	YIYPYYGYTY	GYYWGGF	62
GWYSLF	LYSSSM	YIYPYYGYTY	GYYWGGL	61
SGPYSSLF	ISYSSM	YIYPYYGYTY	GSWSVHPAM	61
SGWSPI	ISYYSM	YISPYYGSTS	GSHYGL	61
SSYSLI	LYYYYI	SISSYYGYTS	YPGGGYPHGAYAL	61
SWSSLF	ISYYYM	SIYPSSSYTY	YSYSHYGM	61
SWWYYGLI	IYSSSM	SIYPSYGYTY	GSFYYGGL	61
SYPSSYLF	IYYSYM	SIYSYSGYTS	GSFYYGGL	61
SYPSSYLF	IYYSYM	SIYSYSGYTS	YYSVYAM	61
SYPSSYLF	LYSYSM	SISSYYGYTY	WSAM	61
WGWSAGVLI	LSSYSI	SIYSYYGSTY	AGM	61
WGYHYGLI	ISYYYM	SIYPSSSYTY	YSYSHYGM	61
WPWSSPI	LSSSYM	YISPYYSYTS	SHYHWAL	61
WSWWHGVLI	LYSSSM	SIYSYYSYTY	GGM	61
WYWYAAVLI	ISYYYM	SIYPSSSYTY	YSYSHYGM	61
YAGPI	IYYYSI	YISSSYGYTY	SGPGGGPFSGM	61
YFYWHYLF	ISYYYM	SIYPSSSYTY	YSYSHYGM	61
YGWLI	ISSSYI	SIYSYSSYTY	AWYSYAL	61
YGWLI	ISYYYI	YISSYYGSTS	SHYYWGAGL	61
YGWLI	LSSSYI	SIYPSSSYTS	YSYSHYGM	61
YGWLI	LSYYYM	SISPYSSYTY	SYHYGWGF	61
YGWLI	LYSYSI	SIYPYYGYTS	YYWGGYAM	61
YGWLI	LYSYSM	SISSYYGYTY	SSAM	61
YSYYSSSLI	ISYYYM	SIYPSSSYTY	YSYSHYGM	61
YWWHGFLI	LSYSSM	SISPYSGYTY	YVGVGF	61
YWYWYYLF	LSYSSI	SISPSYGYTY	GHAL	61
YYVLF	LYSSSM	SIYPYYSYTY	SYYYYGF	61
FSHFWGALF	LYSSSM	YIYPYYGYTY	GYYWGGL	60
FWWGPI	ISYYYM	SIYPSSSYTY	YSYSHYGM	60
QAWAWLI	IYYYSI	YISSSYGYTY	SGPGGGPFSGM	60
SYGWVYPI	LYSSSM	YIYPYYGYTY	GYYWGGL	60
SYPSSYLF	ISYSSM	SISPYYSSTS	HAYVYWHYASAF	60
SYPSSYLF	IYSYSM	SISSYYGYTS	YWGYSGYGL	60
WPWYSPI	LSSSYM	YISPYYSYTS	SSGAGM	60
WSYSLF	IYYYSM	SISPYSGYTY	YVGVGF	60
YAGPI	FSSSSI	SISSSYGYTY	GGYWVWWGF	60
YAGPI	LSYSSM	YIYPSSSYTY	YSYSHYGM	60
YASHSLI	IYSSSM	SIYPSYGYTY	GSFYYGGL	60
YFGYGSLI	ISYYYM	SIYPSSSYTY	YSYSHYGM	60
YGWLI	ISSSYM	YISPYYSYTS	SHYHWAL	60
YGWLI	IYYYSI	SISSYSGYTY	VGGYAHSSHAM	60
YGWLI	LSYYSI	SIYPYSGSTY	YSYSHYGM	60
YSWLI	LSYSYM	SIYSYSGYTS	SFSGWSSVPSSGYWYAL	60
YWYWYYLF	ISYYYM	SIYPSSSYTY	SHYHWAL	60
YWYWYYLF	IYYYYM	SIYPSYSSTY	SYAL	60
YWYWYYLF	LYYYYI	SIYPSYGYTY	ASSSYYHVGM	60
YYPSASPF	IYSSSM	SIYPSYGYTY	GSFYYGGL	60
YYWYGVLI	LYYSSM	SIYPYYGYTS	SGPSGGYGGL	60
ASSAYFPI	ISYYYM	SIYPSSSYTY	YSYSHYGM	59
AWAWLI	LSYSSM	YIYPSSGYTS	GYFWSSWHHSYYGAAM	59
GGYWGY	IYYSSM	SIYPSSGYTY	YYSVYAM	59
GYGSLI	IYSSSI	SIYPYSSYTY	SYHYGWGF	59
SGPYSSLF	IYYYSM	YISSSSGSTS	GWAWGAM	59
SVSYYLI	LYSSSM	YIYPYYGYTY	GYYWGGL	59
SYAWPYLF	FSSSSI	SISSSYGYTY	GGYWVWWGF	59
SYPSSYLF	IYYYSM	SISPYYSYTS	YSYSHYGM	59
WHWVLI	LSYSYM	SIYSSSSYTY	YAPGHYGM	59
WPWYSPI	ISYSYI	YIYPSSSYTY	YHGYSYGL	59
YGWLI	ISYYSM	YISPYSSYTS	GSSPVYWYAGGF	59
YGWLI	LSYSSM	YIYPSSGYTS	YSYSHYGM	59
YSHPI	LYYYSM	SIYPYYGYTY	WYPGGYAF	59
YSWLI	LSYSYM	SIYSSSSYTY	GWWYHYGYGM	59
YSWLI	LSYSYM	SIYSSSSYTY	SSGAWSFVVSGL	59
YWYWYYLF	LSSSYM	YISPYYSYTS	YSYSHYGM	59
AWASLI	LSYSSM	SISPYSGYTY	YVGVGF	58
AWAWLI	FSSSSI	SISSSYGYTY	SGYSFWGYYYPGWSGL	58
FASLF	IYYSSM	SIYPYSSSTY	SYHYGWGF	58
SGPYSSLF	IYSSSI	SIYPYSSYTY	PSYYSGGFYSYAM	58
SGPYSSLF	IYYSSM	SIYPYSSSTY	FYSGGYGL	58
SSYSLI	FSSSSI	YISPYYSYTS	SHYHWAL	58
SSYSLI	ISSYYI	SIYPYSGYTS	YGGYSYPYHWAAL	58
SWGYYPLF	LSSSSI	SIYPYSGYTS	YSYSHYGM	58
WGSLI	ISYSSM	SISPYYSSTS	SHYHWAL	58
WGYFVGVLI	IYSYSI	SIYPYYSSTS	GGM	58
WGYPLI	LYYSSM	SIYPYSGYTY	SYHYGWGF	58
WPWYSPI	LSSSYM	SISPYSSYTY	SSSGWSYHAM	58
WPWYSPI	LYSSSM	YIYPYYGYTY	YSYSHYGM	58
WSYSLF	IYYYSM	SISPYYSYTS	SWYYAGGM	58
WYHVWLI	LSYYSI	YISPSYGYTY	GYYWGGL	58
YAWLI	LSSSYM	YISPYYSYTS	SHYHWAL	58
YAYHHFGLI	ISYYYM	SIYPSYGYTS	VSYGF	58
YGWGYPI	LSSSYM	YISPYYSYTS	SHYHWAL	58
YGWLI	ISYYYM	SIYPSSSYTY	AWGWYHSGL	58
YGWLI	IYYSYM	SIYSYSGYTS	SYHYGWGF	58
YGWLI	LSYSSM	SIYPYSSSTY	FAGWGF	58
YGWLI	LSYSYM	SIYPSYGYTY	YSVGGM	58
YGWVYPI	FSSSSI	SISSSYGYTY	PGYYSGSYFSGL	58
YYPSASPF	IYYYSI	YISSSYGYTY	SGPGGGPFSGM	58
GWYSPI	LSSSYM	YISPYYSYTS	SHYHWAL	57
PYHSYLF	ISYYYM	SIYPSSSYTY	YSYSHYGM	57
SFHYLF	LSYSYM	SIYSSSSYTY	YAPGHYGM	57
SGAYSSLF	LSYYYM	SISPYSSYTY	SSSGWSYHAM	57
SSGYFGLF	ISSYYI	SIYPYYGYTS	YSYSHYGM	57
SYGWVY	FSSSSI	SISSSYGYTY	PGYYSGSYFSGL	57
SYPSSY	IYYSYM	SIYSYSGYTS	WYAL	57
SYPSSYLF	IYYSYM	YISPYYSYTS	SHYHWAL	57
WPWYSPI	IYYYSM	SISSSYGYTY	WYWGVGSAI	57
WPWYSPI	LSSSYM	YISPYYSYTS	YHGSSYAL	57
WPWYSPI	LSYSYI	SIYPSYGSTS	YYWGYWAI	57
WSGSWGFLF	LYSSSM	YIYPYYGYTY	GYYWGGL	57
WSYSLF	IYYYSM	SISPYYSYTS	GWFGYGWGSGHYYYPYGM	57
WSYSLF	IYYYSM	SISPYYSYTS	HAYVYWHYASAF	57
WVWGWYPI	IYYYSM	SISPYYSYTS	SYHYGWGF	57
WYVSLI	LSYYYM	SISPYSSYTY	SSSGWSYHAM	57
YAAWHPI	IYSYSM	SIYPYYGYTY	YSYSHYGM	57
YFAPI	IYYSYM	SIYSYSGYTS	SFSGWSSVPSSGYWYAL	57
YGWLI	ISYYYM	SIYPSSSYTY	SHYNWAL	57
YGWLI	ISYYYM	SIYSSYGYTY	PSPAGYAPPGYGAM	57
YGWLI	LSSYSM	SISSSYGYTS	AAWYYYSYAM	57
YGWLI	LSYSYM	SIYSSSSYTY	GYYWGGL	57
YPSASPF	FSSSSI	SISSSYGYTY	GGYWVWWGF	57
YSWLI	IYSSSI	YISPYSGYTS	GWWASYYYGAM	57
YSWLI	LSYSYM	SIYSSSSYTY	YAPGHYGI	57
YVSAFLI	LYYSSM	SIYPSYGYTS	HSAL	57
YWGYSYLI	IYYYSI	SIYPYSGYTS	YSYSHYGM	57
YWYWYYLF	LSYSYM	SIYSSSSYTY	YSYSHYGM	57
YYSLI	IYYYSI	SIYPSYSSTS	GSWWGM	57
YYWYGVLI	LSSSSI	SIYPYSGYTS	GGM	57
YYWYGV	LSYSSM	SISPYSGYTY	YVGVGF	57
AAPASGLF	LYSSSM	YIYPYYGYTY	GYYWGGL	56
AWASLI	LYYYSM	SIYPYYGSTS	SGAAGWSAYYWAGL	56
GSYSLF	IYYYSM	SISPYYSYTS	SYHYGWGF	56
GYGSLI	IYSSSI	SIYPYSSYTY	YAPGHYGM	56
GYHWPHSLI	LSYSSM	SISPYSGYTY	YVGVGF	56
SGGYGLF	LSYYYM	SISPYSSYTY	SSSGWSYHAM	56
SSYSLI	FSSSSI	SISPYYSYTS	SYHYGWGF	56
SSYSLI	LYYYSM	SISPYYSYTS	SYHYGWGF	56
SYPSSYLF	IYYSSM	SIYSYYSYTY	SGPYWSGL	56
WAWAWGLF	LYSSSM	YIYPYYGYTY	GYYWGGL	56
WGYPLI	LYYSSM	SIYPSSSYTY	YSYSHYGM	56
WPWYSPI	ISYSYI	SIYPSYGSTY	SWGWHGL	56
WPWYSPI	LSSSYM	YISPYYSYTS	SLPLGF	56
YASHSLI	IYYYSI	YISSSYGYTY	SGPGGGPFSGM	56
YGWGYPI	LSYSYM	SIYSSSSYTY	YAPGHYGM	56
YGWLI	ISYYYM	SIYPSSSYTY	SYNYGWGF	56
YGWLI	ISYYYM	SIYPYYSYTY	GWFGYGWGSGHYYYPYGM	56
YGWLI	IYYYSM	SISSSYGYTY	GFVGM	56
YWGYSYLI	LSYSYM	SIYSSSSYTY	YAPGHYGM	56
YWYGVAPI	ISYYYM	SIYPSSSYTY	YSYSHYGM	56
YWYWYYLF	IYSSSI	YIYPYYGSTY	HSAL	56
YWYWYYLF	LYSSSM	SIYSSSSYTY	YAPGHYGM	56
YYWGAALI	IYYSYM	SIYSSSGYTS	YSSYHYGM	56
*PWYSPI	LSSSYM	YISPYYSYTS	SHYHWAL	55
AWAWLI	IYYYSI	YISSSYGYTY	YVGVGF	55
SFHYLF	LSSSYM	YISPYYSYTS	SHYHWAL	55
SGPYSSLF	LSYYYM	SISPYSSYTY	SGPGGGPFSGM	55
SSYSLI	IYYSSM	SIYPSSSYTY	YSYSHYGM	55
SWGYYPLF	IYYYSM	SISPYYSYTS	SYHYGWGF	55
SYPSSYLF	FSSSSI	SISSSYGYTY	SWYYAGGM	55
SYYWGYS	IYYYSM	SIYPYYGYTY	SYGGVWYGM	55
WAGLF	LSYYSM	SIYPYYSYTY	GASSGYGL	55
WGGYYYPI	LSYYYM	SISPYSSYTY	SSSGWSYHAM	55
WGYPLI	IYYSYM	SIYSYSGYTS	SFSGWSSVPSSGYWYAL	55
WPWYSPI	LSSSYM	YISPYYSYTS	SHYHWDL	55
WSYSLF	IYYYSI	SIYPYSGYTS	YVYAM	55
WSYSLF	IYYYSM	SISPYYSYTS	SYHYGWVL	55
WSYSLF	IYYYSM	SISPYYSYTS	YWGYSGYGL	55
WSYSLF	IYYYSM	SIYPYYGSTS	SGAAGWSAYYWAGL	55
WSYSVF	IYYYSM	SISPYYSYTS	SYHYGWGF	55
WYWGGSVLI	LSSSSI	SIYPYSGYTS	SHYHWAL	55
YASLI	LYSSSM	YIYPYYGYTY	GYYWGGL	55
YGWLI	ISYYYM	SIYPSSSYTY	SVASYWGGWYVGGPYGSGL	55
YGWLI	ISYYYM	SIYPSSSYTY	WVGYGL	55
YGWLI	ISYYYM	SIYPSSSYTY	YSYSHYAL	55
YSWLI	ISYYYM	SIYPSSSYTY	SSSGWSYHAM	55
YSWLI	LSSYSI	SIYPSYGYTY	AYWAGVASVAI	55
YSWLI	LSYSSI	YIYPSSGYTY	SHYHWAL	55
YSWLI	LSYSYM	SIYSSSSYTY	WSAM	55
YW*WYYLF	LYSSSM	YIYPYYGYTY	GYYWGGL	55
YWYPI	IYYYSM	SISPYYSYTS	SYHYGWGF	55
YWYWYYLF	ISYYYM	SIYPSSSYTY	SYHYGWGF	55
YYWYGVLI	LSYSSM	SISPYSGYTY	SSSGWSYHAM	55
FVGPF	IYSSSM	SIYPSYGYTY	GSFYYGGL	54
GHASYLI	ISYYYM	SIYPSYGSTY	GYGGAAM	54
GSYPI	ISYYYM	SIYPSSSYTY	YSYSHYGM	54
GWYSPI	IYYYSM	SISPYYSYTS	SYHYGWGF	54
GYHWPHSLI	ISYSSM	SISSSYGYTY	SYHYGWGF	54
GYHWPHSLI	ISYSSM	SIYPSSSYTY	YSYSHYGM	54
GYYAPSPI	ISYYYM	SIYPSSSYTY	YSYSHYGM	54
SSHASYLF	LSSSSM	YIYPSSGYTY	SVHGSYWYSWYSVHYGYAL	54
SWWYGSYPI	IYYYSM	SISPYYSYTS	SYHYGWGF	54
SYPSSYLF	IYYSYM	SIYSYSGYTS	SFSGWYSVPSSGYWYAL	54
SYPSSYLF	LSYSSI	SISPSYGYTY	GHAL	54
SYWYLF	ISYSSM	YIYPYYGYTY	SHYHWAL	54
WHWVLI	LSSSYM	YISPYYSYTS	SHYHWAL	54
WPW*SPI	LSSSYM	YISPYYSYTS	SHYHWAL	54
WPWYSPI	LYYYYI	SISSYYGYTS	YPGGGYPHGAYAL	54
WYHVWLI	LSYSSM	SISPYSGYTY	YVGVGF	54
WYHVWLI	LSYYSI	SIYPSSSYTY	YSYSHYGM	54
YASHSLI	LYYYSM	SIYPYYGSTS	SGAAGWSAYYWAGL	54
YGWLI	ISYYYM	SIYPSSSYTY	FAAL	54
YGWLI	ISYYYM	SIYPSSSYTY	WSYYGWSGAL	54
YGWLI	ISYYYM	SIYPSSSYTY	YYVWGYGM	54
YSWLI	LYYSYI	SIYPYYSYTS	YPFAGSYGAF	54
YWGGPYPLI	LYSSSM	YIYPYYGYTY	GYYWGGL	54
YYWYGVLI	FSSSSI	SISSSYGYTY	WSPGWYYHGYAL	54
YYWYGVLI	LSYYSI	YISPSYGYTY	HGYSGGGM	54
AWAWLI	LYYSSM	SIYPYYGYTS	SGPSGGYGGL	53
GPWYSLI	IYYYSM	SISPYYSYTS	SYHYGWGF	53
GYWGYPI	IYYSSM	SIYPSSGYTY	YYSVYAM	53
HWYPI	LSYYYM	SISPYSSYTY	SSSGWSYHAM	53
SGPYSSLF	IYSSSI	YIYPYYGSTY	HSAL	53
SGPYSSLF	LSYYYM	SISPYSSYTY	GGYWVWWGF	53
SGPYSSLF	LSYYYM	SISPYSSYTY	SGPSGGYGGL	53
SSYSLI	ISYSYM	SISSSSSYTS	SGYYWAL	53
SSYSLI	IYSYSI	SIYSYSSYTS	SWGWYGSYGL	53
SYPSSYLF	ISYYYM	SIYPSSSYTY	YAPGHYGM	53
WPWYSPI	FSSSSI	SISSSYGYTY	YSYSHYGM	53
WPWYSPI	IYSSSI	YISPYSGYTS	GWWASYYYGAM	53
WPWYSPI	LSSSYM	YISPYYSYTS	SGYSFWGYYYPGWSGL	53
WSYALF	IYYYSM	SISPYYSYTS	SYHYGWGF	53
WSYSLF	ISYYYM	SIYPSSSYTY	YVGVGF	53
WSYSLF	LSSSYM	YISPYYSYTS	SYHYGWGF	53
YASHSLI	IYYSSM	SIYPSSGYTY	YYSVYAM	53
YGWLI	ISYYSI	SIYPYYSSTS	GWSSVYVAM	53
YGWLI	ISYYYM	SIYPSSSYTY	YAVASYGL	53
YSWLI	IYYYSI	SIYPYSGYTS	YVYAM	53
YSWLI	LSYSYM	SIYSSSSYTY	SSGAGM	53
YVYASSLF	LSYYYM	SISPYSSYTY	SSSGWSYHAM	53
YWDWYYLF	LYSSSM	YIYPYYGYTY	GYYWGGL	53
AWAWLI	IYSSSM	SIYPYYSYTY	SSGAWSFVVSGL	52
AWAWLI	LSYYSI	YISPSYGYTY	HGYSGGGM	52
GWYSLF	LSYYYM	SISPYSSYTY	SSSGWSYHAM	52
SGPYSSLF	ISYYYM	YIYPSSGYTY	YHPYSYGM	52
SGPYSSLF	LSYYYM	SISPYSSYTS	SYHYGWGF	52
SGSYSSLF	LSYYYM	SISPYSSYTY	SSSGWSYHAM	52
SSWWYYGLI	IYYYSI	YISSSYGYTY	SGPGGGPFSGM	52
SSYSLF	IYYYSM	SISPYYSYTS	SYHYGWGF	52
SYPSSYLF	IYYYYM	SIYPSYSSTY	SYAL	52
VYVYLI	LYYSYM	SIYPSSGYTS	YHGYSYAI	52
WSYSLF	IYYYSM	SISPYYSYTS	YSYYHYGM	52
WSYSLF	LSYYYM	SIYPSSGYTY	WSYYGWSGAL	52
WSYSLI	IYYYSM	SISPYYSYTS	SYHYGWGF	52
WYVSLI	LYSSSM	YIYPYYGYTY	GYYWGGL	52
WYWPSPLI	LYSSSI	SIYPYSSYTS	GGM	52
WYYPI	LSYYSI	SISSYYGSTY	SGAYPFFYYGF	52
YASHSLI	LSYYSI	SIYPYSGSTY	WYPGGYGL	52
YGWLI	ISYSYM	SISSYYGYTS	SGHVYGM	52
YGWLI	ISYYYI	SIYPSSSYTY	YSYSHYGM	52
YGWLI	ISYYYM	SIYPSSSYTY	RITLLW	52
YGWLI	ISYYYM	SIYPSSSYTY	YHGGYGL	52
YGWLI	ISYYYM	SIYPSSSYTY	YSYSQYGM	52
YGWLI	ISYYYM	SIYPSYSSTY	SYAL	52
YGWLI	IYYSYM	SIYPSSSYTY	YSYSHYGM	52
YGWLI	LSSSSI	SIYPYSGYTS	YSYSHYGM	52
YGWLI	LSYYYM	SISPYSSYTY	YAPGHYGM	52
YSGVPI	LSYYYM	SISPYSSYTY	SSSGWSYHAM	52
[truncated: 106,442 more rows]
