# Supplementary material for: CellectSeq: In silico discovery of antibodies targeting integral membrane proteins combining in situ selections and next-generation sequencing
Source: Commun Biol. 2021 May 12;4:561. doi: 10.1038/s42003-021-02066-5 (PMC8115320; doi:10.1038/s42003-021-02066-5)
Supplement: Supplementary file 8 — Supplementary Data 6 [file 42003_2021_2066_MOESM8_ESM.txt]

#CDR-L3	#CDR-H1	#CDR-H2	#CDR-H3	#COUNTS
WSYSLF	IYYYSM	SISPYYSYTS	SYHYGWGF	636442
WGSLI	ISYSSM	SISPYYSSTS	HAYVYWHYASAF	139012
YWWHGFLI	LYYSSM	SIYPYYGYTS	SGPSGGYGGL	96831
YWYWYYLF	LYSSSM	YIYPYYGYTY	GYYWGGL	66766
SYPSSYLF	IYYSYM	SIYSYSGYTS	SFSGWSSVPSSGYWYAL	63772
SSYSLI	LYYYSM	SIYPYYGSTS	SGAAGWSAYYWAGL	43202
SSWWYYGLI	IYSSSM	SIYPSYGYTY	GSFYYGGL	26935
GGYWGYPI	IYYSSM	SIYPSSGYTY	YYSVYAM	22550
WPWYSPI	LSSSYM	YISPYYSYTS	SHYHWAL	21698
AAPASGLF	ISYSYM	YISSYSGYTS	GSGWYSYGYAL	18469
YASHSLI	IYSYYM	SIYSSYGYTY	PSPAGYAPPGYGAM	17868
SSYSLI	IYYSSM	SIYSYYSYTY	SGPYWSGL	13597
YYGGSLF	IYSSSM	SIYPYYSYTY	SSGAWSFVVSGL	12863
GSSPI	LSYSYM	SIYPSYGYTY	YSVGGM	12226
YSGVPI	LYYYYI	SISSYYGYTS	YPGGGYPHGAYAL	11441
WGSLI	IYYYSM	SISPYYSYTS	SYHYGWGF	10975
WSYSLF	ISYSSM	SISPYYSSTS	HAYVYWHYASAF	9720
SSYSLI	FSSSSI	SISSSYGYTY	WSPGWYYHGYAL	9424
SSYSLI	FSSSSI	SISSSYGYTY	SGYSFWGYYYPGWSGL	9108
GYWPPF	IYYYSM	YISSSSGSTS	GWAWGAM	8581
WYVSLI	LYYYYI	SIYPSYGYTY	ASSSYYHVGM	7554
SSYSLI	IYYYSM	SISPYYSYTS	SYHYGWGF	7541
FSHSYPF	LYSYYI	SIYPYSGYTS	SYWAAM	7253
GYHWPHSLI	ISYSSM	SISSSYGYTY	ASWGYYAGASSYYHGGYGL	7234
WSYSLF	LYYSSM	SIYPYYGYTS	SGPSGGYGGL	7168
GYGSLI	IYSSSI	SIYPYSSYTY	PSYYSGGFYSYAM	6803
SGGYGLF	IYSYSM	SISSYYGYTS	YWGYSGYGL	6679
WVWGWYPI	LSYSSI	SISPSYGYTY	GHAL	6643
FVGPF	LSYYSI	SIYPYSGSTY	WYPGGYGL	6292
YWWHGFLI	IYYYSM	SISPYYSYTS	SYHYGWGF	6209
AWSPI	IYYYSM	SISSSYGYTY	YWPYGAF	6082
YGWLI	ISYYYM	SIYPSSSYTY	YSYSHYGM	5511
WSYSLF	IYYSYM	SIYSYSGYTS	SFSGWSSVPSSGYWYAL	5406
SYYWGYSLF	IYYYSM	SIYPYYGYTY	SYGGVWYGM	5381
SYPSSYLF	IYYYSM	SISPYYSYTS	SYHYGWGF	5237
WSYSLF	LYSSSM	YIYPYYGYTY	GYYWGGL	5072
YWYWYYLF	IYYYSM	SISPYYSYTS	SYHYGWGF	5011
YASLI	ISYYYM	SISPYYGSTY	GSWGYHPFAL	5007
FYYWYYPI	ISSYYI	SIYPSYGYTS	SYYHFGF	4888
YAWSLI	ISYSYM	SISSSSSYTS	SGYYWAL	4688
WGSLI	ISYSSM	SISPYYSSTS	SYHYGWGF	4375
YYWYGVLI	LSYSSM	SISPYSGYTY	YVGVGF	4022
YHHYPI	LYYSYI	SIYPYYSYTS	YPFAGSYGAF	3491
WSYSLF	IYYYSM	SISPYYSYTS	HAYVYWHYASAF	3386
FSHFWGALF	LYSSYI	SIYSSSSYTS	GYHWAI	3315
YWWHGFLI	LYYSSM	SIYPYYGYTS	SYHYGWGF	3258
YYYPI	LYYYSM	SIYSSYGYTS	WYGAL	3217
GWGLI	IYSSYM	SISSSYGYTY	SGPYISGGYPWWYWVFGL	3186
GWSLI	LSSYSI	SIYPSYGYTY	AYWAGVASVAI	3099
YAGPI	LSYSSM	YIYPSSGYTS	GYFWSSWHHSYYGAAM	3094
SGPYSSLF	LSYYYM	SISPYSSYTY	SSSGWSYHAM	3019
WSYSLF	IYYYSM	SISPYYSYTS	SGPSGGYGGL	3001
FASLF	IYYSSM	SIYPYSSSTY	FYSGGYGL	2946
WSYSLF	LYYYSM	SIYPYYGSTS	SGAAGWSAYYWAGL	2745
GSSLI	IYYSYM	SIYPSYGYTY	YSVGGM	2728
HWYPI	IYSSSI	YIYPYYGSTY	HSAL	2661
SSYSLI	LYSYSM	SISPYYGYTS	SYASSWHSYYGM	2652
YYPSASPF	FSSSSI	SISSSYGYTY	GGYWVWWGF	2523
GWYSLF	FSSSSI	SISSSYGYTY	SWYYAGGM	2458
WSYSLF	IYSSSM	SIYPSYGYTY	GSFYYGGL	2365
SSSHYPF	ISYSSI	SISSSSSYTY	GYYYAAM	2297
GFASVPI	LSSYSM	SISSSSGSTS	GSGWHYGASHYWYGWAF	2187
YWYWYYLF	LYSSSM	YIYPYYGYTY	SYHYGWGF	2139
YPYSHLI	LYYYSI	SIYPYYSYTY	SGVWGGGGL	2107
WSYSLF	IYYYSM	SISPYYSYTS	GYYWGGL	2090
SSYSLI	ISYSSM	SISPYYSSTS	HAYVYWHYASAF	2044
WGSLI	LYYSSM	SIYPYYGYTS	SGPSGGYGGL	2042
WGYPLI	LYYSSM	SIYPYSGYTY	PAYWAI	1983
SSWWYYGLI	IYYYSM	SISPYYSYTS	SYHYGWGF	1960
WYWGGSVLI	LSSSSI	SIYPYSGYTS	GGM	1953
SYPSSYLF	IYYSYM	SIYSYSGYTS	SYHYGWGF	1935
WSYSLF	IYYSSM	SIYPSSGYTY	YYSVYAM	1905
YSWLI	LSYSYM	SIYSSSSYTY	YAPGHYGM	1866
SYWYAAYLI	IYSSYI	SISSYSSYTS	SPWSAM	1865
SYGWVYPI	FSSSSI	SISSSYGYTY	PGYYSGSYFSGL	1829
AWAWLI	IYYYSI	YISSSYGYTY	SGPGGGPFSGM	1769
SSYSLI	FSSSSI	SIYPYYGYTY	SWPWYWWWSAL	1723
GSPSSYYPI	ISYSSI	SIYPSYGYTS	YSYYAI	1705
SSGWSPF	ISYYSM	SIYPSYGYTS	SYGYYYFGYSAM	1702
SSYSLI	LYYYSM	SIYPYYGSTS	SYHYGWGF	1649
SGGYPPF	ISYYYI	YISSYYGSTS	SHYYWGAGL	1647
WSYSLF	IYYYSM	SISPYYSYTS	SFSGWSSVPSSGYWYAL	1640
WSYSLF	LSSSYM	YISPYYSYTS	SHYHWAL	1635
WSYSLF	ISYSYM	YISSYSGYTS	GSGWYSYGYAL	1591
YASHSLI	IYYYSM	SISPYYSYTS	SYHYGWGF	1564
YWWHGFLI	ISYSSM	SISPYYSSTS	HAYVYWHYASAF	1559
SSYSLI	LYYSSM	SIYPYYGYTS	SGPSGGYGGL	1441
SYSLF	IYYYSM	SISPYYSYTS	SYHYGWGF	981
FWGPI	FSSSSI	SISSSYGYTY	SGYPYGSWYGYWWYPYAM	978
WPWYSPI	IYYYSM	SISPYYSYTS	SYHYGWGF	976
SYPSSYLF	ISYSSM	SISPYYSSTS	HAYVYWHYASAF	974
SYGYLI	ISYYSI	SISSSYGYTY	YGPYASSPYGL	970
GSHYYPI	ISYSYI	SIYSSYGYTS	WYWWAL	968
WGSLI	IYYSYM	SIYSYSGYTS	SFSGWSSVPSSGYWYAL	947
WGSLI	LYSSSM	YIYPYYGYTY	GYYWGGL	887
FWWGPI	ISSSYI	SIYSYSSYTY	AWYSYAL	874
WSYSLF	IYSYYM	SIYSSYGYTY	PSPAGYAPPGYGAM	855
GGYWGYPI	IYYYSM	SISPYYSYTS	SYHYGWGF	853
QWSYSLF	IYYYSM	SISPYYSYTS	SYHYGWGF	853
PSSGWYSPI	ISYYYI	SISPYYSYTS	GVYGYYYHVYGSPSYWAAM	807
HHYWGLF	ISYSYI	SISSYYSSTS	YAVGAF	801
WSYSLF	IYYYSM	SISPYYSYTS	YYSVYAM	793
AAPASGLF	IYYYSM	SISPYYSYTS	SYHYGWGF	785
WSYSLF	IYYYSM	SISPYYSYTS	SHYHWAL	779
HYSYLI	ISYYSI	SIYSYYGYTY	SGAM	773
SWWWPF	IYYYYM	SIYSSYGSTY	SGSWFSYSYYSGM	773
AVYSLF	ISYSSM	YISPSYGSTS	YSVGM	772
YWYWYYLF	ISYSSM	SISPYYSSTS	HAYVYWHYASAF	770
YYGGSLF	IYYYSM	SISPYYSYTS	SYHYGWGF	770
GWPYLI	LSSYSM	SISSYSSYTY	GYGWGVYSGYSWWGAF	767
SSYAYYLF	LYYYSM	SISSYYGYTY	SYWYSGF	758
SSYSLI	LYSSSM	YIYPYYGYTY	GYYWGGL	743
YYVLI	IYSSSM	SIYPYYGYTY	VYYYYGM	740
WSYSLF	IYYYSM	SISPYYSYTS	GSFYYGGL	732
YSGVPI	IYYYSM	SISPYYSYTS	SYHYGWGF	720
SSYSLI	IYYSYM	SIYSYSGYTS	SFSGWSSVPSSGYWYAL	695
WSYSLF	LSYSYM	SIYPSYGYTY	YSVGGM	682
WSYSLF	IYSSSM	SIYPYYSYTY	SSGAWSFVVSGL	678
GSSPI	IYYYSM	SISPYYSYTS	SYHYGWGF	674
WSYSLF	IYYYSM	SISPYYSSTS	HAYVYWHYASAF	670
SSYSLI	FSSSSI	SISSSYGYTY	SYHYGWGF	665
YYVPI	IYYYSM	SIYPSYSYTS	GSWYGM	645
WSYSLF	IYYYSM	SISPYYSYTS	SGAAGWSAYYWAGL	644
WSWYSLF	ISSSYM	SIYSSSSYTS	GYFGWWAM	642
SYPSSYLF	LYYSSM	SIYPYYGYTS	SGPSGGYGGL	627
WGSLI	ISYSSM	SISPYYSYTS	SYHYGWGF	625
WSYSLF	IYYSSM	SIYSYYSYTY	SGPYWSGL	622
GYYAPSPI	ISYYSI	SIYPYYSSTS	GWSSVYVAM	621
GYYYAYWLF	LSYYSI	SISSSYSSTS	SVAM	621
YWYWYYLF	LYYSSM	SIYPYYGYTS	SGPSGGYGGL	614
GWWAPF	ISYYSM	YISPYSSYTS	GSSPVYWYAGGF	612
YWWHGFLI	LYSSSM	YIYPYYGYTY	GYYWGGL	608
WSYSLF	IYYYSM	SISPYYSYTS	SYHYGWGL	607
YAAWHPI	IYSYSM	SIYPYYGYTY	FAAL	550
YWWHGFLI	IYYSYM	SIYSYSGYTS	SFSGWSSVPSSGYWYAL	544
WGSLI	LYYYSM	SIYPYYGSTS	SGAAGWSAYYWAGL	539
WSYSLF	LYYYYI	SISSYYGYTS	YPGGGYPHGAYAL	539
WSYSLF	FSSSSI	SISSSYGYTY	WSPGWYYHGYAL	534
WGSLI	ISYSSM	SISPYYSSTS	SGPSGGYGGL	529
WSYSLF	IYYYSM	SISPYYSYTS	GSGWYSYGYAL	514
SSYSLI	FSSSSI	SISSSYGYTY	SVGYYSAYGGGAL	498
WSYSLF	IYYYSM	SISPYYSYTS	LPLRL	498
YYPYFLI	LYSSYI	YIYPSSGSTS	SSVFYSYYAL	493
WSYSLF	IYYYSM	YISSSSGSTS	GWAWGAM	490
WPWYSPI	LSSSYM	YISPYYSYTS	SYHYGWGF	489
SYPSSYLF	LYSSSM	YIYPYYGYTY	GYYWGGL	487
VSASHGSLI	IYYYSM	SISPYYSYTS	SYHYGWGF	487
GGFLI	IYYYSM	SISSSYGYTY	GFVGM	484
GYWPPF	IYYYSM	SISPYYSYTS	SYHYGWGF	482
WSYSLF	IYYYSM	SISPYYSYTS	YSVGGM	482
WSYSLF	ISYSSM	SISSSYGYTY	ASWGYYAGASSYYHGGYGL	479
WSYSLF	FSSSSI	SISSSYGYTY	SGYSFWGYYYPGWSGL	466
YWYWYYLF	IYYSYM	SIYSYSGYTS	SFSGWSSVPSSGYWYAL	465
WGSLI	IYSSSM	SIYPSYGYTY	GSFYYGGL	459
GYHWPHSLI	IYYYSM	SISPYYSYTS	SYHYGWGF	453
SSWWYYGLI	IYSSSM	SIYPSYGYTY	SYHYGWGF	443
YWGGPYPLI	IYYYYM	SIYPSYSSTY	SYAL	440
YASHSLI	IYSYYM	SIYSSYGYTY	SYHYGWGF	436
YGYYGFLI	IYSYYI	SIYSYYGSTY	SFWSGL	436
GYHWPHSLI	ISYSSM	SISSSYGYTY	YHGGYGL	434
WYVSLI	IYYYSM	SISPYYSYTS	SYHYGWGF	428
GYGSLI	IYYYSM	SISPYYSYTS	SYHYGWGF	426
WGSLI	ISYSSM	SISPYYSSTS	GYYWGGL	422
YWWHGFLI	LYYSSM	SIYPYYGYTS	HAYVYWHYASAF	418
WSPPF	LSYYSI	SISPYYGYTS	PYYSWSGYSYGL	415
WSYSLF	LSYSSI	SISPSYGYTY	GHAL	412
AAPASGLF	ISYSYM	YISSYSGYTS	SYHYGWGF	411
WSYSLF	ISYSSM	SISPYYSSTS	SYHYGWGF	407
WSGSWGFLF	ISSSYM	SISSSYGYTY	SSGAGM	400
WSYSLF	IYYYSM	SISSSYGYTY	YWPYGAF	396
WSYSLF	IYYYSM	SIYPYYGYTY	SYGGVWYGM	395
WHWVLI	ISYSYI	YIYPSSSYTY	YHGYSYGL	392
FSHSYPF	IYYYSM	SISPYYSYTS	SYHYGWGF	390
SGGYGLF	IYYYSM	SISPYYSYTS	SYHYGWGF	387
WSYSLF	IYYYSM	SISPYYSYTS	SYNYGWGF	387
SSYSLI	IYSSSM	SIYPSYGYTY	GSFYYGGL	386
WSYSLF	LSYYSI	SIYPYSGSTY	WYPGGYGL	386
YSWGWYPI	IYYSSM	SISSYYGYTY	GAGL	381
GGYWGYPI	IYYSSM	SIYPSSGYTY	SYHYGWGF	379
WSYSLF	LYSYYI	SIYPYSGYTS	SYWAAM	379
YYWFHPI	LSSYYM	YISPSSGYTY	SYSWGAF	378
FVGPF	IYYYSM	SISPYYSYTS	SYHYGWGF	364
WSYSLF	IYYYSM	SISPYYSYTS	S*HYGWGF	362
WSYSLF	IYSSSI	SIYPYSSYTY	PSYYSGGFYSYAM	360
WSYSLF	IYSYSM	SISSYYGYTS	YWGYSGYGL	360
GGYLI	LSYYSI	SIYPYSSYTS	SHYPYSWGSYAL	358
WSYSLF	LYYYYI	SIYPSYGYTY	ASSSYYHVGM	358
WSYSLF	IYYYSM	SISPYYSYTS	GWWYHYGYGM	357
AVSYLI	LSYYYM	SIYPSSGYTY	WSYYGWSGAL	353
WAYSLF	IYYYSM	SISPYYSYTS	SYHYGWGF	353
AAAYLF	IYYYSI	SISSYSGYTY	VGGYAHSSHAM	351
SSYSLI	IYYSSM	SIYSYYSYTY	SYHYGWGF	350
WGSLI	IYYSSM	SIYPSSGYTY	YYSVYAM	347
YYGYALI	LYSSYM	SISPYSSYTS	FAM	343
WSYSLF	IYYYSM	SISPYYSYTS	SSGAWSFVVSGL	335
YASHSLI	ISYSSM	SISPYYSSTS	HAYVYWHYASAF	333
YWWHGFLI	LYYYSM	SIYPYYGSTS	SGAAGWSAYYWAGL	333
WGSLI	LSSSYM	YISPYYSYTS	SHYHWAL	328
YYWSAPYPF	LSSYYI	SIYPSYSSTS	AWGWYHSGL	328
YASLI	IYYYSM	SISPYYSYTS	SYHYGWGF	327
YYWSLI	IYYYSM	SISSSYGYTY	WYWGVGSAI	326
SYYWGYSLF	IYYYSM	SISPYYSYTS	SYHYGWGF	324
YYGGSLF	IYSSSM	SIYPYYSYTY	SYHYGWGF	324
WSYSLF	IYYYSM	SISPYYSYTS	SGPYWSGL	321
AWSPI	IYYYSM	SISPYYSYTS	SYHYGWGF	313
YVGFGWLI	LYYSYI	SISPYSSYTS	AGAYGAPFYYFSYGSGSGM	311
GWYSPI	FSSSSI	YISPYYGYTS	YYWGSGI	310
WGSLI	ISYSYM	YISSYSGYTS	GSGWYSYGYAL	309
WSYSLF	IYYYSM	SISPYYSYTS	LPLRLGF	304
QWGSLI	ISYSSM	SISPYYSSTS	HAYVYWHYASAF	300
WSYSLF	ISYYYM	SIYPSSSYTY	YSYSHYGM	296
WSYSLF	IYYYSM	SISPYYSYTS	SYHYGWGFD	294
SSYSLI	ISYSSM	SIYSYYGYTY	AWYYGAYWHGSAYWGSAAM	293
YWWHGFLI	IYSSSM	SIYPSYGYTY	GSFYYGGL	290
WSYSLF	LYYSSM	SIYPYYGYTS	SYHYGWGF	287
ASSGLL	LSSYSI	SIYSSYGYTS	WYSAL	284
SWYLF	ISSSSM	SIYSYYGSTS	YSYVWFGAM	282
PSHASLI	LYYYYM	SISSSYGSTY	GWPAWSYGWWDYAM	279
SSWWYYGLI	ISYSSM	SISPYYSSTS	HAYVYWHYASAF	278
WGSLI	ISYSSM	SISPYYSSTS	SFSGWSSVPSSGYWYAL	277
WSYSLF	LYSSYI	SIYSSSSYTS	GYHWAI	277
WSYSLF	ISYYYM	SISPYYGSTY	GSWGYHPFAL	276
YGWLI	IYYYSM	SISPYYSYTS	SYHYGWGF	276
YWGYSYLI	IYYYSI	SIYPYSGYTS	YVYAM	275
YAWSLI	IYYYSM	SISPYYSYTS	SYHYGWGF	274
YWWHGFLI	LYYSSM	SIYPYYGYTS	GYYWGGL	272
SSYSLI	LSSSYM	YISPYYSYTS	SHYHWAL	271
GGYYGSPI	IYYSSM	SIYSSYGYTS	AWYPYHYSFAM	265
WSYSLF	IYYYSM	SISPYYSYTS	SYWAAM	265
GSSPI	LSYSYM	SIYPSYGYTY	SYHYGWGF	264
WSYSLF	IYYYSM	SIYPYYGYTS	SGPSGGYGGL	264
SSYSLI	IYYSSM	SIYPSSGYTY	YYSVYAM	263
WSYSLL	IYYYSM	SISPYYSYTS	SYHYGWGF	263
WAWAWGLF	ISYYYI	SIYPSSSYTS	VYYYGHGL	260
YSGVPI	LYYYYI	SISSYYGYTS	SYHYGWGF	260
YWYWYYLF	LYSSSM	YIYPYYGYTY	HAYVYWHYASAF	260
WSYSLF	ISSYYI	SIYPSYGYTS	SYYHFGF	259
YHYGVLI	LSYSSI	YIYPSSGYTS	SVHFYPWYVGGL	258
SSYSLI	ISYSYM	YISSYSGYTS	GSGWYSYGYAL	254
SSYYPI	ISYSSI	SISPYYGYTS	GWASYVYGSYSGM	253
SYPSLF	LSYSYM	SIYPSYSYTS	YSVAL	251
SYPSSYLF	IYYSYM	SIYSYSGYTS	HAYVYWHYASAF	251
SYPSSYLF	LYYYSM	SIYPYYGSTS	SGAAGWSAYYWAGL	250
SSWPPSPI	LYSYYM	SISPYSGYTS	SFGGYFYWPYSGI	248
SSYSLI	LYYYSM	SIYPYYGSTS	HAYVYWHYASAF	245
YPYYWVYPI	ISYSYM	SISSYYGYTS	SGHVYGM	245
SYPSSYLF	IYSSSM	SIYPSYGYTY	GSFYYGGL	244
WYHVWLI	LSYYSI	YISPSYGYTY	HGYSGGGM	244
YWYWYYLF	LYSSSM	YIYPYYGYTY	SGPSGGYGGL	244
YYPLI	ISYSYI	SIYSSYGYTS	SWWWWSAM	243
WSYSLF	ISYSYM	SISSSSSYTS	SGYYWAL	242
YWWHGFLI	LYYSSM	SISPYYSYTS	SYHYGWGF	242
WSYSLF	LSYSSM	SISPYSGYTY	YVGVGF	241
SSYGPF	ISYYYI	SIYPYSSYTS	SHYYGSPAM	240
WPWYSPI	ISYSSM	SISPYYSSTS	HAYVYWHYASAF	240
WSYSLF	IYYYSM	SISPYYSYTS	SYHYGCGF	239
SYPSSYLF	IYYSYM	SIYSYSGYTS	SGPSGGYGGL	238
SSYSLI	LYYYSM	SIYPYYGSTS	SGPSGGYGGL	237
SSYSLI	FSSSSI	SISSSYGYTY	GSGYYSSSGGGAF	236
FYYWYYPI	IYYYSM	SISPYYSYTS	SYHYGWGF	235
SYAWPYLF	IYYYSM	SISPYYSYTS	SYHYGWGF	232
WSWGLI	LSYSYI	SIYPSYGSTS	YYWGYWAI	232
WSYSLF	IYYSYM	SIYSYSGYTS	SYHYGWGF	232
YASHSLI	LYYSSM	SIYPYYGYTS	SGPSGGYGGL	231
ASHFYALF	ISYYYM	SIYPSYGSTY	GHYGGAGM	229
GWGLI	IYYYSM	SISPYYSYTS	SYHYGWGF	229
YYYPI	ISYYSM	SIYSYYGYTY	FGGWYWGGWAL	224
WSYSLF	IYYYSM	SISPYYSYTS	GHAL	219
AGYHPI	LSYYSM	SISPYYGYTS	SFYSSPPYVYFPYGI	218
GGYWGYPI	ISYSSM	SISPYYSSTS	HAYVYWHYASAF	215
PSPYAYPPI	IYSYYM	SIYSSSGYTY	YYFYAM	214
WGSLI	IYSYYM	SIYSSYGYTY	PSPAGYAPPGYGAM	213
YWYWYYLF	IYSSSM	SIYPSYGYTY	GSFYYGGL	210
SYPSSYLF	IYYSYM	SIYSYSGYTS	WYAL	209
WSYSLF	IYYYSM	SISPYYSYTS	PSPAGYAPPGYGAM	208
YHHYPI	IYYYSM	SISPYYSYTS	SYHYGWGF	208
YWYPI	LYYYSI	SIYSYYGSTY	SSFSSWGAF	208
YWYWYYLF	LYYYSM	SIYPYYGSTS	SGAAGWSAYYWAGL	207
GSSPI	ISYSSM	SISPYYSSTS	HAYVYWHYASAF	206
HYYPI	LSSYSM	SIYSYYGYTS	WYAAL	205
YVSYFYPI	IYSSSM	SIYSYYGYTY	SGSYGAYYWAYGL	205
YWWHGFLI	LSSSYM	YISPYYSYTS	SHYHWAL	204
SYPSSY	IYYSYM	SIYSYSGYTS	SFSGWSSVPSSGYWYAL	202
SSWWYYGLI	LYYSSM	SIYPYYGYTS	SGPSGGYGGL	201
WSYYPPI	ISSYSM	SIYPSYGSTS	SYYYSGL	201
WS*SLF	IYYYSM	SISPYYSYTS	SYHYGWGF	200
GYWPPF	IYYYSM	YISSSSGSTS	SYHYGWGF	198
SWYPI	IYSYSM	YIYPYYGSTY	GSTL	198
WSYSLF	IYYYSM	SISPYYSYTS	GWAWGAM	198
YYYPI	IYYYSM	SISPYYSYTS	SYHYGWGF	198
YAGPI	IYYYSM	SISPYYSYTS	SYHYGWGF	196
GWSLI	IYYYSM	SISPYYSYTS	SYHYGWGF	195
WGSLI	ISYSSM	SISPYYSSTS	YYSVYAM	193
SSYSLI	LYYYSM	SISPYYSYTS	SYHYGWGF	192
AAPASGLF	ISYSSM	SISPYYSSTS	HAYVYWHYASAF	191
YFYFLI	ISYSSM	SIYPYSGYTS	YYPAYSWWYAM	191
YWWHGFLI	IYYSSM	SIYPSSGYTY	YYSVYAM	190
YWWHGF	LYYSSM	SIYPYYGYTS	SGPSGGYGGL	190
WSYSLF	IYYYSM	SISPYYSYTS	YSYSHYGM	189
CSYSLF	IYYYSM	SISPYYSYTS	SYHYGWGF	188
YWWHGFLI	ISYSYM	YISSYSGYTS	GSGWYSYGYAL	188
YYWYGVLI	IYYYSM	SISPYYSYTS	SYHYGWGF	188
SGPYSSLF	IYYYSM	SISPYYSYTS	SYHYGWGF	187
SVSYYLI	ISYYYM	YIYPSSGYTY	YHPYSYGM	187
SVYGWVLI	LYSSSM	YIYPSYGYTY	AWGWYHAM	187
SSYSLI	IYSYYM	SIYSSYGYTY	PSPAGYAPPGYGAM	184
WSYSLF	LSYYYM	SISPYSSYTY	SSSGWSYHAM	184
WSYSLF	IYYYSM	SISPYYSYTS	ASSSYYHVGM	183
WGSLI	IYYSSM	SIYSYYSYTY	SGPYWSGL	182
WSYSLF	IYYYSM	YIYPYYGYTY	GYYWGGL	182
YSWLI	LSYSSI	YIYPSSGYTY	YHGSSYAL	182
GYHWPHSLI	ISYSSM	SISSSYGYTY	SYHYGWGF	181
SSYSLI	FSSSSI	SISSSYGYTY	AGAYWSYWGGM	181
WPWYSPI	LYYSSM	SIYPYYGYTS	SGPSGGYGGL	181
YYGGSLF	ISYSSM	SISPYYSSTS	HAYVYWHYASAF	181
WSYSLF	IYYYSM	SISPYYSYTS	SYH*GWGF	179
WSYSLF	IYYYSM	SIYPYYGSTS	SGAAGWSAYYWAGL	179
WSYSLF	FSSSSI	SISSSYGYTY	GGYWVWWGF	178
WSYSLF	IYYYSM	SISPYYSYTS	YWGYSGYGL	178
YYGHPF	LYYYSI	SIYPSYGSTY	GSWYGL	178
AGHSYHGLI	LSSYSM	SISSSYGYTS	AAWYYYSYAM	177
YASHSLI	LYSSSM	YIYPYYGYTY	GYYWGGL	177
YYHHPPI	ISSYSM	SIYSSYSYTS	WYGGL	177
WSYSLF	IYYYSM	SISPYYSYTS	WYPGGYGL	176
WSYSLF	IYYYSM	SISPYYSYTS	YPGGGYPHGAYAL	175
YFYWHYLF	ISSSSI	YIYSYYGYTY	PVYSGYSGGL	175
GVFVFYFPI	LSSYSM	SISSYYSYTY	SYVFGGVYGL	174
YASHSLI	IYYSYM	SIYSYSGYTS	SFSGWSSVPSSGYWYAL	174
SYWYLF	ISYSSM	YIYPYYGYTY	GSWSVHPAM	173
WGSLI	ISYSSM	SISPYYSSTS	GSFYYGGL	173
YWWHGFLI	LYYSSM	SIYPYYGYTS	SFSGWSSVPSSGYWYAL	173
SYPSSYLF	IYYSSM	SIYPSSGYTY	YYSVYAM	172
WSYSLF	IYYYSM	SISPYYGYTS	SGPSGGYGGL	172
WWGGWYWPI	ISSSSI	YISSYYGYTS	ASSGHYGM	172
WGSLI	ISYSSM	SISPYYSSTS	SGAAGWSAYYWAGL	169
WSYSLF	IYYYSM	SISPYYSYTS	GWGF	169
LSYSLF	IYYYSM	SISPYYSYTS	SYHYGWGF	168
WSYSLF	LYSSSM	YIYPYYGYTY	SYHYGWGF	167
WYVSLI	LYYYYI	SIYPSYGYTY	SYHYGWGF	167
FSHSYPF	LYSYYI	SIYPYSGYTS	SYHYGWGF	166
WGSLI	LSYSYM	SIYPSYGYTY	YSVGGM	166
HYWSPI	ISYSYI	SIYPSYGYTY	YGAM	165
SYPSSYLF	IYYSYM	SISPYYSYTS	SYHYGWGF	165
SYPSSYLF	LSSSYM	YISPYYSYTS	SHYHWAL	165
GWYSLF	IYYYSM	SISPYYSYTS	SYHYGWGF	164
SSYSLI	FSSSSI	SISSSYGYTY	GWSHHHWGAF	164
SSYSLI	LYYYSM	SIYPYYGSTS	GYYWGGL	164
WGSLI	IYSSSM	SIYPYYSYTY	SSGAWSFVVSGL	164
WSYSLF	IYYSYM	SIYPSYGYTY	YSVGGM	164
WSYSLF	IYYYSM	SISPYYSYTS	YWPYGAF	164
WSYSLF	LSSYSI	SIYPSYGYTY	AYWAGVASVAI	164
YWYWYYLF	IYYSSM	SIYPSSGYTY	YYSVYAM	164
WGSLI	ISYSSM	SISPYYSSTS	ITLLLL	163
WSYSLF	LSYSSM	YIYPSSGYTS	GYFWSSWHHSYYGAAM	163
GSSLI	IYYYSM	SISPYYSYTS	SYHYGWGF	162
YAGYHWGLI	IYSSSM	SISPYSSYTY	WSFYYASYSVGM	162
SGGYGLF	IYSYSM	SISSYYGYTS	SYHYGWGF	160
WSYSLF	IYSSSI	YIYPYYGSTY	HSAL	160
WSYSLF	IYYYSM	SIYSYSGYTS	SFSGWSSVPSSGYWYAL	160
YSGVPI	ISYSSM	SISPYYSSTS	HAYVYWHYASAF	160
GGYWGYPI	LYYSSM	SIYPYYGYTS	SGPSGGYGGL	159
WGSLI	ISYSSM	SISSSYGYTY	ASWGYYAGASSYYHGGYGL	159
YWYWYY	LYSSSM	YIYPYYGYTY	GYYWGGL	159
FASLF	IYYYSM	SISPYYSYTS	SYHYGWGF	158
GYGSLI	IYSSSI	SIYPYSSYTY	SYHYGWGF	158
WSYSLF	LYYYSM	SIYSSYGYTS	WYGAL	158
YAFYAPI	LSYSSM	SIYPYYSSTY	WGYGWAF	158
WSYSLF	IYYYSM	SISPYYSYTS	SYGGVWYGM	157
AAPASGLF	LYYSSM	SIYPYYGYTS	SGPSGGYGGL	156
SYPSSYLF	IYYSYM	SIYSYSGYTS	GYYWGGL	156
WGSLI	LYYYYI	SISSYYGYTS	YPGGGYPHGAYAL	156
WYWYAAVLI	ISSYSM	SIYSYSGYTS	SGM	156
SFYHLI	LYYYSM	SISSSYGYTY	SYSWWSGM	155
WYYSLF	IYYYSM	SISPYYSYTS	SYHYGWGF	155
WSYSLF	FSSSSI	SISSSYGYTY	SWYYAGGM	154
WSYYLF	IYYYSM	SISPYYSYTS	SYHYGWGF	154
ASYFWGVLF	ISSSYI	YIYSYYGSTY	GSWASAI	153
WSYSLF	ISYSSI	SISSSSSYTY	GYYYAAM	153
WSYSLF	IYYYSM	SISPYYSYTS	SGYYWAL	153
SYPSSYLF	ISYSYM	YISSYSGYTS	GSGWYSYGYAL	150
GFASVPI	IYYYSM	SISPYYSYTS	SYHYGWGF	149
WGSLI	FSSSSI	SISSSYGYTY	WSPGWYYHGYAL	149
FGYPI	ISYYYM	SIYPYYSYTY	ASVWFSFSSYAM	148
WSYSLF	IYYYSM	SISPYYSYTS	WSPGWYYHGYAL	148
WSYSMF	IYYYSM	SISPYYSYTS	SYHYGWGF	148
WGSLI	ISYSSM	SISPYYSSTS	SHYHWAL	147
WSYSLF	IYYYSM	SISPYYSYTS	YVGVGF	147
FVGPF	LSYYSI	SIYPYSGSTY	SYHYGWGF	146
PYHSYLF	LYSYYI	SISPYSGYTY	GFYYYYGM	146
SSYSLI	LSYSYM	SIYPSYGYTY	YSVGGM	146
SYPSSYLF	IYSYYM	SIYSSYGYTY	PSPAGYAPPGYGAM	146
WVWGWYPI	IYYYSM	SISPYYSYTS	SYHYGWGF	146
SSYSLI	IYSSSM	SIYPYYSYTY	SSGAWSFVVSGL	145
WGGYYYPI	LYSYSM	SISSYYGYTY	WSAM	145
YWWHGFLI	IYSYYM	SIYSSYGYTY	PSPAGYAPPGYGAM	145
YWWHGFLI	LYYSSM	SIYPYYGYTS	SHYHWAL	145
YWYWYYLF	LSSSYM	YISPYYSYTS	SHYHWAL	145
YYPSASPF	IYYYSM	SISPYYSYTS	SYHYGWGF	145
FSHFWGALF	IYYYSM	SISPYYSYTS	SYHYGWGF	144
SWFYPI	ISSSYI	SIYSSYGSTS	YGWVYYYAF	144
WGSLI	ISYSSM	SISPYYSSTS	HAYVYCHYASAF	144
WSYSLF	IYYSSM	SIYPYSSSTY	FYSGGYGL	144
WSYSLF	IYYYSM	SISPYYSYTS	SYYHFGF	144
WWHGFLI	LYYSSM	SIYPYYGYTS	SGPSGGYGGL	144
WSYSLF	LYYYSM	SIYPYYGSTS	SYHYGWGF	143
YYGGSLF	LYYSSM	SIYPYYGYTS	SGPSGGYGGL	141
WSYSLF	IYYYSM	SISPYYSYTS	SGYSFWGYYYPGWSGL	140
YWWHGFLI	LYYSSM	SIYPYYGYTS	YYSVYAM	140
YGWLI	ISYYYM	SIYPSSSYTY	SYHYGWGF	139
HWGLF	FSSSSI	YIYPSSGYTY	FGAGF	138
SSWWYYGLI	IYYSYM	SIYSYSGYTS	SFSGWSSVPSSGYWYAL	138
WPWYSPI	LYSSSM	YIYPYYGYTY	GYYWGGL	137
GYHWPHSLI	ISYSSM	SISPYYSSTS	HAYVYWHYASAF	136
YWYWYYLF	LYSSSM	SISPYYSYTS	SYHYGWGF	136
AAPASGLF	LYSSSM	YIYPYYGYTY	GYYWGGL	135
WSYSLF	IYYYSM	SISPYYSYTS	GYHWAI	135
SFYSYSYLI	LSYSYM	SIYPSSSYTY	GYSASYYSWYAM	133
SSWWYYGLI	LYSSSM	YIYPYYGYTY	GYYWGGL	133
WSYSLF	IYYYSM	SISPYYSYTS	YYHYGWGF	133
SSYSLI	FSSSSI	SISSSYGYTY	HAYVYWHYASAF	132
WSYSLF	LSSSSI	SIYPYSGYTS	GGM	132
YAWSLI	ISYSYM	SISSSSSYTS	SYHYGWGF	132
YWYWYYLF	ISYSYM	YISSYSGYTS	GSGWYSYGYAL	132
WSYSLF	LYYSYI	SIYPYYSYTS	YPFAGSYGAF	131
YWGWGHPI	IYYSSI	SIYSYSGYTS	WWVSGM	131
VSASHGSLI	ISYSSM	SISPYYSSTS	HAYVYWHYASAF	130
WGSLI	FSSSSI	SISSSYGYTY	SGYSFWGYYYPGWSGL	130
WSYSLF	IYSSYM	SISSSYGYTY	SGPYISGGYPWWYWVFGL	129
AWASLI	IYYYSM	SIYPYYSYTY	GWFGYGWGSGHYYYPYGM	128
YPYSHLI	IYYYSM	SISPYYSYTS	SYHYGWGF	128
AWSPI	IYYYSM	SISSSYGYTY	SYHYGWGF	127
WPWYSPI	IYYSYM	SIYSYSGYTS	SFSGWSSVPSSGYWYAL	127
YSGVPI	LYYSSM	SIYPYYGYTS	SGPSGGYGGL	127
SYAWPYLF	LYSYYI	SIYPYSGSTY	AFPPHYSAM	126
SYYWGYSLF	IYYYSM	SIYPYYGYTY	SYHYGWGF	126
WSWSWLI	ISSSYI	YIYPSYGYTS	WGSWSGGFGAYAL	126
WSYSLF	LYSYSM	SISPYYGYTS	SYASSWHSYYGM	126
YWWHGFLI	LYYSSM	SIYPYYGYTS	SGPSGGYGGF	126
YWWYLI	ISYSSM	SIYPSYGYTS	VYYSAM	126
ASSAYFPI	LSYYSM	SIYSSYSYTS	FWHWGAGL	125
SWYPI	LYSYSI	YIYPSYGSTY	SSAL	125
WGSLI	ISYSSM	SISPYYSSTS	YSVGGM	125
WGSLI	IYYYSM	YISSSSGSTS	GWAWGAM	125
WGSLI	ISYSSM	SISPYYSSTS	HAYGYWHYASAF	124
WSYSLF	IYSSYI	SISSYSSYTS	SPWSAM	124
YWYGVAPI	ISSSYI	YIYSSYGSTY	ASWYAL	123
GSSPI	LYYSSM	SIYPYYGYTS	SGPSGGYGGL	122
YWYWYSLF	LYSSSM	YIYPYYGYTY	GYYWGGL	122
WSYSLF	IYYYSM	SISPYYSYTY	GYYWGGL	121
WSYSLF	LSSYSM	SISSSSGSTS	GSGWHYGASHYWYGWAF	121
SSSHYPF	IYYYSM	SISPYYSYTS	SYHYGWGF	120
SSYSLI	ISYSSM	SIYSYYGYTY	WGSAAM	120
YSWLI	IYYYSM	SISPYYSYTS	SYHYGWGF	120
WSYSLF	FSSSSI	SISSSYGYTY	PGYYSGSYFSGL	119
WSYSLF	IYYYSM	SISPYYSYTS	ASWGYYAGASSYYHGGYGL	119
WSYSLF	IYYYSM	SISPYYSYTS	SYHYGWG	119
YWGYSYLI	IYYSSI	SIYSYSGYTS	YGSGF	119
WSYSLF	LYYSSM	SIYPYSGYTY	PAYWAI	117
GWGLI	IYSSYM	SISSSYGYTY	SYHYGWGF	116
SYPSSSLF	IYYSYM	SIYSYSGYTS	SFSGWSSVPSSGYWYAL	116
WSYSLF	IYYYSM	SISPYYSYTS	PSYYSGGFYSYAM	116
YYGGSLF	LYSSSM	YIYPYYGYTY	GYYWGGL	116
GGYWGYPI	IYYSYM	SIYSYSGYTS	SFSGWSSVPSSGYWYAL	115
GGYWGYPI	LYSSSM	YIYPYYGYTY	GYYWGGL	115
SYSLI	IYYSSM	SISSYSGYTS	SGGYWSYYYHSDF	115
SSYSLI	ISYSSM	SISSSYGYTY	ASWGYYAGASSYYHGGYGL	114
SYWWLI	LYYYSM	SISSYYSSTS	SYAHSSASF	114
WGSLF	ISYSSM	SISPYYSSTS	HAYVYWHYASAF	114
SSYSLI	LYYYYI	SISSYYGYTS	YPGGGYPHGAYAL	113
SWSSPF	LYSSSI	YISPYSGYTY	YPYYSYVYWGM	113
YWWHGFLI	LYYSSM	SIYPYYGYTS	GSFYYGGL	113
SAYVVPPF	FSSSSI	SISSSYGYTY	PAYVGL	112
YASLI	ISYYYM	SISPYYGSTY	SYHYGWGF	112
GYWPPF	ISYSSM	SISPYYSSTS	HAYVYWHYASAF	111
WSYSLF	ISYYYI	YISSYYGSTS	SHYYWGAGL	111
SSWWYYGLI	IYSSSM	SIYPSYGYTY	HAYVYWHYASAF	110
SSYSLF	IYYYSM	SISPYYSYTS	SYHYGWGF	110
WGSLI	IYYYSM	SIYPYYGYTY	SYGGVWYGM	110
YWWHGFLI	IYYSSM	SIYSYYSYTY	SGPYWSGL	110
SSYSLI	FSSSSI	SISSSYGYTY	SGPSGGYGGL	109
WGSLI	LSYSSI	SISPSYGYTY	GHAL	109
YWWHGFLI	IYSSSM	SIYPYYSYTY	SSGAWSFVVSGL	109
FYYWYYPI	ISSYYI	SIYPSYGYTS	SYHYGWGF	108
WGSLI	IYYYSM	SISSSYGYTY	YWPYGAF	108
WSYSLF	ISYYSM	SIYPSYGYTS	SYGYYYFGYSAM	108
YWCHGFLI	LYYSSM	SIYPYYGYTS	SGPSGGYGGL	108
GSYSLF	IYYYSM	SISPYYSYTS	SYHYGWGF	106
SSYSLI	ISYSSM	SISPYYSSTS	SYHYGWGF	106
SSYSLI	LYYYSM	SIYPYYGSTS	SFSGWSSVPSSGYWYAL	106
SYAWPYLF	LYSYYI	SIYPYSGSTY	RITLLW	106
*SYSLF	IYYYSM	SISPYYSYTS	SYHYGWGF	105
YPSSYLF	IYYSYM	SIYSYSGYTS	SFSGWSSVPSSGYWYAL	105
HWYPI	IYYYSM	SISPYYSYTS	SYHYGWGF	104
YWWHGFLI	LSYSYM	SIYPSYGYTY	YSVGGM	104
YWWHGFLI	LYYSSM	SIYPYYSYTS	SYHYGWGF	104
AYYPLF	IYYSSM	SIYPYYGSTS	GAFGVFYGM	103
SSYSLI	LSYSSI	SISPSYGYTY	GHAL	103
YWWHGFLI	LYYSSM	SIYPYYGYTS	SGAAGWSAYYWAGL	103
YWYWYYLF	IYSSSM	SIYPYYSYTY	SSGAWSFVVSGL	103
YYGGSLF	IYYSYM	SIYSYSGYTS	SFSGWSSVPSSGYWYAL	103
SSYSLI	FSSSSI	SISSSYGYTY	GSWYWAYWGGL	102
WGSLI	LYYYYI	SIYPSYGYTY	ASSSYYHVGM	102
WSYSLF	LSYSYM	SIYSSSSYTY	YAPGHYGM	102
WYWYYLF	LYSSSM	YIYPYYGYTY	GYYWGGL	102
WGSLI	ISYSSM	SISPYYSSTS	HAYVYWNYASAF	101
WGSLI	IYSSSI	SIYPYSSYTY	PSYYSGGFYSYAM	101
AAPASGLF	IYYSYM	SIYSYSGYTS	SFSGWSSVPSSGYWYAL	100
GYYWYYLF	LYYSSI	SIYPYYGYTY	SYSSHGVYAAM	100
GYYYHYLF	LYSSSI	YIYPYYSYTY	YHGGGL	100
SSYSLI	IYYYSM	YISSSSGSTS	GWAWGAM	100
WGSLI	ISYSSM	SISPYYSSTS	GWWYHYGYGM	100
WSYALF	IYYYSM	SISPYYSYTS	SYHYGWGF	100
YSGVPI	LYSSSM	YIYPYYGYTY	GYYWGGL	100
WGSLI	LYSYYI	SIYPYSGYTS	SYWAAM	99
WSYSLF	ISYSSM	SISPYYSYTS	SYHYGWGF	99
AGYFPWGLI	LSYSSI	SISPYYGYTY	YSAM	98
SSYSLI	LSYSSM	SIYPSSGYTY	HYPSFYWWYGGAL	98
WSYPLF	IYYYSM	SISPYYSYTS	SYHYGWGF	98
YWWHGFLI	LYYYYI	SISSYYGYTS	YPGGGYPHGAYAL	98
YYGYYAYLF	LSYYYM	YISSSSGSTY	SWFSGAF	98
SSWWYYGLI	IYSSSM	SIYPSYGYTY	GYYWGGL	97
SSYSLI	FSSSSI	SISSSYGYTY	VGLVW	97
WAWHYASPI	ISYSYM	YISPYYSSTY	GWSYSGI	97
WSYSLF	IYYYSM	SISPYYSYTS	SYHYASAF	97
YWYPI	ISYSSM	YISSYYGYTS	GSWHAGWSGF	97
YWYWYYLF	IYSYYM	SIYSSYGYTY	PSPAGYAPPGYGAM	96
YWYWYYLF	LYSSSM	YIYPYYGYTY	GSFYYGGL	96
YWYWYYLF	LYSSSM	YIYPYYGYTY	GYYWGGF	96
HGFLF	LYSYSI	SIYPYYGYTS	YYWGGYAM	95
SWGLF	IYYYSM	SISSYYGYTY	WYGAGYAWAM	95
WSYSLF	IYYYSM	SISPYYGYTY	GYYWGGL	95
WYVSLI	ISYSSM	SISPYYSSTS	HAYVYWHYASAF	95
YWYWYYLF	LYSSSM	YIYPYYGYTY	YYSVYAM	95
GSHYYPI	IYYYSM	SISPYYSYTS	SYHYGWGF	94
SSWWYYGLI	IYSSSM	SIYPSYGYTY	SGPSGGYGGL	94
SSYSLI	LYSYSM	SISPYYGYTS	SYHYGWGF	94
SWWVYYLF	ISSYSM	SIYSYYGYTY	YYSHGL	94
WGSLI	ISYSSM	SISPYYSSTS	SGPYWSGL	94
WSYSLF	ISYSSI	SIYPSYGYTS	YSYYAI	94
YASHSLI	IYSYYM	SIYSSYGYTY	HAYVYWHYASAF	94
SSGWSPF	IYYYSM	SISPYYSYTS	SYHYGWGF	93
WSYSLF	FSSSSI	SISSSYGYTY	SGYPYGSWYGYWWYPYAM	93
AVYSLF	IYYYSM	SISPYYSYTS	SYHYGWGF	92
SSYSLI	LYYYSM	SIYPYYGSTS	YWAGL	92
WFGWYPI	FSSSSI	SISSSYGYTY	YSHSSGL	92
WSYSLF	IYYYSM	SISPYYSYTS	SYHYCWGF	92
YASHSLI	LYYYSM	SIYPYYGSTS	SGAAGWSAYYWAGL	92
AWAWLI	IYYYSM	SISPYYSYTS	SYHYGWGF	91
FGWPI	ISYYSM	SISPSYGYTY	YGSYAWSAFAM	91
GYGSLI	ISYSSM	SISPYYSSTS	HAYVYWHYASAF	91
WGSLI	ISYSSM	SISPYYSSTS	SSGAWSFVVSGL	91
WSYSLF	IYYYSM	SISPYYSYTS	HSAL	91
WSYSLF	IYYYSM	SISPYYSYTS	WYGAL	91
FSHSYPF	ISYSSM	SISPYYSSTS	HAYVYWHYASAF	90
GSSPI	IYYSYM	SIYSYSGYTS	SFSGWSSVPSSGYWYAL	90
SYPSSYLF	IYSSSM	SIYPYYSYTY	SSGAWSFVVSGL	90
VSASHGSLI	LYYSSM	SIYPYYGYTS	SGPSGGYGGL	90
WGSLI	ISYSSM	SISPYYSSTS	GSGWYSYGYAL	90
WGSLI	IYSYSM	SISSYYGYTS	YWGYSGYGL	90
WSYSLF	IYYYSM	SISPYYSYTS	GSWGYHPFAL	90
WSYSLI	IYYYSM	SISPYYSYTS	SYHYGWGF	90
FVGPF	ISYSSM	SISPYYSSTS	HAYVYWHYASAF	89
FWGPI	IYYYSM	SISPYYSYTS	SYHYGWGF	89
GSSPI	LYSSSM	YIYPYYGYTY	GYYWGGL	89
SSYSLI	LSYYSI	SIYPYSGSTY	WYPGGYGL	89
WGSLI	LSYYSI	SIYPYSGSTY	WYPGGYGL	89
WSYSLF	IYYYSM	SISPYYSYTS	FYSGGYGL	89
WSYSLF	IYYYSM	SISPYYSYTS	GGM	89
YSGGLI	IYYSSM	SISPYSGSTY	YGAYYWPYYYSGM	89
SGGYGLF	ISYSSM	SISPYYSSTS	HAYVYWHYASAF	88
SSYSLI	FSSSSI	SISSSYGYTY	GYYWGGL	88
SYGWVYPI	IYYYSM	SISPYYSYTS	SYHYGWGF	88
VPWFVYLI	LYYYYM	SIYPYYGSTY	SFWGGM	88
WSYSLF	FSSSSI	SISSSYGYTY	SYHYGWGF	88
WSYSLF	IYYYSM	SISPYYGSTS	SGAAGWSAYYWAGL	88
YASHSLI	IYSSSM	SIYPSYGYTY	GSFYYGGL	88
SSYSLI	IYYYSM	SIYPYYGYTY	SYGGVWYGM	87
SWWWGLI	LYYSSM	YIYSSSGSTY	AGAWSGAL	87
WSYSLF	IYYYSM	SISPYYGYTS	SYHYGWGF	87
YGYWHYLI	LYYYYI	SIYPYYGSTY	SWWFGI	87
YWWHGFLI	FSSSSI	SISSSYGYTY	WSPGWYYHGYAL	87
YWYWYYLF	LSYSYM	SIYPSYGYTY	YSVGGM	87
PSSGWYSPI	IYYYSM	SISPYYSYTS	SYHYGWGF	86
SYPSSYLF	IYYSYM	SIYSYSGYTS	YYSVYAM	86
YWWHGFLI	LYYSSM	SIYPYYGYTS	GSGWYSYGYAL	86
YYPYYLI	IYYYYI	SIYSSSGYTS	GYWVGWSSHGPYSSVVGM	86
SWYWLI	ISSSYM	YISPSYGYTS	SYSPSYYGGM	85
WGSLI	ISYSSM	SISPYYSSTS	NAYVYWHYASAF	85
WGYPLI	IYYYSM	SISPYYSYTS	SYHYGWGF	85
WPWYSPI	LSSSYM	YISPYYSYTS	SGPSGGYGGL	85
YFHYLI	ISYYSI	YISPYYGYTS	SWAL	85
YWYWYYLF	LYSSSM	YIYPYYGYTY	SHYHWAL	85
SSYSLI	IYYSSM	SIYSYYSYTY	SGPSGGYGGL	84
SYPSSYLF	LSYSYM	SIYPSYGYTY	YSVGGM	84
GYYYAYW	LSYYSI	SISSSYSSTS	SVAM	83
SSYSLI	FSSSSI	SISPYYSYTS	SYHYGWGF	83
SYWWLI	IYYYSM	SISPYYSYTS	SYHYGWGF	83
WGSLI	IYYYSM	SISPYYSYTS	HAYVYWHYASAF	83
WSYSLF	IYYYSM	SISPYYSYTS	SYHYG*GF	83
YYPASPALF	LYYYSM	SISSYYGYTY	SWGYPYGYGF	83
SWWYGSYPI	IYSYSI	SIYSYSSYTS	SWGWYGSYGL	82
WGSLI	ISYYYM	SIYPSSSYTY	YSYSHYGM	82
YAGPI	LSYSSM	YIYPSSGYTS	SYHYGWGF	82
YHHYPI	LYYSYI	SIYPYYSYTS	SYHYGWGF	82
YYYFYYLF	LYYYSM	SIYSYYGYTY	SAYWAWGAWHHPAL	82
FWYSAGGLI	LYSYSM	SIYPYYSYTS	VYYAPHYGI	81
PGYYFAPI	LYSYYM	SIYPYYGYTS	SGAAHYGGF	81
WGSLI	ISYSSM	SISPYYSSTS	HAYVYWHYASAFD	81
WVWGWYPI	LSYSSI	SISPSYGYTY	SYHYGWGF	81
YASLI	ISYSSM	SISPYYSSTS	HAYVYWHYASAF	81
YSHLI	LYYSSM	SIYPSSGYTY	HYAL	81
YWWHGFLI	ISYSSM	SISSSYGYTY	ASWGYYAGASSYYHGGYGL	81
SSYSLI	IYYYSM	SISSSYGYTY	YWPYGAF	80
SYASPLI	ISYSYM	SIYPYSGSTY	GSWYYFSWAL	80
SYGYLI	IYYYSM	SISPYYSYTS	SYHYGWGF	80
SYPSSYLF	IYYSYM	SIYSYSGYTS	GSFYYGGL	80
SYPSSYLF	IYYSYM	SIYSYSGYTS	SHYHWAL	80
WYWGGSVLI	IYYYSM	SISPYYSYTS	SYHYGWGF	80
YWYWYYLF	LYSSSM	YIYPYYGYTY	SFSGWSSVPSSGYWYAL	80
YYWYGVLI	LSYSSM	SISPYSGYTY	SYHYGWGF	80
AWSPI	ISYSSM	SISPYYSSTS	HAYVYWHYASAF	79
GFYFYPT	IYYSSI	SIYPSSSYTY	WFSAI	79
SGGYPPF	IYYYSM	SISPYYSYTS	SYHYGWGF	79
SGWGPI	LSYSSI	YIYSSSGYTY	HWGM	79
SSYSLI	LYSYYI	SIYPYSGYTS	SYWAAM	79
SYAWPYLF	LYSYYI	SIYPYSGSTY	SYHYGWGF	79
SYPSSYLF	IYYSSM	SIYSYYSYTY	SGPYWSGL	79
WGSLI	ISYSYM	SISSSSSYTS	SGYYWAL	79
WSYSLF	IYYYSI	YISSSYGYTY	SGPGGGPFSGM	79
WSYSLF	LSSSYM	YISPYYSYTS	SYHYGWGF	79
GYWPPF	LYYSSM	SIYPYYGYTS	SGPSGGYGGL	78
SSYSLI	FSSSSI	SISSSYGYTY	YGSPPGWYSYWYFAGYYGM	78
SSYSLI	LYYYSM	SIYPYYGSTS	SGAAGWSAYYWAGF	78
SYPSSYLF	IYYSYM	SIYSYSGYTS	SGAAGWSAYYWAGL	78
YWWHGFLI	LSYSSI	SISPSYGYTY	GHAL	78
YWWHGFLI	LYYSSM	SIYPYYGYTS	YSVGGM	78
GWFHYYLF	LSYSSM	YIYPYYGYTY	SSYHAYAL	77
GYHWPHSLI	LYYSSM	SIYPYYGYTS	SGPSGGYGGL	77
WSYSLF	ISYYYI	SISPYYSYTS	GVYGYYYHVYGSPSYWAAM	77
WSYSLF	IYYYSM	SISPYYSYTS	SPWSAM	77
WSYSLF	IYYYSM	SISPYYSYTS	SYHYGWCF	77
YYYSSPPF	IYYYSM	SIYPYYGYTS	YYGWVSGYHHSAM	77
GWPYLI	IYYYSM	SISPYYSYTS	SYHYGWGF	76
GWYSLF	FSSSSI	SISSSYGYTY	SYHYGWGF	76
SSYSLI	ISYYYM	SIYPSSSYTY	YSYSHYGM	76
SYPSSYLF	FSSSSI	SISSSYGYTY	WSPGWYYHGYAL	76
WSYSLF	IYYYSM	SIYPSYGYTY	GSFYYGGL	76
YWWHGFLI	LYYSSM	SIYPYYGYTS	SGPYWSGL	76
YWYWYYLF	LYSSSM	YIYPYYGYTY	SGAAGWSAYYWAGL	76
FASLF	IYYSSM	SIYPYSSSTY	SYHYGWGF	75
WFGWYPI	IYYYSM	SISPYYSYTS	SYHYGWGF	75
WGSLI	ISYSSM	SISPYYSSTS	HA*VYWHYASAF	75
WGSLI	ISYSSM	SISPYYSSTS	HDYVYWHYASAF	75
WSYSLF	ISYSYI	SISSYYSSTS	YAVGAF	75
WSYSLF	IYSSSM	SIYPSYGYTY	SYHYGWGF	75
YASHSLI	IYSYYM	SIYSSYGYTY	SGPSGGYGGL	75
YWGYSYPI	LYYYSM	SIYPYSGYTS	YWPHVGM	75
FVGPF	LYYSSM	SIYPYYGYTS	SGPSGGYGGL	74
GFASVPI	LSSYSM	SISSSSGSTS	SYHYGWGF	74
SSYSLI	IYSYSM	SISSYYGYTS	YWGYSGYGL	74
WGSLI	ISYYYM	SISPYYGSTY	GSWGYHPFAL	74
WPYSLF	IYYYSM	SISPYYSYTS	SYHYGWGF	74
WSCSLF	IYYYSM	SISPYYSYTS	SYHYGWGF	74
WSYSLF	FSSSSI	SIYPYYGYTY	SWPWYWWWSAL	74
WSYSLF	IYYYSM	SISPYYSYTS	SWYYAGGM	74
WSYSLF	LYYYSI	SIYPYYSYTY	SGVWGGGGL	74
YWGHGFLI	LYYSSM	SIYPYYGYTS	SGPSGGYGGL	74
GGYWGYPI	IYYSSM	SIYPSSGYTY	HAYVYWHYASAF	73
GYWSGLF	ISYYYI	SIYSYYGSTY	GHYVAGL	73
GYYWGGLI	ISYYSI	SIYSYSSYTY	GGAM	73
SGGYGLF	LYYSSM	SIYPYYGYTS	SGPSGGYGGL	73
WSYSLF	ISYSSM	SISSSYGYTY	YHGGYGL	73
WSYSLF	IYYSSM	SIYPSSGYTY	SYHYGWGF	73
WSYSLF	IYYYSM	SISPYYSYTS	SYDYGWGF	73
YWYWYYLF	IYYSSM	SIYSYYSYTY	SGPYWSGL	73
YWYWYYLF	LYSSSM	YIYPYYGYTS	SYHYGWGF	73
YYGWFHVPF	LYYSSM	SIYSYYSYTS	AVGYAM	73
YYYPI	LYYYSM	SIYSSYGYTS	SYHYGWGF	73
SSYSLI	LYYYSM	SIYPYYGSTS	SHYHWAL	72
WGSLI	LSYSSM	SISPYSGYTY	YVGVGF	72
YGWGYPI	IYSSSI	YISPYSGYTS	GWWASYYYGAM	72
YSYYGLI	LYYSSM	SISSYYGSTS	WSYWPVSGL	72
YYPSASPF	FSSSSI	SISSSYGYTY	SYHYGWGF	72
SWWWPF	IYYYSM	SISPYYSYTS	SYHYGWGF	71
SYSYLI	ISYSSM	SIYSYYGSTY	GFYHYAYGAWSGF	71
YSGVPI	IYYSYM	SIYSYSGYTS	SFSGWSSVPSSGYWYAL	71
YYGWFHVPF	IYYYSM	SISPYYSYTS	SYHYGWGF	71
YYVLI	IYYYSM	SISPYYSYTS	SYHYGWGF	71
AAPASGLF	ISYSYM	YISSYSGYTS	SGPSGGYGGL	70
HYSYLI	IYYYSM	SISPYYSYTS	SYHYGWGF	70
SGPYSSLF	LSYYYM	SISPYSSYTY	SYHYGWGF	70
SYPSSYLF	LYYYYI	SISSYYGYTS	YPGGGYPHGAYAL	70
WSYSLF	IYYYSM	SISPYYSYTS	SSSGWSYHAM	70
WSYSLF	IYYYSM	SISPYYSYTS	SYHYDWGF	70
YYVLF	LYSSSM	SIYPYYSYTY	SYYYYGF	70
GSPSSYYPI	IYYYSM	SISPYYSYTS	SYHYGWGF	69
WGSLI	ISYSSM	SISPYYSSTS	SYWAAM	69
WGYPI	ISYSYM	YISPYSGYTS	SWSWYPGSSYYSAM	69
WPWYSPI	LSSSYM	YISPYYSYTS	HAYVYWHYASAF	69
WPWYSPI	LYYYSM	SIYPYYGSTS	SGAAGWSAYYWAGL	69
YGWLI	ISYSSM	SISPYYSSTS	HAYVYWHYASAF	69
YWWHGFLI	LYYSSM	SIYPYYGYTS	SGTSGGYGGL	69
AAPASGLF	ISYSYM	YISSYSGYTS	HAYVYWHYASAF	68
FSHSYPF	LYYSSM	SIYPYYGYTS	SGPSGGYGGL	68
GWSLI	LSSYSI	SIYPSYGYTY	SYHYGWGF	68
SSWWYYGLI	LYYYSM	SIYPYYGSTS	SGAAGWSAYYWAGL	68
WGSLI	LYYSSM	SIYPYYGYTS	SYHYGWGF	68
WSYSLF	ISSSYI	SIYSYSSYTY	AWYSYAL	68
WSYSLF	ISYYSI	SIYSYYGYTY	SGAM	68
WSYSLF	IYYYSM	SISPYSGSTS	GWWYHYGYGM	68
WSYSLF	IYYYSM	YISPYYSYTS	SHYHWAL	68
YWYWYYLF	LYYYYI	SISSYYGYTS	YPGGGYPHGAYAL	68
PWGSSSYPF	LSYSYM	YISPYYGYTY	SSWGYVPYAM	67
QSSYSLI	LYYYSM	SIYPYYGSTS	SGAAGWSAYYWAGL	67
WSYSLF	IYYYSM	SISPYYSYTS	SCHYGWGF	67
YASHSLI	IYSYYM	SISPYYSYTS	SYHYGWGF	67
YAWSLI	ISYSSM	SISPYYSSTS	HAYVYWHYASAF	67
SSYSLI	LYYYSM	SIYPYYGSTS	YYSVYAM	66
VSASHGSLI	LYSSSM	YIYPYYGYTY	GYYWGGL	66
WSYSLF	ISYSSM	YISPSYGSTS	YSVGM	66
WSYSLF	ISYYSI	SISSSYGYTY	YGPYASSPYGL	66
WSYSLF	IYYYSM	SISPYYSYTS	PYHYGWGF	66
YASHSLI	IYSYYM	SIYSSYGYTY	GYYWGGL	66
AAPASGLF	LYYYSM	SIYPYYGSTS	SGAAGWSAYYWAGL	65
GPASPF	FSSSSI	YIYPSSGYTY	YGHGGF	65
HHYWGLF	IYYYSM	SISPYYSYTS	SYHYGWGF	65
SSYSLI	LYYYYI	SIYPSYGYTY	ASSSYYHVGM	65
SYPSSYLF	IYYYSM	YISSSSGSTS	GWAWGAM	65
WPWYSPI	LSSSYM	YISPYYSYTS	GYYWGGL	65
WSYSLF	IYYYSM	SISPYYSYTS	GGYWVWWGF	65
WSYSLF	IYYYSM	SISPYYSYTS	SYASSWHSYYGM	65
WSYSLF	IYYYSM	SISPYYSYTS	SYHYGYGM	65
WSYSLF	IYYYSM	SIYPSYSYTS	GSWYGM	65
YWWHGFLI	FSSSSI	SISSSYGYTY	SGYSFWGYYYPGWSGL	65
YWYWYYMF	LYSSSM	YIYPYYGYTY	GYYWGGL	65
SYPSSYLF	ISYSSM	SISSSYGYTY	ASWGYYAGASSYYHGGYGL	64
WSYSLF	IYYYSM	SISPYYSYTS	GYFWSSWHHSYYGAAM	64
WSYSLF	IYYYSM	SISPYYSYTS	YSYYAI	64
WSYSLF	LSYYSI	SISSSYSSTS	SVAM	64
YWYWYYLF	FSSSSI	SISSSYGYTY	WSPGWYYHGYAL	64
WGSLI	IYYSYM	SIYSYSGYTS	SYHYGWGF	63
WSWYSLF	IYYYSM	SISPYYSYTS	SYHYGWGF	63
WSYSLF	ISYSYI	SIYSSYGYTS	WYWWAL	63
YWYPI	IYYYSM	SISPYYSYTS	SYHYGWGF	63
GYGSLI	LYYSSM	SIYPYYGYTS	SGPSGGYGGL	62
SSYSLI	LYYYSM	SIYPYYGSTS	GSFYYGGL	62
SYYWGYSLF	ISYSSM	SISPYYSSTS	HAYVYWHYASAF	62
VYYYLI	ISYYYI	SIYPYSGSTS	AYFYGVGGYYAM	62
WGSLI	ISYSSM	SISPYYSSTS	GWAWGAM	62
WGSLI	ISYSSM	SISPYYSSTS	YWGYSGYGL	62
WSYSLF	ISYSSM	SISPYYSSTS	SGPSGGYGGL	62
WSYSLF	IYYYSM	SISPYYSYTS	YPFAGSYGAF	62
YWWHGFLI	IYYYSM	YISSSSGSTS	GWAWGAM	62
YWWHGFLI	LYYSSM	SISPYYSSTS	HAYVYWHYASAF	62
SSSHYPF	ISYSSI	SISSSSSYTY	SYHYGWGF	61
SSYSLI	FSSSSI	SIYPYYGYTY	SYHYGWGF	61
SSYSLI	FSSSSI	SIYPYYSYTY	SYYHASYWWHGSSYGAM	61
SSYSLI	ISSYYI	SIYPSYGYTS	SYYHFGF	61
SYWYAAYLI	IYYYSM	SISPYYSYTS	SYHYGWGF	61
WGSLI	ISYSSM	SISPYYSSTS	HAYVY*HYASAF	61
WGSLI	ISYSSM	SISPYYSSTS	HAYVYLHYASAF	61
WGSLI	IYYYSM	SISPYYSYTS	SGPSGGYGGL	61
WSDSLF	IYYYSM	SISPYYSYTS	SYHYGWGF	61
WSYSLF	IYYYSM	SISPYYSYTS	SYHYSWGF	61
YYGGSLF	IYSSSM	SIYPSYGYTY	GSFYYGGL	61
YYPYFLI	IYYYSM	SISPYYSYTS	SYHYGWGF	61
FSHFWGALF	LYSSYI	SIYSSSSYTS	SYHYGWGF	60
GGYWGYPI	LYYYSM	SIYPYYGSTS	SGAAGWSAYYWAGL	60
GPWYSLI	ISYSYI	SIYPSYGSTY	SWGWHGL	60
GYFYPI	LSYYSI	YIYPYSGYTY	TVRGSKKPYFSGWAM	60
HFYPI	LSSYSI	YIYPYYGSTY	ASAL	60
WGSLI	FSSSSI	SISSSYGYTY	GGYWVWWGF	60
WGSLI	LYYYSM	SIYSSYGYTS	WYGAL	60
WSGGHYLI	ISSSSI	SISPYSGYTY	GHYSPAWGM	60
WSYSLF	IYYYSM	SISPYYSYTY	GSFYYGGL	60
WSYSLF	IYYYYM	SIYSSYGSTY	SGSWFSYSYYSGM	60
WSYSLF	LYYYSM	SISSYYGYTY	SYWYSGF	60
YWWHGFLI	LYYYYI	SIYPSYGYTY	ASSSYYHVGM	60
GGYWGYPI	IYYSSM	SISPYYSYTS	SYHYGWGF	59
GYHWPHSLI	IYYSYM	SIYSYSGYTS	SFSGWSSVPSSGYWYAL	59
SSYSLI	ISYSYM	SISSSSSYTS	SGYYWAL	59
SSYSLI	LYSSYI	SIYSSSSYTS	GYHWAI	59
WSYSLF	ISYYSI	SIYPYYSSTS	GWSSVYVAM	59
WSYSLF	IYYYSM	SISPYYSYTS	WYWWAL	59
YASLI	LYYSSM	SIYPYYGYTS	SGPSGGYGGL	59
YWWHGFLI	IYSSSI	SIYPYSSYTY	PSYYSGGFYSYAM	59
YWYWYYLF	FSSSSI	SISSSYGYTY	SGYSFWGYYYPGWSGL	59
AAPASGLF	IYSSSM	SIYPSYGYTY	GSFYYGGL	58
FFWGLF	LYYSSM	SISPYYSYTS	SSWWSAYHSHGM	58
FPYWLI	IYSSYI	YIYPSSGYTS	YYYGGYGL	58
FWWGPI	IYYYSM	SISPYYSYTS	SYHYGWGF	58
SGGYGLF	IYYSYM	SIYSYSGYTS	SFSGWSSVPSSGYWYAL	58
SSYSLI	LYYSSM	SIYPYYGYTS	SYHYGWGF	58
VWYSPI	IYSSYM	SIYSSYGYTY	PWHWSYGGGGL	58
WGSLI	ISYSSM	SISPYYSSTS	GHAL	58
WGSLI	LYSSSM	YIYPYYGYTY	SYHYGWGF	58
WGSLI	LYSSYI	SIYSSSSYTS	GYHWAI	58
WPWYSPI	IYSSSM	SIYPSYGYTY	GSFYYGGL	58
WSYSLF	IYYYSM	SISPYYSYTS	SYHYGLGF	58
WSYSLF	IYYYSM	YISPYYSYTS	SYHYGWGF	58
YVYASSLF	LYSSSI	SIYPYSGYTS	SVASYWGGWYVGGPYGSGL	58
YWWHGFLI	IYSYSM	SISSYYGYTS	YWGYSGYGL	58
YWWHGFLI	LYSYYI	SIYPYSGYTS	SYWAAM	58
YWYWYYLF	LYSSSM	YIYPYYGYTY	YSVGGM	58
YYYPI	IYSYSM	SIYSSYSYTS	WWSGL	58
GGYWGYPI	IYYSSM	SIYPSSGYTY	GYYWGGL	57
SSYSLI	IYYSSM	SIYSYYSYTY	HAYVYWHYASAF	57
SSYSLI	LYYYSM	SIYPYYSYTS	SYHYGWGF	57
SYPSSYLF	FSSSSI	SISSSYGYTY	SGYSFWGYYYPGWSGL	57
SYPSSYLF	ISYSSM	SISPYYSSTS	SYHYGWGF	57
VYSGHYLI	ISSSSM	SISSSYSSTS	AYWYYYSYAM	57
WGYHYGLI	LYYYYM	SIYPYYGSTS	HSVWPAAL	57
WSYSLF	IYSYYM	SIYSSYGYTY	SYHYGWGF	57
WSYSLF	IYYYSM	SISPYYSYTS	SYHCGWGF	57
WSYSLF	IYYYSM	SISPYYSYTS	SYHYGWSF	57
WSYSLF	IYYYSM	SIYPSSGYTY	YYSVYAM	57
WYVSLI	LYYSSM	SIYPYYGYTS	SGPSGGYGGL	57
YASHSLI	IYYSSM	SIYPSSGYTY	YYSVYAM	57
YASHSLI	LSSSYM	YISPYYSYTS	SHYHWAL	57
YWWHGFLI	LYYSSM	SIYPYYGYTY	GYYWGGL	57
YWWHGLLI	LYYSSM	SIYPYYGYTS	SGPSGGYGGL	57
YWYWYYLF	ISYSSM	SISSSYGYTY	ASWGYYAGASSYYHGGYGL	57
PSSLI	LYYYSM	SIYPSYGYTS	WSGM	56
SGSPI	LYYSYM	YIYPYSGYTY	WSSYAHGWHAL	56
SSHASYLF	LSSSSM	YIYPSSGYTY	SVHGSYWYSWYSVHYGYAL	56
SSYSLI	IYSSSI	SIYPYSSYTY	PSYYSGGFYSYAM	56
SSYSLI	IYYYSM	SISPYYSYTS	HAYVYWHYASAF	56
WGSLI	ISYSSM	SISPYYSSTS	SYGGVWYGM	56
WSWWGGFLI	IYSSSI	SIYPYSGYTS	SGM	56
WSYSLF	IYYYSM	SISPYYSYTS	SYYYGWGF	56
YSGVPI	LYYYYI	SISSYYGYTS	HAYVYWHYASAF	56
YSGVPI	LYYYYI	SISSYYGYTS	SGPSGGYGGL	56
YWSFLI	ISSYYM	SIYPYYSSTY	SSGWWAPAAWYAF	56
YWYWYYLF	LYSSSM	YIYPYYSYTS	SYHYGWGF	56
GYHWPHSLI	ISYSSM	SISSSYGYTY	HAYVYWHYASAF	55
SSYAYYLF	IYYYSM	SISPYYSYTS	SYHYGWGF	55
SWYPI	IYSSSI	YIYSYYGSTY	SSAL	55
YSGYSLI	IYYYSM	SISPYYSYTS	SYHYGWGF	55
YWWHGFLI	LYYSSM	SIYPYYGYTS	GGL	55
YWWHGFMI	LYYSSM	SIYPYYGYTS	SGPSGGYGGL	55
FYYWYYPI	ISYSSM	SISPYYSSTS	HAYVYWHYASAF	54
GWGLI	ISYSSM	SISPYYSSTS	HAYVYWHYASAF	54
SPAVWPPLI	LYSSSI	YIYSYYGYTY	VGGSGYSAM	54
SSYSLI	ISYYYM	SISPYYGSTY	GSWGYHPFAL	54
SWGYYPLF	LSSSSI	SIYPYSGYTS	WVWWVGM	54
SYPSSYLF	LYSYYI	SIYPYSGYTS	SYWAAM	54
WSYSLF	ISSSYM	SIYSSSSYTS	GYFGWWAM	54
WSYSLF	IYYYSM	SISPYYSYTS	SYHYGWVL	54
WSYSLF	LSSYSM	SISSYSSYTY	GYGWGVYSGYSWWGAF	54
YASHSLI	ISYSYM	YISSYSGYTS	GSGWYSYGYAL	54
YWWNGFLI	LYYSSM	SIYPYYGYTS	SGPSGGYGGL	54
YYGGSLF	IYSSSM	SIYPYYSYTY	SGPSGGYGGL	54
FSYFLI	LSYSYM	SIYSSYSSTY	YSGVGM	53
GSSPI	LYYYSM	SIYPYYGSTS	SGAAGWSAYYWAGL	53
GYYYAYWLF	IYYYSM	SISPYYSYTS	SYHYGWGF	53
RSYSLF	IYYYSM	SISPYYSYTS	SYHYGWGF	53
SSYSLI	LSYSSM	SISPYSGYTY	YVGVGF	53
SVAPI	IYSSYI	YIYPSSSYTY	YYPSGYGI	53
SYPSSYLF	IYYSYM	SIYSYSGYTS	YSVGGM	53
WCYSLF	IYYYSM	SISPYYSYTS	SYHYGWGF	53
WGSLI	ISYSSM	SISPYYSSTS	CRLLLCSPCLRLLALRF	53
WSYSLF	ISYSYM	YISSYSGYTS	SYHYGWGF	53
WVYYYSLI	ISSYSM	SIYPSYGYTY	AWAL	53
YWWHGFLI	ISYSSM	SISPYYSSTS	SYHYGWGF	53
YWWHGFLI	LYYSSM	SIYPYYGYTS	SGPSGGYGAM	53
YWYWYYLF	LYSSSM	YIYPYYGYTY	GSGWYSYGYAL	53
AWSPI	LYYSSM	SIYPYYGYTS	SGPSGGYGGL	52
FHGYVALF	ISYYSM	SISPYYGYTS	VGAYSASAYAM	52
GYGSLI	LYSSSM	YIYPYYGYTY	GYYWGGL	52
SSYSLI	FSSSSI	SISSSYGYTY	SFSGWSSVPSSGYWYAL	52
SSYSLI	IYYSSM	SIYSYYSYTY	GYYWGGL	52
SSYSLI	IYYSYM	SIYSYSGYTS	SYHYGWGF	52
SSYSLI	IYYYSM	SISPYYSYTS	SGPSGGYGGL	52
SYGVSLI	LSSSSI	SIYPSSGYTS	YWVSPGGGYPYWAM	52
WGSLI	LSSYSI	SIYPSYGYTY	AYWAGVASVAI	52
WPWYSPI	LSSSYM	SISPYYSYTS	SYHYGWGF	52
WSYSLF	IYYYSM	SISPYYSYTS	GYYYAAM	52
WSYSLF	IYYYSM	SISPYYSYTS	SGVWGGGGL	52
WSYSLF	IYYYSM	YISSYSGYTS	GSGWYSYGYAL	52
YWWHGFLI	LSYYSI	SIYPYSGSTY	WYPGGYGL	52
YYGGSLF	IYSSSM	SIYPYYSYTY	HAYVYWHYASAF	52
FGWYLI	LSYSYM	SIYPSSSYTS	YHYYSYAM	51
FSHSYPF	IYYSYM	SIYSYSGYTS	SFSGWSSVPSSGYWYAL	51
GSSPI	LSYSYM	SIYPSYGYTY	HAYVYWHYASAF	51
GYWPPF	IYYSYM	SIYSYSGYTS	SFSGWSSVPSSGYWYAL	51
SSYSLI	LYYYSM	SIYPYYGYTS	SGPSGGYGGL	51
SWVYASLI	ISYYSM	SIYPSYGYTS	FGYAM	51
SYPSSFLF	IYYSYM	SIYSYSGYTS	SFSGWSSVPSSGYWYAL	51
SYPSSYLF	ISYYYM	SIYPSSSYTY	YSYSHYGM	51
SYPSSYLF	IYYSYM	SIYSYSGYTS	GSGWYSYGYAL	51
SYPSSYLF	LSYSSI	SISPSYGYTY	GHAL	51
WGSLI	ISSYYI	SIYPSYGYTS	SYYHFGF	51
WGSLI	ISYSSM	SISPYYSSTS	HAYVYWHYSSAF	51
WSYSLF	IYYYSM	SISPYSSYTS	SYHYGWGF	51
YAWSLI	LYYSSM	SIYPYYGYTS	SGPSGGYGGL	51
YGWLI	LYYSSM	SIYPYYGYTS	SGPSGGYGGL	51
YWYWYYLF	IYYYSM	YISSSSGSTS	GWAWGAM	51
YYGGSLF	IYSSSM	SIYPYYSYTY	GYYWGGL	51
FSHSYPF	LYSSSM	YIYPYYGYTY	GYYWGGL	50
GYGSLI	IYYSYM	SIYSYSGYTS	SFSGWSSVPSSGYWYAL	50
SAWAGSGLI	LYYYSI	SIYSYYGYTY	SYWFWSYGAYVGSPHWSGM	50
SGWWGYPI	LSYSYI	YIYPYYSYTY	WVGYGL	50
SSWWYYGLI	IYSSSM	SISPYYSYTS	SYHYGWGF	50
SYPSSYLF	IYYSYM	SIYSYSGYTS	SFSGCSSVPSSGYWYAL	50
SYPSSYLF	IYYSYM	SIYSYSGYTS	SFSGWSSVPSSGYWYAF	50
SYYSHWPF	IYYYYI	SIYPSSGYTS	WHSHSSSSSAL	50
SYYWGYSLF	LYYSSM	SIYPYYGYTS	SGPSGGYGGL	50
WGSLI	ISYSSM	SISPYYSSTS	HAYVYWHYASSF	50
WGSLI	ISYSSM	SISPYYSSTS	PSPAGYAPPGYGAM	50
WSHSLF	IYYYSM	SISPYYSYTS	SYHYGWGF	50
WSYSLF	ISYSSM	SISPYYSSTS	GYYWGGL	50
WSYSLF	IYSSSM	SIYPYYGYTY	VYYYYGM	50
WSYSLF	IYSSSM	SIYPYYSYTY	SYHYGWGF	50
WSYSLF	IYYSSM	SIYPYYGYTS	SGPSGGYGGL	50
WSYSLF	IYYYSM	SISPYYSYTS	SYHYGWVF	50
WSYSLF	IYYYSM	SISPYYSYTY	SSGAWSFVVSGL	50
WSYSLF	IYYYSM	SIYSYYSYTY	SGPYWSGL	50
YASHSLI	IYSYYM	SIYSSYGYTY	PGYGAM	50
YWWHGFLI	IYYYSM	SISSSYGYTY	YWPYGAF	50
YWWHGFLI	LSYSSM	SISPYSGYTY	YVGVGF	50
AYYPI	LSSYSM	SISPYSGYTY	YWAM	49
FPAPI	IYSYYM	SIYPYSGYTY	SYWGGL	49
GGYWGYPI	LSSSYM	YISPYYSYTS	SHYHWAL	49
GWWAPF	IYYYSM	SISPYYSYTS	SYHYGWGF	49
SSGSSLI	ISYSSM	SISPYSSYTS	YAAGHAYWGGYVYWWWGAM	49
SSYSLI	LSSYSI	SIYPSYGYTY	AYWAGVASVAI	49
SYAWPYLF	ISYSSM	SISPYYSSTS	HAYVYWHYASAF	49
VSASHGSLI	IYYSYM	SIYSYSGYTS	SFSGWSSVPSSGYWYAL	49
WGSLI	ISYSSM	SISPYYSSTS	SYYHFGF	49
WGSLI	ISYSSM	SIYPYYGYTS	SGPSGGYGGL	49
WSYSLF	IYYYSM	SISPYYSYTS	SYHHGWGF	49
WSYSLF	IYYYSM	SIYPYYSYTS	SYHYGWGF	49
WSYSLF	IYYYYM	SISPYYSYTS	SYHYGWGF	49
YSGVPI	IYYSSM	SIYPSSGYTY	YYSVYAM	49
YWYWYYLF	IYSYSM	SISSYYGYTS	YWGYSGYGL	49
YYYPI	ISYYSM	SIYSSYGYTS	WFAGL	49
FVGPF	LYSSSM	YIYPYYGYTY	GYYWGGL	48
GWSPI	LYYYSI	SISSYYGYTY	PWPYAAI	48
SSWWYYGLI	ISYSYM	YISSYSGYTS	GSGWYSYGYAL	48
WGSLI	ISYSSM	SISPYYSSTS	HAYVYWHYASAL	48
WSSSLF	IYYYSM	SISPYYSYTS	SYHYGWGF	48
WSYSLF	IYYYSM	SISPYYSYTS	LPLRWGF	48
WSYSLF	IYYYSM	SISPYYSYTS	SHHYGWGF	48
WSYSLF	IYYYYM	SIYPSYSSTY	SYAL	48
WSYSLF	LYYSSM	SIYPYYGYTS	HAYVYWHYASAF	48
WSYSLS	IYYYSM	SISPYYSYTS	SYHYGWGF	48
WSYSVF	IYYYSM	SISPYYSYTS	SYHYGWGF	48
YHHYPI	ISYSSM	SISPYYSSTS	HAYVYWHYASAF	48
YWWHGFLI	IYYYSM	SIYPYYGYTY	SYGGVWYGM	48
YWWHGFLI	LYYSSM	SIYPYYGYTS	SSGAWSFVVSGL	48
YWYWYYLF	LYSYYI	SIYPYSGYTS	SYWAAM	48
YWYWYYLF	LYYYYI	SIYPSYGYTY	ASSSYYHVGM	48
FFHPF	LSSYSM	YISPSYGYTS	VPWVWFWAL	47
GGYWGYPI	IYYSSM	SIYPSSGYTY	SGPSGGYGGL	47
SSYSLI	IYYSSM	SISPYYSYTS	SYHYGWGF	47
SYGWVYPI	FSSSSI	SISSSYGYTY	SYHYGWGF	47
SYPSSYLF	IYSYSM	SISSYYGYTS	YWGYSGYGL	47
SYPSSYLF	LSYYSI	SIYPYSGSTY	WYPGGYGL	47
WSYSLF	IYYYSM	SISPYYSYTS	SYHYGRGF	47
WYHWYLF	IYSSSM	SISSYYGYTS	GYGYYAL	47
WYVSLI	LYSSSM	YIYPYYGYTY	GYYWGGL	47
YFAPI	LSYSSM	SIYSYYGSTS	GYGWGYWSPGAYSYSPAM	47
YWYWYYLF	IYYYSM	SISSSYGYTY	YWPYGAF	47
YWYWYYLF	LYSSSM	YIYPYYGYTS	SGPSGGYGGL	47
YYVPI	IYYYSM	SISPYYSYTS	SYHYGWGF	47
GSSLI	IYYSYM	SIYPSYGYTY	SYHYGWGF	46
GSSPI	IYSSSM	SIYPSYGYTY	GSFYYGGL	46
GYHWPHSLI	LYYYSM	SIYPYYGSTS	SGAAGWSAYYWAGL	46
SSYSLI	FSSSSI	SISSSYGYTY	GGYWVWWGF	46
WGSLI	ISYSSM	SISPYYSSTS	YWPYGAF	46
WSYSLF	IYYYSM	SIYSSYGYTY	PSPAGYAPPGYGAM	46
YASLI	IYYSYM	SIYSYSGYTS	SFSGWSSVPSSGYWYAL	46
YAWLI	LSSYYI	SIYPSSGYTY	YSYYHYGM	46
YWWHGFLI	ISYYYM	SISPYYGSTY	GSWGYHPFAL	46
YWWHGFLI	LYYSSM	SIYPYYGSTS	SGAAGWSAYYWAGL	46
YWWHGFLI	LYYSSM	SIYPYYGYTS	SGPYGGYGGL	46
YYWYGVLI	ISYSSM	SISPYYSSTS	HAYVYWHYASAF	46
AAPASGLF	ISYSYM	SISPYYSYTS	SYHYGWGF	45
FWGPI	FSSSSI	SISSSYGYTY	SYHYGWGF	45
GSSPI	LSYSYM	SISPYYSYTS	SYHYGWGF	45
HWYPI	IYSSSI	YIYPYYGSTY	SYHYGWGF	45
SSYSLI	LYYYSM	SIYPYYGSTS	YSVGGM	45
SYPSSYLF	IYYSYM	SIYPYYGYTS	SGPSGGYGGL	45
WGSLI	ISYSSM	SISPYYSSTS	HAYV*WHYASAF	45
WSYFLF	IYYYSM	SISPYYSYTS	SYHYGWGF	45
WSYSLF	IYYYSM	SISPYYSYTS	YAPGHYGM	45
WSYSLF	IYYYSM	SISPYYSYTY	SGPYWSGL	45
WSYSLF	IYYYSM	SISSYYSYTS	SYHYGWGF	45
YPYSHLI	LYYYSI	SIYPYYSYTY	SYHYGWGF	45
YYWYPF	IYSSYM	YIYPSSGYTS	YYVWGYGM	45
YYYPI	LYYSSM	SIYPYYGYTS	SGPSGGYGGL	45
GGYLGYPI	IYYSSM	SIYPSSGYTY	YYSVYAM	44
GPYWGHLI	IYYSYI	SISSSYSYTS	HSWPYGM	44
GWSLI	ISYSSM	SISPYYSSTS	HAYVYWHYASAF	44
GWYSLF	ISYSSM	SISPYYSSTS	HAYVYWHYASAF	44
SGGYGLF	LYSSSM	YIYPYYGYTY	GYYWGGL	44
SGWYGYPF	ISYYYI	SISSYSGSTY	AGGHGM	44
SSGYFGLF	ISSYYI	SIYPYYGYTS	VHSVAYSWPASPGSVHAM	44
SSYSLI	FSSSSI	SISSSYGYTY	GSFYYGGL	44
SSYSLI	FSSSSI	SISSSYGYTY	SWYYAGGM	44
SWWYYGLI	IYSSSM	SIYPSYGYTY	GSFYYGGL	44
SYAYPI	IYSYSI	SIYSYSGYTY	YSYYWASGF	44
SYGLF	LYSYSI	SIYPYYGYTS	FYWGGYAL	44
WGSLI	ISYSSM	SISPYYSSTS	PSYYSGGFYSYAM	44
WGSLI	ISYSSM	SISPYYSSTS	YSYSHYGM	44
WSYSLF	FSSSSI	SIYPYYSYTY	SYYHASYWWHGSSYGAM	44
WSYSLF	ISYYSM	YISPYSSYTS	GSSPVYWYAGGF	44
WSYSLF	IYYYSM	SISPYYSYTS	AYWAGVASVAI	44
WSYSLF	IYYYSM	SISPYYSYTS	PAYWAI	44
WSYSLF	IYYYSM	SISPYYSYTS	SYGYYYFGYSAM	44
WSYSLF	LSYSYM	SIYPSYGYTY	SYHYGWGF	44
YWWHGFLI	ISYYYM	SIYPSSSYTY	YSYSHYGM	44
YWYPI	LYYSSI	YIYPYSGYTS	SYAVYGSYSYAL	44
YWYWYYLF	LSYSSI	SISPSYGYTY	GHAL	44
YWYWYYLF	LSYYSI	SIYPYSGSTY	WYPGGYGL	44
YWYWYYLF	LYSSSM	YIYPYYGYTY	GYYCGGL	44
YWYWYYLF	LYSSSM	YIYPYYGYTY	SGPYWSGL	44
FASLF	ISYSSM	SISPYYSSTS	HAYVYWHYASAF	43
GSSPI	LSYSYM	SIYPSYGYTY	GYYWGGL	43
GWPYLI	LSSYSM	SISSYSSYTY	SYHYGWGF	43
SSYSLI	FSSSSI	SISSSYGYTY	GGYYWAYWGGM	43
SSYSLI	LYYYSM	SIYPYYGSTS	GSGWYSYGYAL	43
SYPSSYLF	IYYYSM	SISPYYSYTS	HAYVYWHYASAF	43
SYPSSYLF	IYYYSM	SISSSYGYTY	YWPYGAF	43
WGSLI	IYYSSM	SIYPYSSSTY	FYSGGYGL	43
WGSLI	IYYYSM	SISPYYSYTS	GYYWGGL	43
WGSLI	LSYSSM	YIYPSSGYTS	GYFWSSWHHSYYGAAM	43
WGSLI	LSYYYM	SISPYSSYTY	SSSGWSYHAM	43
WGYPLI	LYYSSM	SIYPYSGYTY	SYHYGWGF	43
WPWYSPI	IYYSSM	SIYPSSGYTY	YYSVYAM	43
WSYSLF	IYSYYI	SIYSYYGSTY	SFWSGL	43
WSYSLF	IYYYSM	SISPYYSYTS	SGAM	43
WSYSLF	IYYYSM	SISSSYGYTY	SYHYGWGF	43
WSYSPF	IYYYSM	SISPYYSYTS	SYHYGWGF	43
WYVSLI	IYYSYM	SIYSYSGYTS	SFSGWSSVPSSGYWYAL	43
YHYASLI	ISYSSM	SIYSYYSYTY	GHHWGYGPGYVYGL	43
YWYWYYLF	LYSSSM	YIYPYYGYTY	LLLGWF	43
YYGGSLF	LYYYSM	SIYPYYGSTS	SGAAGWSAYYWAGL	43
AAPASGLF	ISYSYM	YISSYSGYTS	GYYWGGL	42
AWSPI	IYYSYM	SIYSYSGYTS	SFSGWSSVPSSGYWYAL	42
SPWWAPI	ISYYSI	YIYPSSGSTY	VPAWPWYVPGVYFYAL	42
SYPSSYLF	IYYYSM	SIYPYYGYTY	SYGGVWYGM	42
SYSYYPF	ISYSSI	SIYSYYGYTY	WGGHWSGYWSYGF	42
WGSLI	ISYSSM	SISPYYSSTS	HAYVYWDYASAF	42
WGSLI	ISYSSM	YIYPYYGYTY	GYYWGGL	42
WGSLI	IYSSYM	SISSSYGYTY	SGPYISGGYPWWYWVFGL	42
WGSLI	LYYSSM	SIYPYSGYTY	PAYWAI	42
WSYSLF	ISYSSM	SISPYYSSTS	SFSGWSSVPSSGYWYAL	42
WSYSLF	IYYYSM	SISPYYSYTS	SHYYWGAGL	42
WSYSLF	IYYYSM	SISPYYSYTS	SVAM	42
WSYSLF	IYYYSM	SISPYYSYTS	SYRYGWGF	42
WSYSLF	IYYYSM	SISPYYSYTS	YSVGM	42
YSVAPI	LSSYSI	SIYPYYGSTY	YASYWWPFHGL	42
YWYWYYLF	ISYSSM	SISPYYSSTS	SYHYGWGF	42
YYGGSLF	IYSSSM	SIYPYYSYTS	SYHYGWGF	42
YYYPI	ISYSSM	SISPYYSSTS	HAYVYWHYASAF	42
FYYWYYPI	LYSSSM	YIYPYYGYTY	GYYWGGL	41
GFASVPI	ISYSSM	SISPYYSSTS	HAYVYWHYASAF	41
GGYWGYPI	IYSSSM	SIYPSYGYTY	GSFYYGGL	41
GSSLI	ISYSSM	SISPYYSSTS	HAYVYWHYASAF	41
SGPYSSLF	ISYSSM	SISPYYSSTS	HAYVYWHYASAF	41
SSYSLI	FSSSSI	SISSSYGYTY	ASGYYSWGVYWGYYWAWAM	41
SSYSLI	LYYYSM	SIYSSYGYTS	WYGAL	41
SYPSSYLF	LSYSSM	SISPYSGYTY	YVGVGF	41
SYYLI	LYYSYI	YISPSSSYTY	SSYYGVYWSSWGGYVSSAM	41
SYYWGYSLF	IYYSYM	SIYSYSGYTS	SFSGWSSVPSSGYWYAL	41
WGSLI	FSSSSI	SISSSYGYTY	SWYYAGGM	41
WGSLI	ISYSSI	SISSSSSYTY	GYYYAAM	41
WGSLI	ISYSSM	SISPYYSSTS	HSYVYWHYASAF	41
WSFGGLI	LSYYSI	SIYPYYSYTY	GGSAGAYHGL	41
WSYCLF	IYYYSM	SISPYYSYTS	SYHYGWGF	41
WSYSLF	IYYYSM	SISPYYSYTS	SYHYVWGF	41
WSYSLF	LYSSYI	YIYPSSGSTS	SSVFYSYYAL	41
WSYSLF	LYYYSM	SISPYYSYTS	SYHYGWGF	41
YSGVPI	LYYYSM	SIYPYYGSTS	SGAAGWSAYYWAGL	41
YWWHGFLI	ISSYYI	SIYPSYGYTS	SYYHFGF	41
YWWHGFLI	LYYSSM	SIYPYYGYTS	WSVWWLRWF	41
YWWHGFLI	LYYSSM	SIYPYYSSTS	HAYVYWHYASAF	41
YWWHVFLI	LYYSSM	SIYPYYGYTS	SGPSGGYGGL	41
YWWPGFLI	LYYSSM	SIYPYYGYTS	SGPSGGYGGL	41
YWYWYYLF	LYSSSM	YIYPYYGYTY	GWWYHYGYGM	41
YWYWYYLF	LYSSSM	YIYPYYGYTY	GYYWCGL	41
SSWPPSPI	IYYYSM	SISPYYSYTS	SYHYGWGF	40
SSWWYYGLI	LSSSYM	YISPYYSYTS	SHYHWAL	40
SSYSLI	IYYSSM	SIYSYYSYTY	SGPYWSGF	40
SSYSLI	LYSSSM	YIYPYYGYTY	SYHYGWGF	40
SYGAPI	IYYYYM	SISSSYGYTS	GYSYSAL	40
SYPSSYLF	LYYYYI	SIYPSYGYTY	ASSSYYHVGM	40
WSPPF	IYYYSM	SISPYYSYTS	SYHYGWGF	40
WSSLF	IYYSYI	SIYPYSGYTS	PAF	40
WSYSLF	ISYSSM	SISSSYGYTY	SYHYGWGF	40
WSYSLF	IYYSYM	SIYSYSGYTS	HAYVYWHYASAF	40
YASLI	LYSSSM	YIYPYYGYTY	GYYWGGL	40
YSGVPI	LYYYYI	SISSYYGYTS	GYYWGGL	40
YVGFGWLI	IYYYSM	SISPYYSYTS	SYHYGWGF	40
YVGFGWLI	LYYSYI	SISPYSSYTS	GAPFYYFSYGSGSGM	40
YWWHGFLI	ISYSYM	SISSSSSYTS	SGYYWAL	40
YWWHGFLI	LYYSSM	SIYPYYGYTS	GWWYHYGYGM	40
YWYWYYLF	IYYSYM	SIYSYSGYTS	SYHYGWGF	40
AAPASG	ISYSYM	YISSYSGYTS	GSGWYSYGYAL	39
FSHFWGALF	ISYSSM	SISPYYSSTS	HAYVYWHYASAF	39
FVGPF	IYYSYM	SIYSYSGYTS	SFSGWSSVPSSGYWYAL	39
GMVS*SR	LYYSSM	SIYPYYGYTS	SGPSGGYGGL	39
GSSPI	LSYSYM	SIYPSYGYTY	SGPSGGYGGL	39
GYWPPF	IYSSSM	SIYPSYGYTY	GSFYYGGL	39
SFHYLF	ISYSSM	SISPYSGSTY	SYAL	39
SGGYPPF	ISYYYI	YISSYYGSTS	SYHYGWGF	39
SSSHYPF	ISYSSM	SISPYYSSTS	HAYVYWHYASAF	39
SSYSLI	IYYSYM	SIYPSYGYTY	YSVGGM	39
SSYSLI	LSSYSI	SISSYYGYTY	SSVFWAYWGGF	39
SYPSSYLF	IYYSYM	SIYSYSGYTS	GWWYHYGYGM	39
SYVWVGPPF	IYSYYI	SIYPSYGYTS	VSWAAWFAM	39
SYYHGPF	IYSSSM	SISPSSGYTS	VPGGWYSASGM	39
WGSLI	ISYSSM	SISPYYGYTS	SGPSGGYGGL	39
WSYSLF	IYSYSM	SIYPYYGYTY	FAAL	39
WSYSLF	IYYYSI	SISSYSGYTY	VGGYAHSSHAM	39
YLWHGFLI	LYYSSM	SIYPYYGYTS	SGPSGGYGGL	39
YPYSHLI	ISYSSM	SISPYYSSTS	HAYVYWHYASAF	39
YWWHGFLI	LYYSSM	SIYPYYGYTS	SGPSGGYGWGF	39
YWWHGFLI	LYYSSM	YIYPYYGYTY	GYYWGGL	39
YYSLI	IYYYSI	SIYPSYSSTS	GSWWGM	39
YYVLI	IYSSSM	SIYPYYGYTY	SYHYGWGF	39
AGSSLI	ISSYSM	YIYPSSSYTY	YGWSYAGWHYPGGL	38
GYHWPHSLI	ISYSSM	SISSSYGYTY	SGPSGGYGGL	38
GYYAPSPI	IYYYSM	SISPYYSYTS	SYHYGWGF	38
HWYPI	ISYSSM	SISPYYSSTS	HAYVYWHYASAF	38
PSSGWYSPI	ISYYYI	SISPYYSYTS	SYHYGWGF	38
SSYSLI	ISYSSI	SISSSSSYTY	GYYYAAM	38
SSYSLI	LYYYSM	SIYPYYGSTS	SGPYWSGL	38
SYAWPYLF	LYYSSM	SIYPYYGYTS	SGPSGGYGGL	38
SYPSSYLF	IYYSYM	SISPYYSSTS	HAYVYWHYASAF	38
SYPSSYLF	IYYYSM	SISPYYSYTS	SGPSGGYGGL	38
SYPSSYLF	LYSSYI	SIYSSSSYTS	GYHWAI	38
VSASHGSLI	LYYYSM	SIYPYYGSTS	SGAAGWSAYYWAGL	38
WGSLI	ISYSSM	SISPYYSSTS	HAYVYWHYAYAF	38
WGSLI	ISYSSM	SISPYYSSTS	YPGGGYPHGAYAL	38
WSYSLF	ISYYSM	YISSSSGYTY	WWVPSFGM	38
YAGPI	ISYSSM	SISPYYSSTS	HAYVYWHYASAF	38
YGWLI	IYYSYM	SIYSYSGYTS	SFSGWSSVPSSGYWYAL	38
YSGVPI	IYSSSM	SIYPSYGYTY	GSFYYGGL	38
YWYWYYLF	IYYYSM	SIYPYYGYTY	SYGGVWYGM	38
YYGGSLF	IYSSSM	SISPYYSYTS	SYHYGWGF	38
YYGGSLF	LSSSYM	YISPYYSYTS	SHYHWAL	38
YYWYGVLI	LYYSSM	SIYPYYGYTS	SGPSGGYGGL	38
AAPASGLF	LSSSYM	YISPYYSYTS	SHYHWAL	37
FVGPF	LSYYSI	SIYPYSGSTY	SGPSGGYGGL	37
GSAGLI	ISYYSI	SIYSSYSYTS	YYGAL	37
GSYPI	IYSSSI	SIYPYSGYTS	WSYWYYGFGM	37
GYWPPF	LYSSSM	YIYPYYGYTY	GYYWGGL	37
SSYSLI	LSYYYM	SISPYSSYTY	SSSGWSYHAM	37
WFYSLF	IYYYSM	SISPYYSYTS	SYHYGWGF	37
WGSLI	LSSSSI	SIYPYSGYTS	GGM	37
WPWYSPI	LSSSYM	YISPYYSYTS	SFSGWSSVPSSGYWYAL	37
WSYSLF	IYYSYM	SIYSYSGYTS	SGPSGGYGGL	37
WSYSLF	IYYYSM	SISPSYSYTS	SYHYGWGF	37
WSYSLF	IYYYSM	SISPYYSYTS	SYHYGWDF	37
WSYSLF	IYYYSM	SIYPYYSYTY	SSGAWSFVVSGL	37
WSYSLF	LYSSYI	SISSYSSYTY	YWYYSAWAL	37
WSYSLF	LYYSSM	SISPYYSYTS	SYHYGWGF	37
YWWHGFLI	LYYSSM	SIYPYYGYTS	SGPSGGYGGLD	37
YWYWYYLF	IYSSSI	SIYPYSSYTY	PSYYSGGFYSYAM	37
AWSPI	LYSSSM	YIYPYYGYTY	GYYWGGL	36
FASLF	LYYSSM	SIYPYYGYTS	SGPSGGYGGL	36
GYGYLF	IYYSYM	SIYSYYGYTS	HYGAYWGF	36
GYHWPHSLI	LYSSSM	YIYPYYGYTY	GYYWGGL	36
GYWPPF	IYYYSM	YISSSSGSTS	HAYVYWHYASAF	36
HYYPI	ISSYSI	SIYSSYGYTY	WYAAL	36
SSWWYYGLI	IYYSSM	SIYPSSGYTY	YYSVYAM	36
SSYSLI	FSSSSI	SISSSYGYTY	MVTLW	36
SYPSSYLF	IYYSYM	SIYSYSGYTS	SFSCWSSVPSSGYWYAL	36
SYPSSYMF	IYYSYM	SIYSYSGYTS	SFSGWSSVPSSGYWYAL	36
WGSLI	ISYSSM	SISPYYSSTS	ASWGYYAGASSYYHGGYGL	36
WGSLI	ISYSSM	SISPYYSSTS	YVGVGF	36
WSYSLF	IYYYSM	SISPYYSYTS	SYHYG	36
WSYSLF	IYYYSM	SISPYYSYTS	SYWYSGF	36
WVWGWYPI	ISYSSM	SISPYYSSTS	HAYVYWHYASAF	36
YSAPI	ISYYSM	SIYPYYGYTY	YHYYGGGAL	36
YWWHGFLI	LYSSYI	SIYSSSSYTS	GYHWAI	36
YWWHGFLI	LYYSSM	SIYPYYGYTS	YWGYSGYGL	36
YWYWYFLF	LYSSSM	YIYPYYGYTY	GYYWGGL	36
YYGGSLF	ISYSYM	YISSYSGYTS	GSGWYSYGYAL	36
AWAWLI	IYYYSI	YISSSYGYTY	SYHYGWGF	35
GWGLI	LYYSSM	SIYPYYGYTS	SGPSGGYGGL	35
GWWAPF	ISYYSM	YISPYSSYTS	SYHYGWGF	35
GYGSLI	LYYYSM	SIYPYYGSTS	SGAAGWSAYYWAGL	35
GYHWPHSLI	ISYSSM	SISSSYGYTY	GYYWGGL	35
GYHWPHSLI	IYSSSM	SIYPSYGYTY	GSFYYGGL	35
GYSYWLI	IYYYSM	SISPYYSYTS	SYHYGWGF	35
SGPYSSLF	LYYSSM	SIYPYYGYTS	SGPSGGYGGL	35
SSGWSPF	ISYYSM	SIYPSYGYTS	SYHYGWGF	35
SSWWYYGLI	IYSSSM	SIYPSYGYTY	GSFYYGGF	35
SSWWYYGLI	IYSSSM	SIYPYYSYTY	SSGAWSFVVSGL	35
SSYSLI	IYYSSM	SIYSYYSYTY	SFSGWSSVPSSGYWYAL	35
SSYSLI	LSYSSM	YIYPSSGYTS	GYFWSSWHHSYYGAAM	35
SSYSLI	LYYYSM	SIYPYYGSTS	SGAAGWSAYYWDGL	35
SYPSSYLF	ISSYYI	SIYPSYGYTS	SYYHFGF	35
SYPSSYLF	ISYSYM	SISSSSSYTS	SGYYWAL	35
SYPSSYLF	IYYSYM	SIYSYSGYTS	SFSGWSSVPSSGYCYAL	35
WGSLF	IYYYSM	SISPYYSYTS	SYHYGWGF	35
WGSLI	ISYSSM	SISPYYSSTS	WSPGWYYHGYAL	35
WGSLI	ISYSSM	SIYSYSGYTS	SFSGWSSVPSSGYWYAL	35
WGSLI	IYSSSI	YIYPYYGSTY	HSAL	35
WGSLI	IYYSYM	SIYPSYGYTY	YSVGGM	35
WSYSLF	IYYYSM	SISPYYSYTS	GVYGYYYHVYGSPSYWAAM	35
WSYSLF	IYYYSM	SISPYYSYTS	SYAL	35
WSYSLF	LSSYYM	YISPSSGYTY	SYSWGAF	35
WSYSLF	LYYYYI	SISSYYGYTS	SYHYGWGF	35
YAWSLI	LYSSSM	YIYPYYGYTY	GYYWGGL	35
YWWHGFLI	LYYSSM	SIYPYYGYTS	SYGGVWYGM	35
YWWHGFLI	LYYSSM	SIYPYYGYTS	YGPSGGYGGL	35
YWYWYYLF	ISYYYM	SIYPSSSYTY	YSYSHYGM	35
YWYWYYLF	LSYSSM	SISPYSGYTY	YVGVGF	35
YYPSASPF	ISYSSM	SISPYYSSTS	HAYVYWHYASAF	35
GGYWGY	IYYSSM	SIYPSSGYTY	YYSVYAM	34
GYGSLI	IYSSSI	SIYPYSSYTY	HAYVYWHYASAF	34
SSWWYYG	IYSSSM	SIYPSYGYTY	GSFYYGGL	34
SYPSSYLF	IYSSSI	YIYPYYGSTY	HSAL	34
SYWYAAYLI	IYSSYI	SISSYSSYTS	SYHYGWGF	34
WSFGGLI	IYYYSM	SISPYYSYTS	SYHYGWGF	34
WSYSLF	ISSSYM	SISSSYGYTY	SSGAGM	34
WSYSLF	IYYYSM	SISPYYSYTS	ALTITVG	34
WSYSLF	IYYYSM	SISPYYSYTS	GSGWHYGASHYWYGWAF	34
WSYSLF	IYYYSM	SISPYYSYTS	PGYYSGSYFSGL	34
WSYSLF	IYYYSM	SISPYYSYTS	SGPGGGPFSGM	34
WSYSLF	LSYYSI	SISPYYGYTS	PYYSWSGYSYGL	34
WSYSLF	LYSSSM	YIYPYYGYTY	SGPSGGYGGL	34
WSYSLF	LYYSSM	SIYPYYGYTS	SFSGWSSVPSSGYWYAL	34
WSYSLF	LYYSYI	SISPYSSYTS	AGAYGAPFYYFSYGSGSGM	34
WSYSLF	LYYYYM	SISSSYGSTY	GWPAWSYGWWDYAM	34
YWWHGFLI	IYYYSM	SISPYYSYTS	HAYVYWHYASAF	34
YWWHGFLI	LYYSSM	SIYPYYGYTS	GHAL	34
YWWHGFLI	LYYSSM	SIYSYSGYTS	SFSGWSSVPSSGYWYAL	34
YYGGSLF	IYSSSM	SIYPYYSYTY	SFSGWSSVPSSGYWYAL	34
AAPASGLF	ISYSYM	YISSYSGYTS	SFSGWSSVPSSGYWYAL	33
AVSYLI	IYYYSM	SISPYYSYTS	SYHYGWGF	33
GWGLI	IYSSYM	SISSSYGYTY	FSVW	33
GYSYWLI	ISYSSM	SIYPSYSSTY	YGYHAGAL	33
SWYPI	IYYYSM	SISPYYSYTS	SYHYGWGF	33
SYPSSYLF	IYSSSI	SIYPYSSYTY	PSYYSGGFYSYAM	33
WSYSLF	IYYYSM	SISPYYSYTS	ALTITV	33
WSYSLF	IYYYSM	SISPYYSYTS	FYHYGWGF	33
WSYSLF	IYYYSM	SISPYYSYTS	SGPYISGGYPWWYWVFGL	33
WSYSLF	IYYYSM	SISPYYSYTS	SWPWYWWWSAL	33
WSYSLF	IYYYSM	YISSSSGSTS	SYHYGWGF	33
WYVSLI	LYYYSM	SIYPYYGSTS	SGAAGWSAYYWAGL	33
YAGPI	LYSSSM	YIYPYYGYTY	GYYWGGL	33
YAGPI	LYYSSM	SIYPYYGYTS	SGPSGGYGGL	33
YASHSLI	IYSYYM	SIYSSYGYTY	SFSGWSSVPSSGYWYAL	33
YASHSLI	IYYSSM	SIYSYYSYTY	SGPYWSGL	33
YCWHGFLI	LYYSSM	SIYPYYGYTS	SGPSGGYGGL	33
YHHYPI	IYYSYM	SIYSYSGYTS	SFSGWSSVPSSGYWYAL	33
YWGGPYPLI	IYYYSM	SISPYYSYTS	SYHYGWGF	33
YWSYLI	IYSSYI	YISSYSGYTY	GYWGAWPPAGSHAM	33
YWWHCFLI	LYYSSM	SIYPYYGYTS	SGPSGGYGGL	33
YWWHGFLI	LYYSSM	SIYPYYGYTS	SGPSGGYCGL	33
YWWHGFLI	LYYSSM	SIYPYYGYTS	WSPGWYYHGYAL	33
YWWHGFLI	LYYSSM	SIYPYYGYTS	WSVWWLR	33
YWYWYYLF	LYSSSM	YIYPYYGYTY	G*YWGGL	33
YWYWYYLF	LYSSSM	YIYPYYGYTY	SSGAWSFVVSGL	33
YWYWYYLF	LYSSYI	SIYSSSSYTS	GYHWAI	33
YWYWYYLF	LYYSSM	SIYPYYGYTS	SYHYGWGF	33
AAAYLF	IYYYSM	SISPYYSYTS	SYHYGWGF	32
FYYWYYPI	LYYSSM	SIYPYYGYTS	SGPSGGYGGL	32
GGYWGYPI	ISYSYM	YISSYSGYTS	GSGWYSYGYAL	32
GPWHSLI	ISYSSM	SIYSSYSSTY	SWYWWGM	32
GSSLI	LYYSSM	SIYPYYGYTS	SGPSGGYGGL	32
GWSLI	LYYSSM	SIYPYYGYTS	SGPSGGYGGL	32
GYGSLI	IYSSSI	SIYPYSSYTY	SGPSGGYGGL	32
GYWPPF	IYYYSM	YISSSSGSTS	GYYWGGL	32
SSYSLI	FSSSSI	SISSSYGYTY	YSVGGM	32
SSYSLI	IYYYSM	SISPYYSYTS	GYYWGGL	32
SSYSLI	LYYYSM	SIYPYYGSTS	SGAAGWSAYYWGGL	32
SSYSLI	LYYYSM	SIYPYYGSTS	SGAAGWSDYYWAGL	32
SYPSSYLF	ISYYYM	SISPYYGSTY	GSWGYHPFAL	32
SYPSSYLF	IYYSYM	SIYSYSGYTS	PSPAGYAPPGYGAM	32
WGSLI	FSSSSI	SIYPYYGYTY	SWPWYWWWSAL	32
WGSLI	ISYSSM	SISPYYSSTS	ASSSYYHVGM	32
WGSLI	ISYSSM	SISPYYSSTS	SGYYWAL	32
WGSLI	ISYSSM	SISPYYSSTS	WYPGGYGL	32
WGSLI	LSSYSM	SISSSSGSTS	GSGWHYGASHYWYGWAF	32
WGSLI	LYYSYI	SIYPYYSYTS	YPFAGSYGAF	32
WSYSLF	IYYYSM	SISPYYSYTY	SYHYGWGF	32
WSYSLF	IYYYSM	SISSSYGYTY	GFVGM	32
WSYSLF	LSSYYI	SIYPSYSSTS	AWGWYHSGL	32
YASHSLI	IYSYYM	SIYSSYGYTY	YYSVYAM	32
YAYPI	LYYYSI	SIYPYSGYTY	YYYYGGGAM	32
YSGVPI	LSSSYM	YISPYYSYTS	SHYHWAL	32
YSWLI	ISYSSM	SISPYYSSTS	HAYVYWHYASAF	32
YSWLI	LSYSYM	SIYSSSSYTY	SYHYGWGF	32
YVASSYPI	LSSSYM	SISPSYGSTY	SYWAL	32
YWWHGFLI	LYYSSM	SIYPYYGYTS	GWAWGAM	32
YWWHGFLI	LYYSSM	SIYPYYGYTS	SGPSGGY	32
YWWHGFLI	LYYSSM	SIYPYYGYTS	SGYSFWGYYYPGWSGL	32
YWWHGFLI	LYYSSM	SIYPYYGYTS	SGYYWAL	32
YWWHGFLI	LYYSSM	SIYPYYGYTS	YSYSHYGM	32
YWWHGFLI	LYYYSM	SISPYYSYTS	SYHYGWGF	32
YWYWYYLF	LYSSSM	YIYPYYGYTY	GYYWGGLD	32
GSHYYPI	ISYSYI	SIYSSYGYTS	SYHYGWGF	31
GSSPI	ISYSYM	YISSYSGYTS	GSGWYSYGYAL	31
GSSPI	IYYSSM	SIYPSSGYTY	YYSVYAM	31
GWYSLF	LYYSSM	SIYPYYGYTS	SGPSGGYGGL	31
LTLCSR	IYYYSM	SISPYYSYTS	SYHYGWGF	31
SGSFPF	ISYYSM	YISSSSGYTY	WWVPSFGM	31
SSWWYYGLI	IYSSSM	SIYPSYGYTY	YYSVYAM	31
SSWWYYGLI	IYYSSM	SIYSYYSYTY	SGPYWSGL	31
SSYSLI	FSSSSI	SISSSYGYTY	SGAAGWSAYYWAGL	31
SSYSLI	FSSSSI	SISSSYGYTY	SHYHWAL	31
SSYSLI	FSSSSI	SISSSYGYTY	YYSVYAM	31
SYPSSYLF	LYYSSM	SIYPYYGYTS	SYHYGWGF	31
SYYWGYSLF	LYSSSM	YIYPYYGYTY	GYYWGGL	31
WGSLI	ISYSSI	SIYPSYGYTS	YSYYAI	31
WGSLI	ISYSSM	SISPYYSSTS	SGYSFWGYYYPGWSGL	31
WGSLI	IYYYSM	SISPYYSYTS	SFSGWSSVPSSGYWYAL	31
WSYSLF	IYYYSM	SISPYYSYTS	SGSWFSYSYYSGM	31
WYVSLI	LYYYYI	SIYPSYGYTY	HAYVYWHYASAF	31
YAAWHPI	IYYYSM	SISPYYSYTS	SYHYGWGF	31
YASHSLI	LSYSYM	SIYPSYGYTY	YSVGGM	31
YAWSLI	IYYSYM	SIYSYSGYTS	SFSGWSSVPSSGYWYAL	31
YGWLI	LYSSSM	YIYPYYGYTY	GYYWGGL	31
YLYWYYLF	LYSSSM	YIYPYYGYTY	GYYWGGL	31
YWLHGFLI	LYYSSM	SIYPYYGYTS	SGPSGGYGGL	31
YWWDGFLI	LYYSSM	SIYPYYGYTS	SGPSGGYGGL	31
YWWHGFLI	IYYYSM	SISPYYSYTS	SGPSGGYGGL	31
YWWHGFLI	LYYSSM	SIYPYYGYTS	PSPAGYAPPGYGAM	31
YWWHGFLI	LYYSSM	SIYPYYGYTS	SGPSGG*GGL	31
YWWHGFLI	LYYSSM	SIYPYYGYTS	YPGGGYPHGAYAL	31
YWYLYYLF	LYSSSM	YIYPYYGYTY	GYYWGGL	31
YWYWYYLF	LYSSSM	SISPYYSSTS	HAYVYWHYASAF	31
YYYPI	LYSSSM	YIYPYYGYTY	GYYWGGL	31
AAPASGLF	ISYSYM	YISSYSGYTS	GSFYYGGL	30
GGYLI	IYYYSM	SISPYYSYTS	SYHYGWGF	30
GSSPI	LSSSYM	YISPYYSYTS	SHYHWAL	30
PSHGWPWLF	LSYSYM	YIYPSSGYTY	YHAWSYGL	30
QGSSPI	LSYSYM	SIYPSYGYTY	YSVGGM	30
SSYSLI	IYYSSM	SIYPYSSSTY	FYSGGYGL	30
SSYSLI	LYYYSM	SISPYYSSTS	HAYVYWHYASAF	30
SSYSLI	LYYYSM	SIYPYYGSTS	GWWYHYGYGM	30
SSYSLI	LYYYSM	SIYPYYGSTS	SSGAWSFVVSGL	30
SSYYPI	IYYYSM	SISPYYSYTS	SYHYGWGF	30
SWGLI	ISSSYM	SIYPYYGYTY	VVWVPWPYYYYSGF	30
SWWWPF	IYYYYM	SIYSSYGSTY	SYHYGWGF	30
SYGYLI	ISYYSI	SISSSYGYTY	SYHYGWGF	30
SYPSSYLF	IYYSYM	SIYSYSGYTS	GHAL	30
SYPSSYLF	IYYSYM	SIYSYSGYTS	SFSGWSSVPSSGYLYAL	30
SYQSSYLF	IYYSYM	SIYSYSGYTS	SFSGWSSVPSSGYWYAL	30
SYWYAAYLI	ISYSSM	SISPYYSSTS	HAYVYWHYASAF	30
VSASHGSLI	IYSSSM	SIYPSYGYTY	GSFYYGGL	30
WGSLI	ISYSSM	SISPYYSSTS	HAYVYWH*ASAF	30
WSYSLF	FSSSSI	SISSSYGYTY	SVGYYSAYGGGAL	30
WSYSLF	ISYYYI	SIYPSSSYTS	VYYYGHGL	30
WSYSLF	IYSSSM	SISPYSSYTY	WSFYYASYSVGM	30
WSYSLF	IYYSSM	SISPYYSSTS	HAYVYWHYASAF	30
WSYSLF	IYYSSM	SISSYYGYTY	GAGL	30
WSYSLF	IYYSYM	SIYSYSGYTS	WYAL	30
WSYSLF	IYYYSM	SISPYYSYTS	SYHYGW	30
WSYSLF	IYYYSM	SISPYYSYTS	YAVGAF	30
WSYSYSFLI	IYYSSM	SIYPYSSYTS	GGM	30
YGWLI	ISYYYM	SIYPSSSYTY	HAYVYWHYASAF	30
YGYYGFLI	IYYYSM	SISPYYSYTS	SYHYGWGF	30
YSGLI	IYYSYM	SIYPSYSYTY	SGGYAYYYAASWWWYSAF	30
YSWGWYPI	IYYYSM	SISPYYSYTS	SYHYGWGF	30
YWGYSYLI	IYYYSM	SISPYYSYTS	SYHYGWGF	30
YWWHGFLI	ISYSSI	SISSSSSYTY	GYYYAAM	30
YWWHGFLI	IYYYSM	SISPYYSYTS	GYYWGGL	30
YWWHGFLI	LYYSSM	SIYPYYGYTS	SYWAAM	30
YWYWYYLF	LYSSSM	YIYPYYGYTY	RTLPSIIVLAV	30
YWYWYYLF	LYSSSM	YIYPYYGYTY	SYWAAM	30
YYWSAPYPF	IYYYSM	SISPYYSYTS	SYHYGWGF	30
AAPASGLF	IYYSSM	SIYPSSGYTY	YYSVYAM	29
FGHLF	IYSYYM	YISPYSGYTY	SYWYAM	29
GGYWGYPI	IYSYYM	SIYSSYGYTY	PSPAGYAPPGYGAM	29
GGYWGYPI	LSYSYM	SIYPSYGYTY	YSVGGM	29
GSPSSYYPI	ISYSSI	SIYPSYGYTS	SYHYGWGF	29
GWGLI	LYSSSM	YIYPYYGYTY	GYYWGGL	29
GYFPI	IYYYSM	SISPYYSYTS	SYHYGWGF	29
PSHASLI	IYYYSM	SISPYYSYTS	SYHYGWGF	29
SSWWYYGLI	IYSSSM	SIYPSYGYTY	SHYHWAL	29
SSYLF	IYYSYM	SIYSYSGYTS	SFSGWSSVPSSGYWYAL	29
SSYSLI	FSSSSI	SISSSYGYTS	SYHYGWGF	29
SSYSLI	FSSSSI	SISSSYGYTY	PGYYSGSYFSGL	29
SSYSLI	IYSSYI	SISSYSSYTS	SPWSAM	29
SSYSLI	IYSSYM	SISSSYGYTY	SGPYISGGYPWWYWVFGL	29
SSYSLI	IYYSSM	SIYSYYSYTS	SYHYGWGF	29
SYPSSYLF	IYYSYM	SIYSYSGYTS	FWLLVRF	29
SYPSSYLF	IYYSYM	SIYSYSGYTS	SSGAWSFVVSGL	29
SYPSSYLF	IYYSYM	SIYSYSGYTS	SYGGVWYGM	29
SYTSSYLF	IYYSYM	SIYSYSGYTS	SFSGWSSVPSSGYWYAL	29
VGVYAHSLI	ISSYSM	YIYPYSGYTY	GYWAWYPGGWSGF	29
VSYGGVSPI	ISYYYM	SIYPYSGYTS	SYYYGM	29
WGSLI	ISYYSM	SISPYYSYTS	SYHYGWGF	29
WGSLI	IYYYSM	SISPYYSSTS	HAYVYWHYASAF	29
WGSLI	LSYSYM	SIYSSSSYTY	YAPGHYGM	29
WGSLI	LYYYSM	SIYPYYGSTS	SYHYGWGF	29
WSYHFLI	LSSSSM	SIYSSYSYTS	SYGFYAM	29
WSYSLF	IYYSSM	SIYSYYSYTY	SYHYGWGF	29
WSYSLF	IYYSYM	SIYSYSGYTS	GYYWGGL	29
WSYSLF	IYYYSM	SISPYSSYTY	SSSGWSYHAM	29
WSYSLF	IYYYSM	SISPYYSYTS	YSAM	29
WSYSLF	IYYYSM	SISPYYSYTY	PSPAGYAPPGYGAM	29
WSYSLF	LSYYYM	SIYPSSGYTY	WSYYGWSGAL	29
WSYSLF	LYSSSM	YIYPYYGYTY	HAYVYWHYASAF	29
WSYSLF	LYSSYM	SISPYSSYTS	FAM	29
YAGFYGYLI	LYYYSI	SIYPYYGYTY	GYVSYWPAF	29
YGGLI	ISSSYI	SISSYYGYTY	GWYGWAGYWYSSAVYWSGL	29
YWWHGFLI	LYYSSM	SIYPYYGYTS	SGQSGGYGGL	29
YWYWYYLF	LYSSSM	YIYPYYGYTY	GY*WGGL	29
AAPASGLF	IYSYYM	SIYSSYGYTY	PSPAGYAPPGYGAM	28
AWSPI	IYYYSM	SISSSYGYTY	SGPSGGYGGL	28
GLTLCSR	IYYYSM	SISPYYSYTS	SYHYGWGF	28
GPHHALI	FSSSSI	YISSSSGYTY	TVRGSKKPYFSGWAM	28
PSSGWYSPI	LYYSSM	SIYPYYGYTS	SGPSGGYGGL	28
SSWWYYGLI	IYSSSM	SIYPSYGYTY	SFSGWSSVPSSGYWYAL	28
SSYSLI	IYSSSI	YIYPYYGSTY	HSAL	28
SSYSLI	IYYYSM	SISPYYSYTS	SHYHWAL	28
SYPSSYLF	LSSYSI	SIYPSYGYTY	AYWAGVASVAI	28
SYPSSYLF	LYYYSM	SIYSSYGYTS	WYGAL	28
VSASHGSLI	LSSSYM	YISPYYSYTS	SHYHWAL	28
VSSYGWLF	IYYYYI	SIYSSYGYTS	GYGAL	28
WGSLI	FSSSSI	SISSSYGYTY	SYHYGWGF	28
WGSLI	ISYSSM	SISPYYSSTS	GYHWAI	28
WGSLI	ISYSSM	SISPYYSSTS	S*HYGWGF	28
WGSLI	ISYSSM	SIYPYYGSTS	SGAAGWSAYYWAGL	28
WGSLI	IYSSYI	SISSYSSYTS	SPWSAM	28
WGSLI	LYSYSM	SISPYYGYTS	SYASSWHSYYGM	28
WPWYSPI	ISYSYM	YISSYSGYTS	GSGWYSYGYAL	28
WSYSLF	IYYSYM	SISPYYSYTS	SYHYGWGF	28
WSYSLF	IYYYSM	SISPYYSYTS	AWYSYAL	28
WSYSLF	IYYYSM	SISPYYSYTS	GYFGWWAM	28
WSYSLF	IYYYSM	SISPYYSYTS	SFWSGL	28
WSYSLF	IYYYSM	SISPYYSYTS	SYHYGWGS	28
WSYSLF	IYYYSM	SIYPSYGYTY	YSVGGM	28
WSYSLF	LSYSSM	SIYSYYGYTY	GYYPYYSWAM	28
WSYSLF	LSYYSI	YISPSYGYTY	HGYSGGGM	28
WSYSLF	LYYSSM	SIYPYYGYTS	GYYWGGL	28
YGWLI	LSSSYI	SIYPSSSYTS	YAVASYGL	28
YHHYPI	LYYSSM	SIYPYYGYTS	SGPSGGYGGL	28
YHYGVLI	IYYYSM	SISPYYSYTS	SYHYGWGF	28
YPWWYGYPI	IYYSSM	SIYSSYGSTY	GYGPSGHHYVYYAM	28
YW*HGFLI	LYYSSM	SIYPYYGYTS	SGPSGGYGGL	28
YWWHGFLI	LSYSSM	YIYPSSGYTS	GYFWSSWHHSYYGAAM	28
YWYWYYLF	ISSYYI	SIYPSYGYTS	SYYHFGF	28
YWYWYYLF	LYSSSM	YIYPYYGYTY	WSPGWYYHGYAL	28
YYYPI	IYYSYM	SIYSYSGYTS	SFSGWSSVPSSGYWYAL	28
*WWHGFLI	LYYSSM	SIYPYYGYTS	SGPSGGYGGL	27
AAPASGLF	ISYSYM	YISSYSGYTS	YYSVYAM	27
AHYSLF	ISYYSM	SISSYSSYTS	AWHYPWHWSGL	27
ASHSLI	IYSYYM	SIYSSYGYTY	PSPAGYAPPGYGAM	27
AWSPI	IYYYSM	SISSSYGYTY	HAYVYWHYASAF	27
FASLF	LYSSSM	YIYPYYGYTY	GYYWGGL	27
FSHSYPF	LYSYYI	SIYPYSGYTS	HAYVYWHYASAF	27
FSHSYPF	LYSYYI	SIYPYSGYTS	SGPSGGYGGL	27
FVGPF	LSYYSI	SIYPYSGSTY	GYYWGGL	27
FVGPF	LYYYSM	SIYPYYGSTS	SGAAGWSAYYWAGL	27
GGYWGYPI	IYYSSM	SIYPSSGYTY	SFSGWSSVPSSGYWYAL	27
GYGYFHLI	ISSYSI	SIYSSYSSTY	YYYSGGM	27
GYWPPF	LYYYSM	SIYPYYGSTS	SGAAGWSAYYWAGL	27
QWGSLI	IYYYSM	SISPYYSYTS	SYHYGWGF	27
SGGYGLF	IYSSSM	SIYPSYGYTY	GSFYYGGL	27
SSGWSPF	ISYSSM	SISPYYSSTS	HAYVYWHYASAF	27
SSWWYYGLI	IYSYYM	SIYSSYGYTY	PSPAGYAPPGYGAM	27
SSWWYYGLI	LYYYYI	SISSYYGYTS	YPGGGYPHGAYAL	27
SSYSLI	ISYSSI	SIYPSYGYTS	YSYYAI	27
SSYSLI	ISYSSM	SIYSYYGYTY	SYHYGWGF	27
SSYSLI	LSYSYM	SIYSSSSYTY	YAPGHYGM	27
SSYSLI	LYYYSM	SIYPYYGSTS	SGAAGWYAYYWAGL	27
SSYSLI	LYYYSM	SIYPYYGSTS	SGDAGWSAYYWAGL	27
SYAWPYLF	IYYSYM	SIYSYSGYTS	SFSGWSSVPSSGYWYAL	27
SYPSSY	IYYSYM	SIYSYSGYTS	WYAL	27
SYPSSYLF	IYYSYM	SIYSYSGYTS	SGPYWSGL	27
SYPSSYLF	IYYSYM	SIYSYSGYTS	YPGGGYPHGAYAL	27
WGSLI	FSSSSI	SISSSYGYTY	PGYYSGSYFSGL	27
WGSLI	FSSSSI	SISSSYGYTY	SGYPYGSWYGYWWYPYAM	27
WGSLI	ISYSSM	SISPYYSSTS	FYSGGYGL	27
WGSLI	ISYSSM	SISPYYSSTS	HAYVYWHYDSAF	27
WGSLI	IYYYSI	YISSSYGYTY	SGPGGGPFSGM	27
WGYPLI	ISYSSM	SISPYYSSTS	HAYVYWHYASAF	27
WPWYSPI	IYSYYM	SIYSSYGYTY	PSPAGYAPPGYGAM	27
WSYSLF	ISSSSI	YISSYYGYTS	ASSGHYGM	27
WSYSLF	IYYYSM	SISPYYSYTS	SGYPYGSWYGYWWYPYAM	27
WSYSLF	IYYYSM	SISPYYSYTY	YSVGGM	27
WSYSLF	IYYYSM	SISPYYSYTY	YYSVYAM	27
WSYSLI	LYYYSM	SIYPYYGSTS	SGAAGWSAYYWAGL	27
WWAYYLF	LSSSYM	SISSSYGYTY	SYYSSSHSAF	27
WYWGGSVLI	LSSSSI	SIYPYSGYTS	SYHYGWGF	27
YAGPI	IYYSYM	SIYSYSGYTS	SFSGWSSVPSSGYWYAL	27
YASHSLI	FSSSSI	SISSSYGYTY	WSPGWYYHGYAL	27
YCYWYYLF	LYSSSM	YIYPYYGYTY	GYYWGGL	27
YSWLI	LYYSSM	SIYPYYGYTS	SGPSGGYGGL	27
YVSYFYPI	IYYYSM	SISPYYSYTS	SYHYGWGF	27
YWWHGFLI	IYYSYM	SIYSYSGYTS	SYHYGWGF	27
YWWHGFLI	LYSSSM	YIYPYYGYTY	SYHYGWGF	27
YWYWYYLF	LYSSSM	YIYPYYGYTY	PSPAGYAPPGYGAM	27
YYWSLI	IYYYSM	SISPYYSYTS	SYHYGWGF	27
GWYSLF	LYSSSM	YIYPYYGYTY	GYYWGGL	26
GYAHPI	FSSSSI	SIYSYYGYTS	WSSSVFPAI	26
GYGSLI	IYSSSI	SIYPYSSYTY	GYYWGGL	26
HWYPI	IYYSYM	SIYSYSGYTS	SFSGWSSVPSSGYWYAL	26
HWYPI	LYYSSM	SIYPYYGYTS	SGPSGGYGGL	26
QYASHSLI	IYSYYM	SIYSSYGYTY	PSPAGYAPPGYGAM	26
SLFTFGQG	IYYYSM	SISPYYSYTS	SYHYGWGF	26
SRSDRVP	IYYYSM	SISPYYSYTS	SYHYGWGF	26
SSSHYPF	LYYSSM	SIYPYYGYTS	SGPSGGYGGL	26
SSWWYYGLI	IYSSSM	SIYPSYGYTY	YSVGGM	26
SSYSLI	ISYSSM	SISSSYGYTY	YHGGYGL	26
SSYSLI	LYYYSM	SIYPYYGSTS	SYWAAM	26
SSYSLI	LYYYSM	SIYPYYGSTS	YGAAGWSAYYWAGL	26
SYPSSY	IYYYSM	SISPYYSYTS	SYHYGWGF	26
SYPSSYLF	IYYSYM	SIYSYSGYTS	SFSGWSYVPSSGYWYAL	26
SYPSSYLF	IYYSYM	YIYPYYGYTY	GYYWGGL	26
SYPSSYLF	LSYYYM	SISPYSSYTY	SSSGWSYHAM	26
VSASHGSLI	ISYSYM	YISSYSGYTS	GSGWYSYGYAL	26
WGSLI	ISYSSM	SISPYYSSTS	GGM	26
WPWYSPI	LSSSYM	YISPYYSYTS	YYSVYAM	26
WSFSLF	IYYYSM	SISPYYSYTS	SYHYGWGF	26
WSNSLF	IYYYSM	SISPYYSYTS	SYHYGWGF	26
WSYSLF	ISYSSM	SISPYYSSTS	SGAAGWSAYYWAGL	26
WSYSLF	IYSYYM	SIYSSSGYTY	YYFYAM	26
WSYSLF	IYYYSM	SISPYYSSTS	SYHYGWGF	26
WSYSLF	IYYYSM	SISPYYSYTS	GSWYGM	26
WSYSLF	LSYYSI	SIYPYSSYTS	SHYPYSWGSYAL	26
WSYSLF	LYYYSM	SIYPYYGSTS	HAYVYWHYASAF	26
WYHVWLI	IYYYSM	SISPYYSYTS	SYHYGWGF	26
WYSLI	ISYSYM	YIYSYSGYTS	YVYPYGGAL	26
YASHSLI	ISYSSM	SISSSYGYTY	ASWGYYAGASSYYHGGYGL	26
YW*WYYLF	LYSSSM	YIYPYYGYTY	GYYWGGL	26
YWWHGFLI	FSSSSI	SISSSYGYTY	GGYWVWWGF	26
YWWHGFLI	LSSYSI	SIYPSYGYTY	AYWAGVASVAI	26
YWYWYYLF	LYSSSM	YIYPYYGYTY	GHAL	26
YYPSAS	FSSSSI	SISSSYGYTY	GGYWVWWGF	26
YYPYFLI	LYSSYI	YIYPSSGSTS	SYHYGWGF	26
FYYWYYPI	IYYSYM	SIYSYSGYTS	SFSGWSSVPSSGYWYAL	25
GGFLI	IYYYSM	SISPYYSYTS	SYHYGWGF	25
GGYWGYPI	IYYSSM	SIYPSSGYTY	GSFYYGGL	25
GSSPI	LSYSYM	SIYPSYGYTS	SYHYGWGF	25
GVFVFYFPI	IYYYSM	SISPYYSYTS	SYHYGWGF	25
GWGLI	IYYSYM	SIYSYSGYTS	SFSGWSSVPSSGYWYAL	25
GYGSLI	LSSSYM	YISPYYSYTS	SHYHWAL	25
GYWGYPI	IYYSSM	SIYPSSGYTY	YYSVYAM	25
QSSYSLI	IYYSSM	SIYSYYSYTY	SGPYWSGL	25
QWPWYSPI	LSSSYM	YISPYYSYTS	SHYHWAL	25
SGGYGLF	LYYYSM	SIYPYYGSTS	SGAAGWSAYYWAGL	25
SGPYSSLF	IYYSYM	SIYSYSGYTS	SFSGWSSVPSSGYWYAL	25
SSYSLI	FSSSSI	SISSSYGYTY	TGTSLVTTVW	25
SSYSLI	ISSYYI	SIYPYSGYTS	YGGYSYPYHWAAL	25
SSYSLI	LYYYSM	SIYPYYGSTS	SGADGWSAYYWAGL	25
SYAWPYLF	LYSSSM	YIYPYYGYTY	GYYWGGL	25
SYPSSYLF	IYYSYM	SIYPSYGYTY	YSVGGM	25
SYWWLI	ISYSSM	SISPYYSSTS	HAYVYWHYASAF	25
WGSLI	ISYSYI	SIYSSYGYTS	WYWWAL	25
WSYSLF	IYSSSM	SIYSYYGYTY	SGSYGAYYWAYGL	25
WSYSLF	IYYYSM	SISPYYSYTS	SYHYGWAF	25
WVWGWYPI	IYYSYM	SIYSYSGYTS	SFSGWSSVPSSGYWYAL	25
WVWGWYPI	LYSSSM	YIYPYYGYTY	GYYWGGL	25
WYWHGGVLI	LSYYSM	SIYPYYGYTY	GGM	25
YASHSLI	FSSSSI	SISSSYGYTY	SGYSFWGYYYPGWSGL	25
YASHSLI	IYSYYM	SIYSSYGYTY	PSTAGYAPPGYGAM	25
YSGVPI	LYYYYI	SISPYYSYTS	SYHYGWGF	25
YSYYSSSLI	LYYSSM	YIYPSSGYTY	YHAHSYGL	25
YWWHGFLI	FSSSSI	SISSSYGYTY	SWYYAGGM	25
YWWHGFLI	LYYSSM	SIYPYYGYTS	SYYHFGF	25
YWWHGFLI	LYYSYI	SIYPYYSYTS	YPFAGSYGAF	25
YWWHGFLI	LYYYSM	SIYPYYGSTS	SYHYGWGF	25
YWWHGFLI	LYYYSM	SIYSSYGYTS	WYGAL	25
YWYWYYLF	ISYSYM	SISSSSSYTS	SGYYWAL	25
YWYWYYLF	LSYYYM	SISPYSSYTY	SSSGWSYHAM	25
YWYWYYLF	LYSSSM	YIYPYYGYTY	GYYWAGL	25
YWYWYYLF	LYSSSM	YIYPYYGYTY	LLLG	25
AAPASGLF	IYYSSM	SIYSYYSYTY	SGPYWSGL	24
FVGPF	IYSSSM	SIYPSYGYTY	GSFYYGGL	24
FYYWYYLF	IYSSSM	YIYSSYGYTY	SGSYSPGAL	24
GYGSLI	IYSSSM	SIYPSYGYTY	GSFYYGGL	24
GYWWWGLI	LSYYSM	SISSYYGYTY	AGYGSYAM	24
HYSYLI	ISYYSI	SIYSYYGYTY	SYHYGWGF	24
SGGYGLF	IYSYSM	SISSYYGYTS	SGPSGGYGGL	24
SSYSLI	FSSSSI	SISSSYGYTY	GSGWYSYGYAL	24
SSYSLI	IYYSSM	SIYSYYSYTY	SHYHWAL	24
SSYSLI	LSSYSM	SISSSSGSTS	GSGWHYGASHYWYGWAF	24
SSYSLI	LYYYSM	SIYPYYGSTS	SGAAGCSAYYWAGL	24
SWYLF	IYYYSM	SISPYYSYTS	SYHYGWGF	24
SYGYLI	LYYSSM	SIYPYYGYTS	SGPSGGYGGL	24
SYPSS*LF	IYYSYM	SIYSYSGYTS	SFSGWSSVPSSGYWYAL	24
SYPSSYLF	IYYSYM	SIYSYSGYTS	SLSGWSSVPSSGYWYAL	24
SYPSSYLF	IYYSYM	SIYSYSGYTS	SYWAAM	24
TGTTCSR	LYSSSM	YIYPYYGYTY	GYYWGGL	24
TRLLTCSR	IYYSYM	SIYSYSGYTS	SFSGWSSVPSSGYWYAL	24
VSASHGSLI	IYYSSM	SIYPSSGYTY	YYSVYAM	24
WGSLI	ISYSSM	SISPYYSSTS	GSWGYHPFAL	24
WGSLI	ISYSSM	SISPYYSSTS	HAYFYWHYASAF	24
WGSLI	ISYSSM	SISPYYSSTS	HSAL	24
WGSLI	ISYSSM	SISPYYSSTS	WYGAL	24
WGSLI	ISYSSM	SIYPSYGYTY	GSFYYGGL	24
WGSLI	ISYYYI	SISPYYSYTS	GVYGYYYHVYGSPSYWAAM	24
WPWYSPI	LSYSYM	SIYPSYGYTY	YSVGGM	24
WSWGLI	IYYYSM	SISPYYSYTS	SYHYGWGF	24
WSYSLF	ISYSSM	SISPYYSSTS	SHYHWAL	24
WSYSLF	ISYSYM	SISSYYGYTS	SGHVYGM	24
WSYSLF	ISYYYI	SIYPYSSYTS	SHYYGSPAM	24
WSYSLF	IYYYSM	SISPYYSYTS	FAAL	24
WSYSLF	IYYYSM	SISPYYSYTS	VYYYYGM	24
WSYSLF	IYYYSM	SISSSYGYTY	WYWGVGSAI	24
WSYSLF	LYSSSM	SISPYYSYTS	SYHYGWGF	24
WSYSLF	LYSYYM	SISPYSGYTS	SFGGYFYWPYSGI	24
WWYSYYYPI	LSYYYM	SISSSYGYTY	PFGWSSSAL	24
WYVSLI	LYYYYI	SIYPSYGYTY	SGPSGGYGGL	24
YASHSLI	IYSYYM	SIYSSYGYTS	SYHYGWGF	24
YASHSLI	IYSYYM	SIYSSYGYTY	GSGWYSYGYAL	24
YASHSLI	LYYYYI	SISSYYGYTS	YPGGGYPHGAYAL	24
YAWSLI	ISYSYM	SISSSSSYTS	SGPSGGYGGL	24
YGWLI	LYYYSM	SIYPYYGSTS	SGAAGWSAYYWAGL	24
YHHYPI	LYSSSM	YIYPYYGYTY	GYYWGGL	24
YSGVPI	ISYSYM	YISSYSGYTS	GSGWYSYGYAL	24
YWWHGFLI	LSSSSI	SIYPYSGYTS	GGM	24
YWWHGFLI	LSYYYM	SISPYSSYTY	SSSGWSYHAM	24
YWWHGFLI	LYYSSM	SIYPYYGYTS	SCPSGGYGGL	24
YWWHGFLI	LYYSSM	SIYPYYGYTS	SGPSGGYWYAL	24
YWWHGFLI	LYYSSM	SIYPYYGYTS	YWPYGAF	24
YWYW*YLF	LYSSSM	YIYPYYGYTY	GYYWGGL	24
YWYWYYLF	LYSSSM	YIYPYYGYTY	GYYLGGL	24
YYGGSLF	IYYSSM	SIYPSSGYTY	YYSVYAM	24
YYWYGVLI	LYSSSM	YIYPYYGYTY	GYYWGGL	24
YYYPLI	ISYSYI	SIYSSYGYTS	YHFHYVHGGL	24
AAPASGLF	IYSSSM	SIYPYYSYTY	SSGAWSFVVSGL	23
AVYSLF	ISYSSM	YISPSYGSTS	SYHYGWGF	23
AWSPI	LYYYSM	SIYPYYGSTS	SGAAGWSAYYWAGL	23
FVGPF	LSYYSI	SIYPYSGSTY	HAYVYWHYASAF	23
FWGPI	ISYSSM	SISPYYSSTS	HAYVYWHYASAF	23
FWGPI	LYYSSM	SIYPYYGYTS	SGPSGGYGGL	23
GSSPI	IYSYYM	SIYSSYGYTY	PSPAGYAPPGYGAM	23
GSSPI	LSYSYM	SIYPSYGYTY	GSFYYGGL	23
GYHWPHSLI	LSSSYM	YISPYYSYTS	SHYHWAL	23
GYWPPF	IYYYSM	YISSSSGSTS	SGPSGGYGGL	23
SSSHYPF	IYYSYM	SIYSYSGYTS	SFSGWSSVPSSGYWYAL	23
SSWWYYGLI	IYSSSM	SIYPSYGYTY	SGAAGWSAYYWAGL	23
SSYSLI	FSSSSI	SISSSYGYTY	GGSYWAYWGGM	23
SSYSLI	FSSSSI	SISSSYGYTY	GWWYHYGYGM	23
SSYSLI	FSSSSI	SISSSYGYTY	YSYSHYGM	23
SSYSLI	IYYSSM	SIYSYYSYTY	YYSVYAM	23
SSYSLI	LYYYSM	SIYPYYGSTS	PSPAGYAPPGYGAM	23
SSYSLI	LYYYSM	SIYPYYGSTS	SCAAGWSAYYWAGL	23
SSYSLI	LYYYSM	SIYPYYGSTS	SGAAGWSAYYWACL	23
SSYSLI	LYYYSM	SIYPYYGYTS	SYHYGWGF	23
SSYSLI	LYYYSM	SIYSYSGYTS	SFSGWSSVPSSGYWYAL	23
SYGWVYPI	ISYSSM	SISPYYSSTS	HAYVYWHYASAF	23
SYPSSYLF	IYYSYM	SIYSYSGYTS	WYPGGYGL	23
SYYWGYSLF	IYYYSM	SIYPYYGYTY	HAYVYWHYASAF	23
WGSLI	ISYYSM	SIYPSYGYTS	SYGYYYFGYSAM	23
WGSLI	IYYYSM	SISPYYSYTS	SGAAGWSAYYWAGL	23
WGSLI	IYYYSM	SISPYYSYTS	SHYHWAL	23
WGSLI	LYYYSI	SIYPYYSYTY	SGVWGGGGL	23
WHWVLI	IYYYSM	SISPYYSYTS	SYHYGWGF	23
WPWYSPI	IYYSSM	SIYSYYSYTY	SGPYWSGL	23
WPWYSPI	LSSSYM	YISPYYSYTS	SNYHWAL	23
WSGSWGFLF	IYYYSM	SISPYYSYTS	SYHYGWGF	23
WSWYSLF	ISSSYM	SIYSSSSYTS	SYHYGWGF	23
WSYSLF	FSSSSI	YISPYYGYTS	YYWGSGI	23
WSYSLF	ISYSSM	SISPYYSSTS	GSFYYGGL	23
WSYSLF	IYYYSM	SISPYYSYTS	GWSSVYVAM	23
WSYSLF	IYYYSM	SISPYYSYTS	SYHYGWRF	23
WSYSLF	IYYYSM	SISSSYGYTY	SGYSFWGYYYPGWSGL	23
WSYSLF	LYYSSM	SIYPYYSYTS	SYHYGWGF	23
WVWGWYPI	LYYSSM	SIYPYYGYTS	SGPSGGYGGL	23
WYVSLI	IYSSSM	SIYPSYGYTY	GSFYYGGL	23
YASHSLI	IYSYYM	SIYSSYGYTY	GSFYYGGL	23
YASLI	ISYYYM	SISPYYGSTY	GYYWGGL	23
YAWSLI	ISYSYM	SISSSSSYTS	HAYVYWHYASAF	23
YAWSLI	LYYYSM	SIYPYYGSTS	SGAAGWSAYYWAGL	23
YAYPF	LSSSYI	YIYPSYGYTY	HHAWGWSFYHWGAL	23
YGYASSLF	IYYYSM	SISPYYSYTS	SYHYGWGF	23
YPYSHLI	LYSSSM	YIYPYYGYTY	GYYWGGL	23
YSGVPI	IYSYYM	SIYSSYGYTY	PSPAGYAPPGYGAM	23
YSGVPI	LYYYYI	SISSYYGYTS	SFSGWSSVPSSGYWYAL	23
YVGFGWLI	LYYSYI	SISPYSSYTS	SYHYGWGF	23
YWWHGFLI	LYYSSM	SIYPYYGYTS	WYPGGYGL	23
YWWHGFLI	LYYSSM	SIYPYYGYTS	YVGVGF	23
YWYWY*LF	LYSSSM	YIYPYYGYTY	GYYWGGL	23
YWYWYYLF	LYSSSM	SIYPYYGYTS	SGPSGGYGGL	23
YWYWYYLF	LYSSSM	YIYPYYGYTY	CYYWGGL	23
YWYWYYLF	LYSSSM	YIYPYYGYTY	YSYSHYGM	23
YYGGSLF	IYYSSM	SIYSYYSYTY	SGPYWSGL	23
AAPASGLF	ISYSYM	YISSYSGYTS	SGAAGWSAYYWAGL	22
AAPASGLF	LSYSSI	SISPSYGYTY	GHAL	22
AGYHPI	IYYYSM	SISPYYSYTS	SYHYGWGF	22
GSSPI	LSYSYM	SIYPSYGYTY	YYSVYAM	22
GWPYLI	ISYSSM	SISPYYSSTS	HAYVYWHYASAF	22
GWYSLF	IYYSYM	SIYSYSGYTS	SFSGWSSVPSSGYWYAL	22
GYGSLI	IYSSSI	SISPYYSYTS	SYHYGWGF	22
GYVYPF	IYSSSM	SIYPYYSYTY	SWGYSWVGM	22
GYWPPF	IYYSSM	SIYPSSGYTY	YYSVYAM	22
HHSLF	IYYYSM	SIYPYYSYTY	AYGYVWGYGYYAGL	22
L*SRSD	ISYSSM	SISPYYSSTS	HAYVYWHYASAF	22
PWYSPI	LSSSYM	YISPYYSYTS	SHYHWAL	22
SGGYGLF	IYSYSM	SISPYYSYTS	SYHYGWGF	22
SGPYSSLF	LSYYYM	SISPYYSYTS	SYHYGWGF	22
SGPYSSLF	LYSSSM	YIYPYYGYTY	GYYWGGL	22
SHGFGWPI	ISSSYM	YISSSYSYTS	VSWYGL	22
SSGWSPF	LYSSSM	YIYPYYGYTY	GYYWGGL	22
SSWWYYGLI	LSYSYM	SIYPSYGYTY	YSVGGM	22
SSYAYYLF	LYYYSM	SISSYYGYTY	SYHYGWGF	22
SSYSLI	IYYSSM	SIYSYYSYTY	SGAAGWSAYYWAGL	22
SSYSLI	IYYYSM	SISPYYSYTS	SFSGWSSVPSSGYWYAL	22
SSYSLI	LYYYSM	SIYPYYGSTS	WCCWLVCLLLGWF	22
SSYSLI	LYYYSM	SIYPYYGSTS	YWGYSGYGL	22
SWGGYGFPI	LSYSYI	SISSSYGYTS	YYYGSSWYGGL	22
SWVLI	LSSSSM	YIYPSYSSTY	YGYVYHHAL	22
SYPSSYLF	IYYSYM	SIYSYSGYTS	FWLLV	22
SYPSSYLF	IYYSYM	SIYSYSGYTS	SFSGWSSVPSSGYWYAM	22
WAGWYLI	LSYSSM	SIYSYYGYTY	GYYPYYSWAM	22
WGSLI	ISYSSM	SISPYYGSTS	SGAAGWSAYYWAGL	22
WGSLI	ISYSSM	SISPYYSSTS	HAYVYSHYASAF	22
WGSPI	ISYSSM	SISPYYSSTS	HAYVYWHYASAF	22
WSYSLF	ISYSSI	SISPYYGYTS	GWASYVYGSYSGM	22
WSYSLF	IYSSSM	SISPYYSYTS	SYHYGWGF	22
WSYSLF	IYYSYM	SIYSYSGYTS	GSFYYGGL	22
WSYSLF	IYYYSM	SISPYYSYTS	GSSPVYWYAGGF	22
WSYSLF	IYYYSM	SISPYYSYTS	SDHYGWGF	22
WSYSLF	IYYYSM	SISPYYSYTS	SGYSYGYAM	22
WSYSLF	IYYYSM	SISPYYSYTS	SYHYGGL	22
WSYSLF	IYYYSM	SIYPYYGYTY	SYHYGWGF	22
WVGLI	LYYYSI	SIYSYSGSTY	FYYGGYGM	22
YASHSLI	LYSYYI	SIYPYSGYTS	SYWAAM	22
YASLI	ISYYYM	SISPYYGSTY	HAYVYWHYASAF	22
YGWLI	ISYYYM	SIYPSSSYTY	SGPSGGYGGL	22
YSGVPI	LYYYYI	SISSYYGYTS	SGAAGWSAYYWAGL	22
YSGVPI	LYYYYI	SISSYYGYTS	YYSVYAM	22
YSGYSLI	LSYYSM	YIYPSYGYTS	GSWWSWAYASGFSGSAM	22
YSWLI	LYSSSM	YIYPYYGYTY	GYYWGGL	22
YVSAFLI	LYYSSM	SIYPSYGYTS	HSAL	22
YWGYGYLI	ISYYSM	SIYSYSSYTS	YVYGF	22
YWWHGFLI	LSSYSM	SISSSSGSTS	GSGWHYGASHYWYGWAF	22
YYGGSLF	IYSSSM	SIYPYYSYTY	YYSVYAM	22
YYGYALI	IYYYSM	SISPYYSYTS	SYHYGWGF	22
YYPSASPF	LYYSSM	SIYPYYGYTS	SGPSGGYGGL	22
YYWYGVLI	LSYSSM	SISPYYSYTS	SYHYGWGF	22
AAPASGLF	FSSSSI	SISSSYGYTY	SGYSFWGYYYPGWSGL	21
AWSPI	IYSSSM	SIYPSYGYTY	GSFYYGGL	21
FSHSYPF	IYSSSM	SIYPSYGYTY	GSFYYGGL	21
GFASVPI	IYYSYM	SIYSYSGYTS	SFSGWSSVPSSGYWYAL	21
GGTTV*SR	IYSSSM	SIYPSYGYTY	GSFYYGGL	21
GGYWGYPI	IYYSSM	SIYPSSGYTS	SYHYGWGF	21
GSPSSYYPI	ISYSSM	SISPYYSSTS	HAYVYWHYASAF	21
GWGLI	IYSSYM	SISSSYGYTY	HAYVYWHYASAF	21
GWSLI	LYSSSM	YIYPYYGYTY	GYYWGGL	21
GWYSPI	IYYYSM	SISPYYSYTS	SYHYGWGF	21
GYYAPSPI	ISYYSI	SIYPYYSSTS	SYHYGWGF	21
HHYWGLF	ISYSYI	SISSYYSSTS	SYHYGWGF	21
PYHSYLF	IYYYSM	SISPYYSYTS	SYHYGWGF	21
QSSYSLI	FSSSSI	SISSSYGYTY	SGYSFWGYYYPGWSGL	21
S*PSSYLF	IYYSYM	SIYSYSGYTS	SFSGWSSVPSSGYWYAL	21
SSYSLI	ISYSSM	SISPYYSYTS	SYHYGWGF	21
SSYSLI	ISYSYI	SIYSSYGYTS	WYWWAL	21
SSYSLI	IYSSSM	SIYPSYGYTY	SYHYGWGF	21
SSYSLI	IYYSSM	SISPSSGSTY	HGYYGSGYGGL	21
SSYSLI	LYYSSM	SIYPYSGYTY	PAYWAI	21
SSYSLI	LYYYSM	SIYPYYGSTS	YPGGGYPHGAYAL	21
SSYSLI	LYYYSM	SIYPYYSSTS	HAYVYWHYASAF	21
SYAWPYLF	LYSYYI	SIYPYSGSTY	ITLLW	21
SYPSLF	IYYYSM	SISPYYSYTS	SYHYGWGF	21
SYPSSYLF	IYYSYM	SIYPYYGSTS	SGAAGWSAYYWAGL	21
SYPSSYLF	IYYSYM	SIYSYSGYTS	YWGYSGYGL	21
SYPSSYLF	LSYSSM	YIYPSSGYTS	GYFWSSWHHSYYGAAM	21
SYYWGYSLF	LYYYSM	SIYPYYGSTS	SGAAGWSAYYWAGL	21
WGSLI	ISYSSM	SISPYYSSTS	HGYVYWHYASAF	21
WGSLI	ISYSSM	SISPYYSSTS	SSSGWSYHAM	21
WGSLI	ISYSSM	SIYPSSGYTY	YYSVYAM	21
WGSLI	IYYYSM	SISPYYSYTS	GSFYYGGL	21
WGYPLI	LYYSSM	SIYPYYGYTS	SGPSGGYGGL	21
WPWYSPI	LSSSYM	YISPYYSYTS	SGAAGWSAYYWAGL	21
WSYSLF	ISYSSM	SISPYYSSTS	YYSVYAM	21
WSYSLF	ISYSYI	SIYSSYGYTS	SWWWWSAM	21
WSYSLF	ISYSYI	YIYPSSSYTY	YHGYSYGL	21
WSYSLF	ISYYSM	SISPYYSYTS	SYHYGWGF	21
WSYSLF	IYYYSI	SISPYYSYTS	SYHYGWGF	21
WSYSLF	IYYYSM	SISPYYSYTS	SYSWGAF	21
WSYSLF	IYYYSM	SISPYYSYTS	WSYYGWSGAL	21
WSYSLF	IYYYSM	SISSYYGYTS	YWGYSGYGL	21
WSYSLF	IYYYSM	SIYPYYGYTS	SYHYGWGF	21
WSYSLF	IYYYSM	SIYSSYGYTS	WYGAL	21
WSYSLF	LSSYSM	SISSSYGYTS	AAWYYYSYAM	21
WSYSLF	LSYSSI	SISPSYGYTY	SYHYGWGF	21
WSYSLF	LYYYSI	SIYSYYGSTY	SSFSSWGAF	21
WSYSLF	LYYYSM	SIYPYYGSTS	SGPSGGYGGL	21
YASHSLI	IYSYYM	SIYSSYGYTY	SGAAGWSAYYWAGL	21
YGWLI	IYSSSM	SIYPSYGYTY	GSFYYGGL	21
YGYASSLF	IYSYSM	YISSSYGYTY	YYHWHGAM	21
YWDWYYLF	LYSSSM	YIYPYYGYTY	GYYWGGL	21
YWWHGFLF	LYYSSM	SIYPYYGYTS	SGPSGGYGGL	21
YWWHGFLI	IYYYSM	SISPYYSYTS	GSFYYGGL	21
YWWHGFLI	IYYYSM	SISPYYSYTS	SHYHWAL	21
YWWHGFLI	LYSYSM	SISPYYGYTS	SYASSWHSYYGM	21
YWWHGFLI	LYYSSM	SIYPSSGYTY	YYSVYAM	21
YWWYGFLI	LYYSSM	SIYPYYGYTS	SGPSGGYGGL	21
YWYWYYLF	FSSSSI	SISSSYGYTY	GGYWVWWGF	21
YWYWYYLF	ISYYYM	SISPYYGSTY	GSWGYHPFAL	21
YWYWYYLF	IYSSSI	YIYPYYGSTY	HSAL	21
YWYWYYVF	LYSSSM	YIYPYYGYTY	GYYWGGL	21
YYGGSLF	IYSYYM	SIYSSYGYTY	PSPAGYAPPGYGAM	21
YYPSASPF	LYSSSM	YIYPYYGYTY	GYYWGGL	21
YYPSSYLF	IYYSYM	SIYSYSGYTS	SFSGWSSVPSSGYWYAL	21
YYPYFLI	ISYSSM	SISPYYSSTS	HAYVYWHYASAF	21
YYWYGVLI	IYYSYM	SIYSYSGYTS	SFSGWSSVPSSGYWYAL	21
AWSPI	IYYYSM	SISSSYGYTY	GYYWGGL	20
FSHFWGALF	IYYSYM	SIYSYSGYTS	SFSGWSSVPSSGYWYAL	20
GGYWGYPI	IYYSSM	SIYPSSGYTY	SGAAGWSAYYWAGL	20
GGYWGYPI	IYYYSM	YISSSSGSTS	GWAWGAM	20
GWSLI	IYYSYM	SIYSYSGYTS	SFSGWSSVPSSGYWYAL	20
GYWWYSLF	IYYYSM	SISPYYSYTS	SYHYGWGF	20
HYYPI	IYYYSM	SISPYYSYTS	SYHYGWGF	20
LCSRSD	IYYYSM	SISPYYSYTS	SYHYGWGF	20
SSSHYPF	LYSSSM	YIYPYYGYTY	GYYWGGL	20
SSYSLI	FSSSSI	SISSSYGYTY	SSGAWSFVVSGL	20
SSYSLI	ISYYSM	SISPYSSSTY	SYGWYGSSSGWSYAYAI	20
SSYSLI	IYYSSM	SIYSYYSYTY	GSFYYGGL	20
SSYSLI	LYYYSM	SIYPYYGSTS	GWAWGAM	20
SSYSLI	LYYYSM	SIYPYYGSTS	SGAAGWSAYYLAGL	20
SSYSLI	LYYYSM	SIYPYYGSTS	SYGGVWYGM	20
SVSYYLI	IYYYSM	SISPYYSYTS	SYHYGWGF	20
SYGYLI	ISYSSM	SISPYYSSTS	HAYVYWHYASAF	20
SYPSSYLF	FSSSSI	SISSSYGYTY	SWYYAGGM	20
SYPSSYLF	IYYSSM	SIYPYSSSTY	FYSGGYGL	20
SYPSSYLF	IYYSYM	SIYSYSGYTS	GWAWGAM	20
SYPSSYLF	IYYSYM	SIYSYYSYTS	SYHYGWGF	20
SYPSSYLF	IYYYSM	SISPYYSYTS	SFSGWSSVPSSGYWYAL	20
SYPSSYLF	LYSSSM	YIYPYYGYTY	SYHYGWGF	20
SYWWLI	LYYYSM	SISSYYSSTS	SYHYGWGF	20
SYYSLI	LYYYSM	SIYPYYGSTS	SGAAGWSAYYWAGL	20
SYYWGYSLF	IYYYSM	SIYPYYGYTY	SGPSGGYGGL	20
SYYWGYSLF	LSSSYM	YISPYYSYTS	SHYHWAL	20
WGSLI	ISYSSM	SISPYYSSTS	HAYVYWYYASAF	20
WGSLI	ISYSSM	SISPYYSSTS	YSYYAI	20
WGSLI	ISYSSM	SISPYYSYTS	SGPSGGYGGL	20
WGSLI	ISYSSM	SISSSYGYTY	YHGGYGL	20
WPWYSLF	IYYYSM	SISPYYSYTS	SYHYGWGF	20
WPYHGPF	IYYYSM	SISPYYSYTS	SYHYGWGF	20
WSYSLF	ISSYYI	SIYPSYGYTS	SYHYGWGF	20
WSYSLF	IYSSSM	YIYPYYGYTY	GYYWGGL	20
WSYSLF	IYYSSM	SIYSSYGYTS	AWYPYHYSFAM	20
WSYSLF	IYYSYM	SIYSYSGYTS	SHYHWAL	20
WSYSLF	IYYYSM	SISPYYGYTS	YPGGGYPHGAYAL	20
WSYSLF	IYYYSM	SISPYYSYTS	CYHYGWGF	20
WSYSLF	IYYYSM	SISPYYSYTS	SGM	20
WSYSLF	LSSYSI	SIYSSYGYTS	WYSAL	20
WSYSLF	LSSYSM	SISSYYSYTY	SYVFGGVYGL	20
WSYSLF	LSSYSM	SIYSYYGYTS	WYAAL	20
WSYSLF	LSYSSI	YIYPSSGYTY	YHGSSYAL	20
WSYSLF	LYYYYI	SIYPSYGYTY	SYHYGWGF	20
WSYSLY	IYYYSM	SISPYYSYTS	SYHYGWGF	20
WVWGWYPI	LSYSSI	SISPSYGYTY	HAYVYWHYASAF	20
WYYPI	LSYYSI	SISSYYGSTY	SGAYPFFYYGF	20
YAAWHPI	IYSYSM	SIYPYYGYTY	SYHYGWGF	20
YASHSLI	IYSSSM	SIYPYYSYTY	SSGAWSFVVSGL	20
YASHSLI	IYSYYM	SIYSSYGYTY	SHYHWAL	20
YASHSLI	IYYYSM	SISSSYGYTY	YWPYGAF	20
YGYYGFLI	IYSYYI	SIYSYYGSTY	SYHYGWGF	20
YPYSHLI	LYYSSM	SIYPYYGYTS	SGPSGGYGGL	20
YSGVPI	LSYSYM	SIYPSYGYTY	YSVGGM	20
YVSLI	LYYYYI	SIYPSYGYTY	ASSSYYHVGM	20
YWWHGFLI	FSSSSI	SISSSYGYTY	PGYYSGSYFSGL	20
YWWHGFLI	IYYSSM	SIYPYSSSTY	FYSGGYGL	20
YWWHGFLI	LYYSSM	SIYPYYGYTS	PSYYSGGFYSYAM	20
YWWHGFLI	LYYSSM	SIYPYYGYTS	SGPSGVYGGL	20
YWYWYYLF	IYYYSM	SISPYYSYTS	HAYVYWHYASAF	20
YWYWYYLF	IYYYSM	SISPYYSYTS	SGPSGGYGGL	20
YWYWYYLF	LYSSSM	YISPYYSYTS	SYHYGWGF	20
YWYWYYLF	LYSSSM	YIYPYYGYTY	ASWGYYAGASSYYHGGYGL	20
YWYWYYLF	LYSSSM	YIYPYYGYTY	GYYW	20
YWYWYYLF	LYSSSM	YIYPYYGYTY	YWGYSGYGL	20
YYGGSLF	IYSSSM	SIYPYYSYTY	GSFYYGGL	20
YYGGSLF	IYSSSM	SIYPYYSYTY	SSGAWSFVVSGF	20
YYVPI	IYYYSM	SIYPSYSYTS	SYHYGWGF	20
AAPASGLF	ISYSYM	YISSYSGYTS	GWWYHYGYGM	19
AAPSSGLF	ISYSYM	YISSYSGYTS	GSGWYSYGYAL	19
AGHSYHGLI	IYYYSM	SISPYYSYTS	SYHYGWGF	19
APASGLF	ISYSYM	YISSYSGYTS	GSGWYSYGYAL	19
AWAWLI	ISYSSM	SISPYYSSTS	HAYVYWHYASAF	19
CWWHGFLI	LYYSSM	SIYPYYGYTS	SGPSGGYGGL	19
CWYWYYLF	LYSSSM	YIYPYYGYTY	GYYWGGL	19
FSHFWGALF	LYYSSM	SIYPYYGYTS	SGPSGGYGGL	19
FWWGPI	ISSSYI	SIYSYSSYTY	SYHYGWGF	19
FYWSAAVLI	LYSYSI	SIYPYSSYTS	SGM	19
GGYWGSPI	IYYSSM	SIYPSSGYTY	YYSVYAM	19
GYGSLI	IYYSSM	SIYPSSGYTY	YYSVYAM	19
SGGYGLF	IYSYSM	SISSYYGYTS	GYYWGGL	19
SSWWYYGLI	IYSSSM	SISPYYSSTS	HAYVYWHYASAF	19
SSWWYYGLI	IYSSSM	SIYPSYGYTY	GSGWYSYGYAL	19
SSYSLI	FSSSSI	SISSSYGYTY	GSYYWVYWGGL	19
SSYSLI	ISYYSI	SISSSYGYTY	YGPYASSPYGL	19
SSYSLI	IYYYSM	SISPYYSSTS	HAYVYWHYASAF	19
SSYSLI	LSSSSI	SIYPYSGYTS	GGM	19
SSYSLI	LYYSYI	SIYPYYSYTS	YPFAGSYGAF	19
SSYSLI	LYYYSM	SIYPYYGSTS	SGAAGWSAYYWAGLD	19
SSYSLI	LYYYSM	SIYPYYGSTS	SGAAGWSAYYWSGL	19
SSYSLI	LYYYSM	SIYPYYGSTS	SYYHFGF	19
SSYSLI	LYYYSM	YIYPYYGYTY	GYYWGGL	19
SYPSSYLF	FSSSSI	SISSSYGYTY	GGYWVWWGF	19
SYPSSYLF	IYYSYM	SIYSYSGYTS	SFSGCLLFRLLVTGTLW	19
SYPSSYLF	IYYSYM	SIYSYSGYTS	SFSGWSSGPSSGYWYAL	19
SYWYLF	IYYYSM	SISPYYSYTS	SYHYGWGF	19
VYYPI	ISSYYI	SISPYSSYTY	YGWHSYAM	19
WGGALI	IYYYSM	SISPYYSYTS	SYHYGWGF	19
WGSLI	ISYSSM	SISPYYSSTS	SYASSWHSYYGM	19
WGSLI	ISYYSI	SISSSYGYTY	YGPYASSPYGL	19
WGSLI	ISYYYI	YISSYYGSTS	SHYYWGAGL	19
WPWYSPI	LSSSYM	YISPYYSYTS	GSFYYGGL	19
WSWYSPI	LSSSYM	YISPYYSYTS	SHYHWAL	19
WSYSLF	IYYYSM	SISPSYGYTY	GHAL	19
WSYSLF	IYYYSM	SISPYYSYTS	GAGL	19
WSYSLF	IYYYSM	SISPYYSYTS	SYLYGWGF	19
WSYSLF	IYYYSM	SISPYYSYTS	YHGGYGL	19
WSYSLF	IYYYSM	SISPYYSYTY	WSPGWYYHGYAL	19
WSYSLF	IYYYSM	SISSSYGYTY	WSPGWYYHGYAL	19
WSYSLF	LSYSSI	YIYPSSGYTS	SVHFYPWYVGGL	19
WSYSLF	LSYSYI	SIYPSYGSTS	YYWGYWAI	19
WSYSQF	IYYYSM	SISPYYSYTS	SYHYGWGF	19
WTYSLF	IYYYSM	SISPYYSYTS	SYHYGWGF	19
YAGPI	LSYSSM	YIYPSSGYTS	HAYVYWHYASAF	19
YASHSLI	IYSYYM	SIYSSYGYTY	PSPAGYAPPCYGAM	19
YASHSLI	LYYSSM	SIYPYYGYTS	SYHYGWGF	19
YFYWHYLF	IYYYSM	SISPYYSYTS	SYHYGWGF	19
YSGVPI	LYYYYI	SISSYYGYTS	PHGAYAL	19
YSGVPI	LYYYYI	SIYPSYGYTY	ASSSYYHVGM	19
YVSASLI	LYYSSI	SIYSSYSYTS	HGGM	19
YVYASSLF	LYSSSI	SIYPYSGYTS	YGSGL	19
YWGWSSPI	LYYSSM	SIYPYSGYTS	SYHWGAAM	19
YWWHGFLI	LYYSSM	SIYPSYGYTY	GSFYYGGL	19
YWWHGFLI	LYYSSM	SIYPYYGYTS	ASWGYYAGASSYYHGGYGL	19
YWWHGFLI	LYYSSM	SIYPYYGYTS	SGPSCGYGGL	19
YWWHGFLI	LYYSSM	SIYPYYGYTS	SGPSGCYGGL	19
YWWHGFLI	LYYSSM	SIYPYYGYTS	WYGAL	19
YWYPF	IYSSSM	SIYPYSGSTY	SWYSGWYWHHGF	19
YWYPI	ISYSSM	SISPYYSSTS	HAYVYWHYASAF	19
YWYWYYLF	IYSSYM	SISSSYGYTY	SGPYISGGYPWWYWVFGL	19
YWYWYYLF	IYYYSM	SISPYYSYTS	GYYWGGL	19
YWYWYYLF	LYSSSM	YIYPYYGYTY	GWAWGAM	19
YWYWYYLF	LYSSSM	YIYPYYGYTY	SYGGVWYGM	19
YWYWYYLF	LYSSSM	YIYPYYGYTY	YPGGGYPHGAYAL	19
YYVLI	ISYSSM	SISPYYSSTS	HAYVYWHYASAF	19
YYWFHPI	IYYYSM	SISPYYSYTS	SYHYGWGF	19
FASLF	IYYSYM	SIYSYSGYTS	SFSGWSSVPSSGYWYAL	18
FSHSYPF	LSSSYM	YISPYYSYTS	SHYHWAL	18
FSHSYPF	LYSYYI	SIYPYSGYTS	SFSGWSSVPSSGYWYAL	18
GGYWGYPI	IYYSSM	SIYSYYSYTY	SGPYWSGL	18
GSSLI	LYSSSM	YIYPYYGYTY	GYYWGGL	18
GSSPI	IYSSSM	SIYPYYSYTY	SSGAWSFVVSGL	18
GSSPI	LSYSYM	SIYPSYGYTY	SFSGWSSVPSSGYWYAL	18
GSYYPI	IYSSSI	SIYSYYGYTY	PYSYFTGAM	18
GYHWPHSLI	ISYSYM	YISSYSGYTS	GSGWYSYGYAL	18
GYWPPF	ISYSYM	YISSYSGYTS	GSGWYSYGYAL	18
HHYWGLF	ISYSSM	SISPYYSSTS	HAYVYWHYASAF	18
PGWPSLI	IYYSSM	SIYSYYGYTY	WHYFVAPYFGF	18
PSSGWYSPI	ISYSSM	SISPYYSSTS	HAYVYWHYASAF	18
SAGFHHLI	ISYYSM	SISSSYGYTY	AYAF	18
SGPYSSLF	LSYYYM	SISPYSSYTY	HAYVYWHYASAF	18
SGWLI	ISYSSM	YIYPYYGYTY	YWWGGGGYHSYAF	18
SSWWYYGLI	IYSSSM	SIYPSYGYTY	FFLLRWF	18
SSWWYYGLI	IYSSSM	SIYPSYGYTY	GSLYYGGL	18
SSWWYYGLI	IYYYSM	SISSSYGYTY	YWPYGAF	18
SSYSLI	FSSSSI	SISSSYGYTY	ASHYWSYWGGM	18
SSYSLI	FSSSSI	SISSSYGYTY	SGPYWSGL	18
SSYSLI	FSSSSI	SISSSYGYTY	SPYYGPWYAAM	18
SSYSLI	FSSSSI	SIYPYYGYTS	SGPSGGYGGL	18
SSYSLI	FSSSSI	SIYPYYGYTY	SGPSGGYGGL	18
SSYSLI	ISYSSI	YIYPYSGYTY	SGWWGGGGL	18
SSYSLI	ISYSYI	SISSYYSSTS	YAVGAF	18
SSYSLI	ISYYYI	YISSYYGSTS	SHYYWGAGL	18
SSYSLI	LYYYSM	SIYPYYGSTS	SGAAGWSAYYCAGL	18
SSYYLI	LYYYSM	SIYPYYGSTS	SGAAGWSAYYWAGL	18
SSYYPI	ISYSSI	SISPYYGYTS	SYHYGWGF	18
SVYGWVLI	IYYYSM	SISPYYSYTS	SYHYGWGF	18
SYAWPYLF	LYSYYI	SIYPYSGSTY	HAYVYWHYASAF	18
SYPSSYLF	IYYSYM	SIYSYSGYTS	WSPGWYYHGYAL	18
SYPSSYLF	IYYSYM	SIYSYSGYTS	YSYSHYGM	18
SYPSSYLF	IYYSYM	SIYSYSGYTS	YVGVGF	18
SYPSSYLF	IYYYSM	SISPYYSYTS	GYYWGGL	18
SYPSSYLF	LSYSYM	SIYSSSSYTY	YAPGHYGM	18
SYPSSYLF	LSYYSI	SISSSYSSTS	SVAM	18
SYSSSYLF	IYYSYM	SIYSYSGYTS	SFSGWSSVPSSGYWYAL	18
SYWYAAYLI	LYYSSM	SIYPYYGYTS	SGPSGGYGGL	18
SYYPI	LSSSSI	YIYSYYGSTY	SSAL	18
WGSLI	ISYSSM	SISPYYSSTS	DAYVYWHYASAF	18
WGSLI	ISYSSM	SISPYYSSTS	HAYIYWHYASAF	18
WGSLI	ISYSSM	SISPYYSSTS	SVAM	18
WGSLI	ISYSSM	SISPYYSYTS	SHYHWAL	18
WGSLI	ISYSYI	SISSYYSSTS	YAVGAF	18
WGSLI	LSYYSI	SISSSYSSTS	SVAM	18
WPWYSPI	ISYSSM	SISSSYGYTY	ASWGYYAGASSYYHGGYGL	18
WQWYSPI	LSSSYM	YISPYYSYTS	SHYHWAL	18
WSYSLF	ISYSSM	SISPYYSSTS	HAYVYCHYASAF	18
WSYSLF	IYSYSM	SISSYYGYTS	SYHYGWGF	18
WSYSLF	IYYYSI	SIYPYSGYTS	YVYAM	18
WSYSLF	IYYYSM	SISPYSGYTY	YVGVGF	18
WSYSLF	IYYYSM	SISPYYSYTS	SSVFYSYYAL	18
WSYSLF	IYYYSM	SISPYYSYTS	SYHYHWAL	18
WSYSLF	IYYYSM	SISPYYSYTY	GHAL	18
WSYSLF	IYYYSM	SIYPYSSYTY	PSYYSGGFYSYAM	18
WSYSLF	IYYYSM	SIYPYYGYTY	GYYWGGL	18
WSYSLF	LSYSSM	SIYPYYSSTY	WGYGWAF	18
WSYSLF	LYSYYI	SIYPYSGSTY	SYHYGWGF	18
WSYSLV	IYYYSM	SISPYYSYTS	SYHYGWGF	18
WYVSLI	LYYYYI	SISPYYSYTS	SYHYGWGF	18
[truncated: 45,675 more rows]
